# Supplementary material for: Comparison of participant-collected nasal and staff-collected oropharyngeal specimens for human ribonuclease P detection with RT-PCR during a community-based study
Source: PLoS One. 2020 Oct 7;15(10):e0239000. doi: 10.1371/journal.pone.0239000 (PMC7540885; doi:10.1371/journal.pone.0239000)
Supplement: S4 File — A spreadsheet that displays the Record ID #, age, RT-PCR result, and Human RP Ct value for each participant. All identifying factors and specific dates removed. (XLSX) [file pone.0239000.s004.xlsx]

## Sheet: Staff-collected Samples
Patient ID	Age	Flu RT-PCR Result	Human RP Ct value
439	15	No FluA or B	28.38
440	13	No FluA or B	28.7
441	9	No FluA or B	31.78
442	14	No FluA or B	31.2
443	12	No FluA or B	28.27
444	12	No FluA or B	28.14
445	15	No FluA or B	28.51
446	10	No FluA or B	36.06
447	14	No FluA or B	26.47
448	15	No FluA or B	25.85
449	13	No FluA or B	29.25
450	7	No FluA or B	28.32
451	9	No FluA or B	28.33
452	11	No FluA or B	27.26
454	10	No FluA or B	30.52
455	10	No FluA or B	25.7
456	12	No FluA or B	28.35
457	13	No FluA or B	27.44
458	5	No FluA or B	30.03
459	7	No FluA or B	30.92
460	4	No FluA or B	32.64
461	12	No FluA or B	28.02
462	13	No FluA or B	29.12
463	16	No FluA or B	26.75
465	15	No FluA or B	24.66
466	8	No FluA or B	27.24
467	6	No FluA or B	25.93
468	12	No FluA or B	27.12
471	5	No FluA or B	22.84
472	10	No FluA or B	21.03
474	14	No FluA or B	27.13
475	8	No FluA or B	27.39
476	6	No FluA or B	33.65
477	14	No FluA or B	26.02
478	16	No FluA or B	26.25
479	5	No FluA or B	30.3
480	17	No FluA or B	29.28
481	16	No FluA or B	26.81
482	6	No FluA or B	28.35
483	12	No FluA or B	28.52
484	7	No FluA or B	29.07
485	9	No FluA or B	28.49
486	5	No FluA or B	27.02
487	5	No FluA or B	24.28
488	13	No FluA or B	28.32
489	6	No FluA or B	29.33
490	9	No FluA or B	27.71
491	11	No FluA or B	27.28
492	4	No FluA or B	28.87
493	6	No FluA or B	28
494	8	No FluA or B	29.52
495	5	No FluA or B	32.26
497	7	No FluA or B	30.17
498	8	No FluA or B	28.08
499	5	No FluA or B	27.09
500	13	No FluA or B	31.45
501	6	No FluA or B	30.87
502	9	No FluA or B	29.1
504	8	No FluA or B	28.36
505	6	No FluA or B	27.31
506	5	No FluA or B	29.87
509	12	No FluA or B	32.22
510	6	No FluA or B	31.68
511	8	No FluA or B	25.04
512	8	No FluA or B	28.9
513	5	No FluA or B	24.31
514	8	No FluA or B	27.37
516	10	No FluA or B	31.06
517	12	No FluA or B	29.81
518	5	No FluA or B	26.09
520	5	No FluA or B	27.84
521	13	No FluA or B	28.52
522	14	No FluA or B	27.29
523	6	No FluA or B	27.79
525	5	No FluA or B	23.04
526	15	No FluA or B	25.46
527	7	No FluA or B	25.39
528	8	No FluA or B	27.15
529	12	No FluA or B	27.85
530	5	No FluA or B	31.02
531	8	No FluA or B	32.86
532	15	No FluA or B	31.97
535	9	No FluA or B	32.44
536	9	No FluA or B	29.57
537	5	No FluA or B	27.86
538	13	No FluA or B	28.05
539	13	No FluA or B	29.48
540	11	No FluA or B	29.75
542	10	No FluA or B	28.86
543	13	No FluA or B	29.83
544	13	No FluA or B	30.43
545	14	No FluA or B	30.16
546	5	No FluA or B	30.3
547	16	No FluA or B	26.28
548	14	No FluA or B	28.6
549	9	No FluA or B	28.25
550	6	No FluA or B	29.16
551	4	No FluA or B	27.86
552	9	No FluA or B	29.14
553	12	No FluA or B	25.82
554	6	No FluA or B	27.88
555	10	No FluA or B	27.78
556	5	No FluA or B	27.59
559	12	No FluA or B	29.08
560	7	No FluA or B	28.83
561	16	No FluA or B	28.46
562	10	No FluA or B	30.48
563	13	No FluA or B	30.14
565	8	No FluA or B	28.3
566	11	No FluA or B	29.28
567	8	No FluA or B	28.16
568	7	No FluA or B	25.96
569	4	No FluA or B	24.63
570	7	No FluA or B	29.77
571	6	No FluA or B	30.35
572	7	No FluA or B	30.92
573	6	No FluA or B	25.04
574	6	No FluA or B	30.65
575	5	No FluA or B	33.49
576	5	No FluA or B	33.27
577	14	No FluA or B	28.45
580	14	No FluA or B	29.31
582	10	No FluA or B	30.35
584	5	No FluA or B	29.3
585	5	No FluA or B	29
586	14	No FluA or B	27.96
587	6	No FluA or B	30.12
588	6	No FluA or B	27.39
589	9	No FluA or B	29.2
591	12	No FluA or B	26.42
592	6	No FluA or B	29.68
593	6	No FluA or B	30.48
594	7	No FluA or B	26.98
595	11	No FluA or B	27.95
596	10	No FluA or B	28.07
598	11	No FluA or B	27.27
599	11	No FluA or B	27.53
600	10	No FluA or B	28.39
601	12	No FluA or B	30.34
602	13	No FluA or B	31.13
603	11	No FluA or B	32.51
604	14	No FluA or B	28.67
605	7	No FluA or B	25.54
607	8	No FluA or B	28.95
608	12	No FluA or B	28.1
609	13	No FluA or B	28.24
610	9	No FluA or B	28.18
611	8	No FluA or B	27.4
612	8	No FluA or B	27.42
613	10	No FluA or B	25.19
615	14	No FluA or B	23.17
616	5	No FluA or B	25.17
617	18	Flu A (H3)	27.18
618	10	No FluA or B	28.08
619	10	No FluA or B	29.44
620	9	No FluA or B	25.86
621	10	No FluA or B	28.65
622	6	No FluA or B	28.1
623	10	Flu A (H3)	28.48
624	18	No FluA or B	29.77
626	13	No FluA or B	28.73
627	7	No FluA or B	29.47
628	12	No FluA or B	29.18
629	15	Flu A (H3)	26.61
630	4	No FluA or B	22.74
631	6	No FluA or B	29.11
633	12	No FluA or B	27.51
634	5	No FluA or B	28.24
635	9	No FluA or B	27.08
636	15	No FluA or B	28
637	7	No FluA or B	27.21
639	8	No FluA or B	29.3
640	5	Flu B (Victoria)	29.14
641	7	No FluA or B	24.17
643	11	Flu A (H3)	28.19
644	7	Flu B (Victoria)	25.63
646	8	No FluA or B	26.42
647	11	No FluA or B	28.27
649	18	Flu A (H3)	26.5
650	9	Flu A (H3)	27.71
651	15	Flu B (Victoria)	29.66
652	17	No FluA or B	34.92
653	7	No FluA or B	35.63
654	16	Flu A (H3)	28.61
655	13	No FluA or B	28.9
656	13	No FluA or B	28.06
657	10	No FluA or B	27.5
658	14	No FluA or B	29.04
660	12	No FluA or B	34.26
661	9	No FluA or B	30.85
662	17	No FluA or B	34.23
663	9	Flu A (H3)	33.03
664	11	No FluA or B	33.1
665	13	Flu A (H3)	26
667	11	No FluA or B	26.4
668	9	No FluA or B	27.6
669	9	No FluA or B	24.13
670	8	Flu B (Victoria)	25.89
671	8	No FluA or B	25.23
672	9	No FluA or B	36.08
673	6	No FluA or B	35.68
674	11	No FluA or B	25.75
675	9	Flu A (H3)	22.4
677	6	No FluA or B	34.35
678	9
679	11	Flu A (H3)	28.11
681	6	No FluA or B	27.35
682	8	Flu A (H3)	30.9
683	10	No FluA or B	27.95
684	7	No FluA or B	30.05
685	7	No FluA or B	31.28
686	9	No FluA or B	26.42
687	9	Flu A (H3)	26.59
688	7	No FluA or B	30.81
689	9	No FluA or B	32.43
690	8	No FluA or B	33.19
691	7	No FluA or B	29.63
692	5	Flu B (Victoria)	29.15
693	9	Flu A (H3)	28.19
694	11	No FluA or B	31.09
695	14	No FluA or B	27.83
696	10	No FluA or B	27.53
697	9	No FluA or B	25.96
698	9	No FluA or B	29.05
700	7	No FluA or B	31.55
701	11	No FluA or B	28.99
702	7	Flu A (H3)	28.35
703	7	Flu B (Victoria)	26.86
704	9	No FluA or B	26.2
705	8	Flu A (H3)	28.99
706	11	No FluA or B	28.72
707	9	No FluA or B	23.35
708	12	Flu B (Yamagata)	26.22
709	6	No FluA or B	30.06
711	10	No FluA or B	32.01
712	10	Flu A (H3)	29.06
713	8	No FluA or B	28.4
714	9	No FluA or B	31.28
715	12	No FluA or B	26.84
716	9	Flu A (H3)	27.5
717	9	No FluA or B	28.13
718	12	No FluA or B	29.19
719	11	No FluA or B	30.81
720	12	Flu B (Yamagata)	29.07
721	11	Flu B (Yamagata)	27.1
722	7	No FluA or B	28.09
723	10	Flu B (Yamagata)	29.78
724	6	No FluA or B	24.22
725	9	No FluA or B	25.39
726	15	Flu B (Yamagata)	27
727	7	Flu B (Yamagata)	27.79
728	12	No FluA or B	27.15
729	9	No FluA or B	27.62
730	11	Flu B (Yamagata)	30.46
731	15	No FluA or B	26.47
732	10	No FluA or B	27.51
733	11	Flu A (H3)	28.9
734	9	No FluA or B	29.34
735	7	No FluA or B	32.34
737	12	Flu A (H3)	29.25
738	11	Flu B (Yamagata)	27.68
739	6	Flu B (Yamagata)	27.15
740	6	Flu A (H3)	26.38
742	9	No FluA or B	27.43
744	12	Flu B (Yamagata)	29.48
745	12	Flu B (Victoria)	26.9
747	17	No FluA or B	29.17
748	8	No FluA or B	28.72
749	12	No FluA or B	25.92
750	7	No FluA or B	25.66
751	17	No FluA or B	26.12
752	8	No FluA or B	25.82
753	9	No FluA or B	26.1
754	18	No FluA or B	28.63
755	7	No FluA or B	25.57
757	11	No FluA or B	28.9
758	15	No FluA or B	26.61
759	8	Flu B (Yamagata)	27.03
760	13	No FluA or B	28.19
761	11	No FluA or B	27.97
762	15	No FluA or B	28.59
763	9	No FluA or B	27.47
764	13	Flu B (Yamagata)	28.5
765	7	No FluA or B	25.97
766	7	No FluA or B	29.22
767	12	No FluA or B	31.19
768	13	No FluA or B	29.78
769	6	No FluA or B	35.63
770	9	No FluA or B	26.75
771	13	No FluA or B	26.5
772	6	No FluA or B	33.34
773	9	No FluA or B	29.08
776	15	No FluA or B	27.47
777	14	No FluA or B	30.4
778	12	No FluA or B	27.69
779	7	No FluA or B	28.7
780	15	No FluA or B	30.52
781	7	No FluA or B	27.64
782	9	No FluA or B	27.51
783	9	No FluA or B	24.35
784	13	No FluA or B	30.69
785	7	No FluA or B	30.6
787	11	No FluA or B	26.91
788	14	No FluA or B	29.3
790	15	No FluA or B	30.11
791	8	No FluA or B	29.3
792	10	No FluA or B	27.64
793	10	No FluA or B	23.47
795	12	No FluA or B	27.45
796	8	No FluA or B	27
797	14	No FluA or B	27.14
798	18	No FluA or B	28.92
799	6	No FluA or B	29.95
800	15	No FluA or B	25.21
801	8	No FluA or B	30
802	7	No FluA or B	29.03
803	13	No FluA or B	27.72
804	10	No FluA or B	23.24
805	11	No FluA or B	30.08
807	12	No FluA or B	24.46
808	10	No FluA or B	35.01
809	11	No FluA or B	28.12
810	10	No FluA or B	27.23
811	12	No FluA or B	28.94
812	7	No FluA or B	30.78
813	11	No FluA or B	25.48
814	16	No FluA or B	31.05
815	9	No FluA or B	34.32
816	15	No FluA or B	27.4
817	8	No FluA or B	32.54
818	14	No FluA or B	36
819	13	No FluA or B	27.31
820	9	No FluA or B	28.53
821	11	No FluA or B	27.24
822	15	No FluA or B	29.8
823	15	No FluA or B	29.02
824	12	No FluA or B	30.06
825	12	No FluA or B	27.9
826	9	No FluA or B	28.63
827	6	No FluA or B	28.32
828	10	No FluA or B	32.19
829	6	No FluA or B	29.05
830	16	No FluA or B	28.77
831	12	No FluA or B	25.19
832	5	No FluA or B	27.87
833	7	No FluA or B	30.59
835	13	No FluA or B	31.73
836	6	No FluA or B	32.58
838	17	No FluA or B	27.52
839	15	No FluA or B	27.31
840	12	No FluA or B	29.88
841	11	No FluA or B	28.35
842	7	No FluA or B	31.37
843	15	No FluA or B	28.28
844	7	No FluA or B	28.15
845	10	No FluA or B	29.32
846	11	No FluA or B	29.84
847	15	No FluA or B	31.2
848	14	No FluA or B	28.56
849	12	No FluA or B	30.59
850	5	No FluA or B	33.17
851	8	No FluA or B	30.68
852	5	No FluA or B	27.45
853	7	No FluA or B	26.72
854	17	No FluA or B	27.73
855	6	No FluA or B	30.58
856	13	No FluA or B	29.27
857	16	No FluA or B	29.96
858	12	No FluA or B	30.49
859	10	No FluA or B	25.1
860	10	No FluA or B	29.37
861	8	No FluA or B	30.01
862	9	No FluA or B	27.93
863	7	No FluA or B	26.38
864	12	No FluA or B	29.21
865	9	No FluA or B	27.17
866	11	No FluA or B	25.54
867	14	No FluA or B	27.28
868	16	No FluA or B	28.84
869	5	No FluA or B	32.42
870	7	No FluA or B	29.46
871	4	No FluA or B	29.79
873	8	No FluA or B	27.16
874	6	No FluA or B	29.33
875	6	No FluA or B	29.67
876	12	No FluA or B	31.04
877	11	No FluA or B	29.64
878	8	No FluA or B	32.02
879	6	No FluA or B	30.13
880	8	No FluA or B	31.6
881	7	No FluA or B	23.96
883	13	No FluA or B	26.89
884	10	No FluA or B	26.15
885	8	No FluA or B	26.29
886	6	No FluA or B	24.28
887	9	No FluA or B	29.55
888	5	No FluA or B	24.61
889	5	No FluA or B	26.27
890	6	No FluA or B	30.77
891	17	No FluA or B	28.4
892	10	No FluA or B	27.12
893	9	No FluA or B	27.07
894	9	No FluA or B	23.86
895	8	No FluA or B	25.68
896	7	No FluA or B	25.54
897	11	No FluA or B	31.4
898	7	No FluA or B	27.48
899	9	No FluA or B	26.14
900	10	No FluA or B	27.97
901	10	No FluA or B	25.14
902	5	No FluA or B	23.38
903	9	No FluA or B	23.08
904	6	No FluA or B	25.8
905	8	No FluA or B	27.98
907	8	No FluA or B	22.36
908	12	No FluA or B	23.32
909	11	No FluA or B	20.71
910	12	No FluA or B	25.15
911	10	No FluA or B	25.88
912	11	No FluA or B	27.8
913	14	No FluA or B	26.51
914	9	No FluA or B	24.29
915	13	No FluA or B	22.66
916	6	No FluA or B	23.51
917	15	No FluA or B	25.19
918	15	No FluA or B	26.34
919	15	Flu A (H3)	28.31
920	13	No FluA or B	30.89
921	17	No FluA or B	27.23
922	8	Flu A (H3)	24.32
923	9	No FluA or B	27.35
924	7	Flu A (H3)	25.89
925	6	Flu A (H3)	26.23
926	6	Flu A (H3)	25.03
928	4	No FluA or B	22.78
929	9	Flu A (H3)	29.24
930	8	Flu A (H3)	30.93
932	15	No FluA or B	29.11
933	16	No FluA or B	24.68
934	16	No FluA or B	27.13
935	12	No FluA or B	26.14
936	11	No FluA or B	26.51
937	9	Flu A (H3)	27.41
938	11	Flu A (H3)	30.39
939	9	Flu A (H3)	25.99
940	8	Flu A (H3)	32.48
941	8	Flu A (H3)	30.67
942	6	Flu A (H3)	30.31
943	5	No FluA or B	30.18
944	5	No FluA or B	31.03
945	8	Flu A (H3)	29.7
946	9	Flu A (H3)	36.11
947	9	Flu A (H3)	29.2
948	8	Flu A (H3)	33.46
949	9	No FluA or B	28.95
950	11	Flu A (H3)	33.32
951	7	Flu A (H3)	26.2
952	8	Flu A (H3)	30.24
953	7	Flu A (H3)	30.19
954	6	No FluA or B	28.88
955	17	No FluA or B	26.44
956	14	No FluA or B	31.48
957	16	No FluA or B	26.37
958	17	No FluA or B	26.84
959	17	No FluA or B	29.26
960	9	Flu A (H3)	24.07
961	13	No FluA or B	25.81
963	10	Flu A (H3)	25.63
964	7	No FluA or B	32.12
965	13	No FluA or B	29.39
966	7	Flu A (H3)	26.59
967	6	Flu A (H3)	30.1
968	11	No FluA or B	30.19
969	6	Flu A (H3)	26.8
970	12	No FluA or B	31.86
971	10	Flu A (H3)	30.79
972	5	Flu A (H3)	27.23
973	14	No FluA or B	28.58
974	7	Flu A (H3)	30.09
975	13	Flu A (H3)	27.11
976	8	Flu A (H3)	29.18
977	8	Flu A (H3)	29.26
978	10	Flu A (H3)	26.28
979	15	No FluA or B	30.62
980	10	No FluA or B	26.53
981	6	Flu A (H3)	25.18
982	4	Flu A (H3)	30.27
983	5	No FluA or B	30.28
984	12	No FluA or B	32.52
985	10	Flu A (H3)	30.1
988	11	No FluA or B	32.01
989	6	No FluA or B	32.45
990	15	No FluA or B	32.48
991	7	Flu A (H3)	32.26
992	15	No FluA or B	27.06
993	7	No FluA or B	32.55
994	7	No FluA or B	28.85
995	11	Flu A (H3)	29.47
996	12	No FluA or B	32.35
998	12	Flu A (H3)	26.3
1000	4	Flu A (H3)	29.77
1002	8	Flu A (H3)	29.27
1003	7	Flu A (H3)	28.6
1004	7	No FluA or B	26.87
1005	5	No FluA or B	25.34
1007	13	No FluA or B	34.16
1009	9	No FluA or B	30.9
1010	13	Flu A (H3)	29.05
1011	9	No FluA or B	26.31
1012	15	Flu A (H3)	28.03
1014	5	No FluA or B	27.62
1015	16	Flu A (H3)	32.89
1016	13	Flu A (H3)	32.29
1017	14	No FluA or B	25.49
1019	11	No FluA or B	29.72
1020	12	Flu A (H3)	29.22
1021	11	Flu A (H3)	29.36
1022	9	No FluA or B	30.08
1024	9	No FluA or B	27.02
1025	10	Flu A (H3)	28.55
1026	7	Flu A (H3)	29.14
1027	9	Flu B (Yamagata)	28.69
1029	6	Flu A (H3)	27.99
1030	13	No FluA or B	28.03
1031	10	Flu A (H3)	29.99
1032	16	Flu A (H3)	32.59
1033	8	Flu A (H3)	24.88
1035	16	No FluA or B	31.34
1036	7	Flu B (Yamagata)	29.72
1037	16	Flu B (Yamagata)	31.14
1039	15	No FluA or B	33.26
1040	6	No FluA or B	30.88
1042	9	Flu A (H3)	26.39
1043	6	No FluA or B	29.26
1044	11	No FluA or B	29.36
1045	10	No FluA or B	28.36
1046	7	No FluA or B	29.28
1047	6	No FluA or B	25.95
1048	7	Flu A (H3)	27.92
1049	7	Flu A (H3)	28.18
1050	10	No FluA or B	28.02
1051	8	Flu A (H3)	24.58
1053	10	No FluA or B	27.43
1054	8	Flu A (H3)	26.59
1055	13	Flu B (Yamagata)	28.21
1056	13	Flu A (H3)	27.04
1057	13	Flu A (H3)	25.98
1058	10	Flu A (H3)	27.82
1060	11	Flu A (H3)	31.88
1061	11	Flu A (H3)	28.05
1062	6	No FluA or B	22.4
1063	13	Flu A (H3)	25.56
1064	6	No FluA or B	23.34
1065	10	Flu A (H3)	25.28
1066	10	Flu A (H3)	23.85
1067	14	Flu B (Yamagata)	24.82
1068	11	Flu A 09H1	22.83
1069	8	No FluA or B	23.05
1070	15	Flu A (H3)	27.41
1071	7	Flu A (H3)	22.2
1072	8	Flu B (Yamagata)	27.75
1073	12	Flu B (Yamagata)	26.63
1074	6	No FluA or B	24.31
1077	5	No FluA or B	30.07
1078	7	No FluA or B	27.94
1079	9	No FluA or B	25.31
1080	9	Flu A (H3)	27.75
1081	5	Flu A (H3)	20.76
1082	9	Flu A (H3)	24.2
1083	7	No FluA or B	27.07
1085	8	No FluA or B	29.41
1086	8	No FluA or B	24.22
1087	5	Flu A (H3)	21.28
1088	9	No FluA or B	28.24
1089	10	Inconclusive
1090	8	No FluA or B	31.28
1091	14	No FluA or B	32.43
1092	14	No FluA or B	31.27
1093	6	No FluA or B	27.06
1094	8	No FluA or B	30.97
1095	6	No FluA or B	28.21
1096	5	Flu A (H3)	30.64
1097	7	No FluA or B	27.2
1098	11	Flu B (Yamagata)	28.27
1099	7	No FluA or B	25.36
1100	8	Flu A (H3)	26.49
1101	9	No FluA or B	27
1102	12	No FluA or B	27.17
1103	6	No FluA or B	28.7
1104	9	No FluA or B	25
1105	12	No FluA or B	23.99
1106	7	Flu A (H3)	27.08
1107	8	No FluA or B	26.61
1108	4	No FluA or B	29.11
1109	9	No FluA or B	27.64
1110	10	No FluA or B	28.21
1111	8	No FluA or B	26.39
1112	5	No FluA or B	27.27
1113	7	No FluA or B	27.97
1114	5	No FluA or B	25.46
1116	14	No FluA or B	20.92
1117	5	No FluA or B	24.73
1118	11	No FluA or B	22.54
1119	11	Flu B (Yamagata)	22.21
1120	10	Flu A (H3)	23.16
1121	14	No FluA or B	27.58
1122	7	No FluA or B	25.67
1123	5	No FluA or B	26.01
1124	11	No FluA or B	26.06
1125	7	Flu A (H3)	26.27
1126	13	No FluA or B	26.46
1127	10	Flu A 09H1	23.83
1128	11	Flu A (H3) / Flu B (Yamagata)	25.23
1129	7	No FluA or B	27.23
1130	9	Flu A (H3)	24.46
1131	8	Flu A (H3)	23.14
1132	17	Flu B (Yamagata)	25.98
1133	7	No FluA or B	26.21
1134	16	Flu A (H3)	25.14
1135	9	No FluA or B	29.01
1136	5	No FluA or B	25.4
1137	10	Flu A (H3)	31.01
1138	16	Flu A (H3)	30.98
1139	6	No FluA or B	33.59
1140	14	Flu A (H3)	0
1141	12	No FluA or B	26.78
1142	17	No FluA or B	28.36
1143	9	No FluA or B	26.35
1144	10	No FluA or B	25.63
1145	10	No FluA or B	27.02
1146	11	Flu B (Yamagata)	26.3
1147	14	Flu A (H3)	27.59
1148	10	Flu B (Yamagata)	26.62
1149	15	No FluA or B	23.7
1150	15	No FluA or B	27.17
1151	15	No FluA or B	27.13
1152	11	No FluA or B	26.88
1155	9	No FluA or B	22.07
1156	12	No FluA or B	26.23
1158	16	No FluA or B	25
1159	13	No FluA or B	27.85
1160	8	No FluA or B	26.82
1162	7	No FluA or B	28.13
1165	11	Flu A (H3)	28.36
1166	7	Flu A (H3)	28.77
1167	13	No FluA or B	26.65
1168	10	No FluA or B	29.83
1169	8	Flu A 09H1	30.34
1171	12	Flu A (H3)	32.48
1172	11	No FluA or B	28.3
1173	11	No FluA or B	26.36
1174	6	No FluA or B	25.93
1175	16	No FluA or B	27.62
1176	10	No FluA or B	30.46
1178	8	No FluA or B	30.55
1179	11	Flu A 09H1	26.68
1180	7	No FluA or B	22.42
1181	13	No FluA or B	25.78
1182	10	Flu A (H3)	26.23
1183	8	No FluA or B	31.18
1184	5	No FluA or B	25.34
1185	9	No FluA or B	26.48
1186	5	Flu A (H3)	26.63
1187	5	No FluA or B	29.91
1188	6	No FluA or B	26.6
1189	17	No FluA or B	25.53
1190	9	Flu B (Yamagata)	25.8
1192	7	Flu A 09H1	23.2
1193	11	No FluA or B	26.13
1194	7	Flu A 09H1	27.4
1195	7	Flu A 09H1	26.21
1196	5	No FluA or B	28.5
1197	5	No FluA or B	24.49
1198	11	Flu A 09H1	28.14
1199	9	Flu A 09H1	28.44
1200	7	No FluA or B	27.86
1201	5	Flu A 09H1	29.91
1202	7	Flu A (H3)	29.6
1203	7	Flu B (Yamagata)	29.48
1204	9	No FluA or B	29.18
1205	5	Flu A 09H1	26.25
1206	13	No FluA or B	28.19
1207	5	Flu A (H3)	24.3
1208	10	Flu A (H3)	27.35
1209	9	Flu A (Unable to Subtype)/Flu B (Yamagata)	21.84
1210	7	Flu A (H3)/Flu B (Yamagata)	25.56
1211	9	No FluA or B	27.85
1214	8	No FluA or B	26.6
1215	9	Flu A (H3)	25.84
1216	10	Flu A (H3)	24.72
1217	8	Flu A (H3)	25.06
1218	6	Flu A (H3)	22.86
1219	5	Flu A 09H1	24.41
1220	7	Flu A (H3)	23.86
1221	8	No FluA or B	24.33
1222	7	No FluA or B	24.39
1223	4	No FluA or B	23.33
1225	6	No FluA or B	24.77
1226	10	Flu A (H3)	25.04
1227	4	Flu A (H3)	24.61
1228	15	Flu B (Yamagata)	27.12
1229	11	Flu B (Yamagata)	24.62
1230	9	Flu A 09H1	25.52
1231	5	Flu A (Unable to Subtype)	27.51
1232	5	Flu B (Yamagata)	28.12
1233	17	No FluA or B	32.36
1234	7	No FluA or B	27.93
1235	11	Flu B (Yamagata)	30.04
1236	5	Flu A (H3)	27.64
1237	17	No FluA or B	26.95
1238	13	No FluA or B	28.33
1239	12	No FluA or B	23.01
1240	10	Flu B (Yamagata)	25.03
1241	18	No FluA or B	21.42
1243	10	No FluA or B	25.95
1244	7	No FluA or B	25.48
1245	7	No FluA or B	27.55
1246	6	Flu B (Yamagata)	28.62
1247	12	No FluA or B	29.42
1249	11	Flu A (H3)	25.16
1250	9	Flu B (Yamagata)	28.73
1251	6	Flu B (Yamagata)	25.43
1252	10	Flu A (H3)	25.11
1253	9	No FluA or B	23.72
1254	9	Flu B (Yamagata)	23.5
1255	8	Flu B (Yamagata)	23.41
1256	8	Flu B (Yamagata)	26.78
1257	9	No FluA or B	22.24
1258	6	No FluA or B	22.5
1259	9	Flu B (Yamagata)	25.09
1260	8	No FluA or B	26.24
1261	11	Flu B (Yamagata)	25.24
1262	6	No FluA or B	29.27
1263	11	Flu B (Yamagata)	25.42
1264	12	No FluA or B	27.46
1266	11	No FluA or B	27.48
1268	16	No FluA or B	27.79
1269	6	No FluA or B	21.18
1270	9	Flu B (Yamagata)	26.51
1271	7	Flu B (Yamagata)	26.91
1272	14	Flu B (Yamagata)	27.19
1273	12	Flu B (Yamagata)	26.44
1274	6	Flu B (Yamagata)	27.35
1275	5	Flu B (Yamagata)	23.11
1276	12	No FluA or B	24.69
1278	12	No FluA or B	26.05
1279	9	No FluA or B	30.69
1280	17	No FluA or B	30.07
1281	8	No FluA or B	31.48
1282	10	No FluA or B	28.43
1283	17	No FluA or B	32.04
1284	7	Flu B (Yamagata)	24.95
1285	6	Flu B (Yamagata)	26.29
1286	5	Flu B (Yamagata)	23.08
1287	9	No FluA or B	24.4
1288	4	No FluA or B	28.47
1289	15	Flu B (Victoria)	28.7
1291	8	No FluA or B	25.88
1292	8	No FluA or B	25.1
1293	13	No FluA or B	26.3
1294	16	No FluA or B	27.14
1295	14	Flu B (Yamagata)	24.94
1296	8	No FluA or B	26.06
1297	17	No FluA or B	25.53
1298	14	No FluA or B	26.52
1299	12	No FluA or B	28.02
1300	8	No FluA or B	29.4
1301	13	No FluA or B	23.77
1302	11	No FluA or B	25.27
1303	8	No FluA or B	23.87
1304	18	No FluA or B	26.31
1305	14	No FluA or B	26.02
1307	7	No FluA or B	26.19
1308	10	Flu B (Yamagata)	25.94
1309	16	No FluA or B	28.9
1310	16	No FluA or B	29.25
1311	14	No FluA or B	30.13
1312	6	No FluA or B	26.1
1313	13	No FluA or B	29.15
1314	10	No FluA or B	25.29
1315	11	No FluA or B	30.1
1316	8	No FluA or B	28.55
1317	8	Flu B (Yamagata)	26.35
1318	9	No FluA or B	26.34
1319	6	No FluA or B	24.89
1320	8	Flu B (Yamagata)	25.98
1322	14	No FluA or B	28.08
1323	9	No FluA or B	26.89
1324	17	No FluA or B	30.42
1325	7	No FluA or B	25.63
1326	13	No FluA or B	22.76
1327	10	No FluA or B	29.62
1328	7	No FluA or B	29.42
1330	7	No FluA or B	26.36
1332	7	No FluA or B	27.05
1333	16	No FluA or B	25.52
1334	8	No FluA or B	25.19
1335	17	No FluA or B	25.15
1336	16	No FluA or B	26.22
1337	11	No FluA or B	28.27
1339	15	No FluA or B	21.77

## Sheet: Midturbinate samples
ID #	Age	Flu RT-PCR Result	Human RP Ct value
442-1	44	No FluA or B	34.29
442-2	43	No FluA or B	30.35
444-1	50	No FluA or B	29.15
442-1	44	No FluA or B	33.29
442-2	43	No FluA or B	28.82
450-1	37	No FluA or B	28.4
450-2	35	Inconclusive
450-3	5	No FluA or B	32.81
444-1	50	No FluA or B	33.57
454-1	41	No FluA or B	29.98
454-2	42	No FluA or B	34.86
454-3	13	No FluA or B	28.03
455-1	44	No FluA or B	31.09
455-2	45	No FluA or B	24.62
455-3	14	No FluA or B	26.02
457-1	47	No FluA or B	28.26
457-2	48	No FluA or B	29.55
457-3	9	No FluA or B	34.03
450-1	37	No FluA or B	30.83
450-2	35	No FluA or B	35.81
450-3	5	No FluA or B	34.01
462-1	55	No FluA or B	30.61
462-2	53	No FluA or B	31.91
462-3	19	No FluA or B	31.28
461-1	41	No FluA or B	31
461-2	45	No FluA or B	27.52
461-3	11	No FluA or B	32.33
464-2	41	No FluA or B	29.61
454-1	41	No FluA or B	33.55
454-2	42	Inconclusive
454-3	13	No FluA or B	28.91
455-1	44	No FluA or B	28.92
455-2	45	No FluA or B	28.55
455-3	14	No FluA or B	29.05
457-1	47	No FluA or B	31.14
457-2	48	No FluA or B	31.36
457-3	9	No FluA or B	34.09
463-1	46	No FluA or B	34.71
463-2	48	No FluA or B	28.46
463-3	13	No FluA or B	27.11
462-1	55	No FluA or B	30.42
462-2	53	No FluA or B	31.29
462-3	19	No FluA or B	36.88
461-1	41	No FluA or B	31.37
461-2	45	No FluA or B	31.66
461-3	11	No FluA or B	30.09
464-1	40	No FluA or B	30.04
463-1	46	No FluA or B	32.08
463-2	48	No FluA or B	28.31
463-3	13	No FluA or B	27.75
464-1	40	No FluA or B	28.31
464-2	41	No FluA or B	30.66
468-1	46	No FluA or B	28.57
468-2	41	No FluA or B	33.3
468-3	3	No FluA or B	20.09
471-1	38	No FluA or B	28.66
471-2	2	No FluA or B	23.28
476-1	39	No FluA or B	30.21
476-2	46	No FluA or B	32.19
476-3	8	No FluA or B	28.13
468-1	46	No FluA or B	28.31
468-2	41	No FluA or B	28.62
468-3	3	No FluA or B	23.37
471-1	38	No FluA or B	26.18
471-2	2	No FluA or B	24.25
478-1	52	No FluA or B	30.57
478-2	53	No FluA or B	30.47
478-3	14	No FluA or B	30.86
476-1	39	No FluA or B	27.43
476-2	46	No FluA or B	33.02
476-3	8	No FluA or B	26.7
478-1	52	No FluA or B	30.57
478-2	53	No FluA or B	29.92
478-3	14	No FluA or B	29.49
482-1	40	No FluA or B	28.72
482-2	30	No FluA or B	29.69
485-1	40	No FluA or B	30.22
485-2	39	No FluA or B	32.07
487-1	38	No FluA or B	32.22
487-2	35	No FluA or B	32.82
487-3	2	No FluA or B	28.58
488-1	38	No FluA or B	32.76
482-1	40	No FluA or B	31.15
482-2	30	No FluA or B	28.6
485-1	40	No FluA or B	31.35
485-2	39	No FluA or B	30.53
487-1	38	No FluA or B	30.96
487-2	35	Inconclusive
487-3	2	No FluA or B	27.08
488-1	38	No FluA or B	35.16
498-1	42	No FluA or B	28.51
498-2	6	No FluA or B	32.27
499-1	34	No FluA or B	29.51
499-2	32	No FluA or B	29.39
499-3	59	No FluA or B	28.41
499-4	60	No FluA or B	27.47
499-5		No FluA or B	37.02
500-1	56	No FluA or B	25.5
500-2	11	No FluA or B	30.27
504-1	41	No FluA or B	33.15
504-2	45	No FluA or B	34.42
504-3	10	No FluA or B	33.08
505-1	36	No FluA or B	28.96
505-2	35	No FluA or B	27.4
505-3	9	No FluA or B	28.21
498-1	42	No FluA or B	27.27
498-2	6	No FluA or B	31.16
499-1	34	No FluA or B	32.55
499-2	32	No FluA or B	28.76
499-3	59	No FluA or B	27.55
499-4	60	No FluA or B	28.06
499-5		No FluA or B	35.65
500-1	56	No FluA or B	28.4
500-2	11	No FluA or B	29.51
504-1	41	No FluA or B	31.9
504-2	45	No FluA or B	30.81
504-3	10	No FluA or B	31.28
505-1	36	No FluA or B	28.54
505-2	35	No FluA or B	28.2
505-3	9	No FluA or B	25.51
509-1	47	No FluA or B	33.22
509-2	42	No FluA or B	27.27
509-3	9	No FluA or B	32.76
509-1	47	No FluA or B	31.81
509-2	42	No FluA or B	28.67
509-3	9	No FluA or B	31.97
511-1	36	No FluA or B	27.72
511-2	36	No FluA or B	29.12
511-3	8	No FluA or B	31.51
513-1	40	No FluA or B	27.11
513-2	37	No FluA or B	25.62
513-3	8	No FluA or B	29.15
514-1	46	No FluA or B	32.83
514-2	50	No FluA or B	26.75
514-3	13	No FluA or B	32.55
517-1	44	No FluA or B	30.44
517-2	45	No FluA or B	27.83
517-3	14	No FluA or B	29.29
511-1	36	No FluA or B	26.71
511-2	36	No FluA or B	29.18
511-3	8	No FluA or B	31.53
518-1	40	No FluA or B	30.5
518-2	2	No FluA or B	24.35
522-1	48	No FluA or B	29.65
522-2	46	No FluA or B	30.73
522-3	10	No FluA or B	30.66
525-1	36	No FluA or B	32.35
525-2	38	No FluA or B	27.31
525-3	10	No FluA or B	29.28
525-4	10	No FluA or B	29.69
525-5	8	No FluA or B	30.56
525-6	2	No FluA or B	28.04
528-1	31	No FluA or B	35.24
528-2		No FluA or B	28.14
513-1	40	No FluA or B	27.34
513-2	37	No FluA or B	26.49
513-3	8	No FluA or B	31.32
514-1	46	No FluA or B	33.12
514-2	50	No FluA or B	27.35
514-3	13	No FluA or B	30.2
529-1	47	No FluA or B	29.65
529-2	42	No FluA or B	31.01
529-3	15	No FluA or B	36.4
517-1	44	No FluA or B	31.76
517-2	45	No FluA or B	28.82
517-3	14	No FluA or B	29.09
535-1	40	No FluA or B	33.27
535-2	42	No FluA or B	33.62
518-1	40	No FluA or B	30.63
518-2	2	No FluA or B	25.75
522-1	48	No FluA or B	29.43
522-2	46	No FluA or B	34.85
522-3	10	No FluA or B	31
536-1	34	No FluA or B	34.63
536-2	34	No FluA or B	29.97
536-3	7	No FluA or B	32.68
525-1	36	No FluA or B	30.7
525-2	38	No FluA or B	29.93
525-3	10	No FluA or B	26.63
525-4	10	No FluA or B	26.65
525-5	8	No FluA or B	25.69
525-6	2	No FluA or B	25.15
528-1	31	No FluA or B	36.04
528-2		No FluA or B	28.05
537-1	32	No FluA or B	28.75
537-2	33	No FluA or B	29.14
537-3		No FluA or B	32.13
539-1	43	No FluA or B	31.54
539-2	45	No FluA or B	29.7
539-3	15	No FluA or B	28.35
529-1	47	No FluA or B	28.9
529-2	42	No FluA or B	28.06
529-3	15	No FluA or B	33.96
535-1	40	No FluA or B	28.4
535-2	42	No FluA or B	33.69
546-1	37	No FluA or B	28.54
546-2	37	No FluA or B	29.13
546-3	8	No FluA or B	26.62
536-1	34	No FluA or B	36.13
536-2	34	No FluA or B	30.17
536-3	7	No FluA or B	34.01
544-1	41	No FluA or B	30.42
544-2	43	No FluA or B	30.64
544-3	10	No FluA or B	34.17
550-1	44	No FluA or B	30.05
550-2	48	No FluA or B	26.7
550-3	8	No FluA or B	26.19
537-1	32	No FluA or B	35.25
537-2	33	No FluA or B	26.67
537-3		No FluA or B	29.56
555-1	38	No FluA or B	28.32
555-2	40	No FluA or B	33.89
555-3	7	No FluA or B	29.06
555-4	7	No FluA or B	31.01
556-1	39	No FluA or B	28.35
556-2	38	No FluA or B	28.4
556-3	8	No FluA or B	33.3
539-1	43	No FluA or B	30.38
539-2	45	No FluA or B	29.15
539-3	15	No FluA or B	30.07
546-1	37	No FluA or B	31.7
546-2	37	No FluA or B	24.3
546-3	8	No FluA or B	29.81
544-1	41	No FluA or B	28.52
544-2	43	No FluA or B	32.15
544-3	10	No FluA or B	31.88
550-1	44	No FluA or B	29.38
550-2	48	No FluA or B	26.13
550-3	8	No FluA or B	34.47
560-1	42	No FluA or B	29.03
560-2	42	No FluA or B	34.48
560-3	9	No FluA or B	29.09
555-1	38	No FluA or B	32
555-2	40	No FluA or B	31.33
555-3	7	No FluA or B	31.61
555-4	7	No FluA or B	36
556-1	39	No FluA or B	30.02
556-2	38	No FluA or B	33.36
556-3	8	No FluA or B	32.18
561-1	54	No FluA or B	29.85
561-2	55	No FluA or B	28.96
560-1	2	No FluA or B	29.12
560-2	42	No FluA or B	32.61
560-3	9	No FluA or B	29.24
561-1	54	No FluA or B	33.75
561-2	55	No FluA or B	30.85
565-1	42	No FluA or B	28.31
565-2	43	No FluA or B	28.81
565-3		No FluA or B	27.72
570-1	43	No FluA or B	33.37
570-2	39	No FluA or B	32.65
570-3	10	No FluA or B	28.75
572-1	34	No FluA or B	34
572-2	37	No FluA or B	30.61
572-3		No FluA or B	30.51
572-4	5	no FluA or B	34.25
574-1	33	No FluA or B	30.81
574-2	37	No FluA or B	32.01
574-3	4	No FluA or B	29.34
575-1	37	No FluA or B	30.79
575-2	36	No FluA or B	30.17
575-3	9	No FluA or B	26.48
575-4	3	No FluA or B	31.98
575-5	1	No FluA or B	27.09
575-6	7	No FluA or B	30.74
577-1	45	No FluA or B	29.64
577-2	44	No FluA or B	28.63
577-3	12	No FluA or B	29.31
577-4	10	No FluA or B	32.45
580-1	53	No FluA or B	36.33
580-2	52	No FluA or B	29.27
580-3	19	No FluA or B	33.12
565-1	42	No FluA or B	28.24
565-2	43	No FluA or B	31.83
565-3	6	No FluA or B	28.05
570-1	43	No FluA or B	30.2
570-2	39	No FluA or B	34.29
570-3	10	No FluA or B	30.19
572-1	34	No FluA or B	32.66
572-2	37	No FluA or B	26.16
572-3		No FluA or B	36.09
572-4	5	No FluA or B	37.55
582-1	40	No FluA or B	34.26
582-2	39	No FluA or B	36.2
582-3	12	No FluA or B	32.8
585-1	34	No FluA or B	34.68
585-2	32	No FluA or B	30.25
585-3	59	No FluA or B	30.29
585-4		No FluA or B	29.28
574-1	33	No FluA or B	30.21
574-2	37	No FluA or B	35.37
574-3	4	No FluA or B	29.57
575-1	37	No FluA or B	35.03
575-2	36	No FluA or B	31.67
575-3	9	No FluA or B	30.53
575-4	3	No FluA or B	29.01
575-5	1	No FluA or B	26.05
575-6	7	No FluA or B	30.98
577-1	45	No FluA or B	30.85
577-2	44	No FluA or B	32.07
577-3	12	No FluA or B	34.26
577-4	10	No FluA or B	28.87
586-1	42	No FluA or B	34.22
588-1	30	No FluA or B	33.06
588-2	37	No FluA or B	32.93
588-3	3	No FluA or B	30.24
588-4		No FluA or B	31.4
580-2	52	Inconclusive
589-1	40	No FluA or B	29.89
589-2	39	No FluA or B	31.1
589-3	7	No FluA or B	30.24
580-1	53	No FluA or B	33.21
580-3	19	No FluA or B	33.02
591-1	53	No FluA or B	29.11
591-2	8	No FluA or B	27.52
592-1	26	No FluA or B	27.65
592-2	26	No FluA or B	31.25
582-1	40	No FluA or B	36.05
582-2	39	No FluA or B	33.86
582-3	12	No FluA or B	32.39
585-1	34	No FluA or B	31.35
585-2	32	No FluA or B	29.1
585-3	59	No FluA or B	28.24
585-4		No FluA or B	26.58
593-1	42	No FluA or B	36.13
593-2	36	No FluA or B	28
593-3	2	No FluA or B	36.02
594-1	32	No FluA or B	33.11
594-2	36	No FluA or B	34.56
594-3		No FluA or B	29.43
595-1	40	No FluA or B	30.1
595-2	40	No FluA or B	30.45
595-3	11	No FluA or B	25.66
596-1	43	No FluA or B	31.66
596-2	45	No FluA or B	31.17
596-3	12	No FluA or B	26.29
596-4		No FluA or B	28.37
596-5	8	No FluA or B	30.63
598-1	39	No FluA or B	35.77
598-3	6	No FluA or B	33.73
586-1	42	No FluA or B	34.43
588-1	30	No FluA or B	31.22
588-2	37	No FluA or B	28.35
588-3	3	No FluA or B	32.89
588-4		No FluA or B	31.61
601-1	42	No FluA or B	34.25
601-2	42	No FluA or B	27.56
602-1	43	No FluA or B	30.65
602-2	45	No FluA or B	27.27
602-3	15	No FluA or B	30.34
589-1	40	No FluA or B	29.72
589-2	39	No FluA or B	31.35
589-3	7	No FluA or B	32.28
603-1	39	No FluA or B	34.34
603-2	39	No FluA or B	31.14
603-3	13	No FluA or B	30.83
604-1	34	No FluA or B	34.16
604-2	34	No FluA or B	32.25
604-3	9	Inconclusive
604-4	12	No FluA or B	27.25
591-1	53	No FluA or B	33.34
591-2	8	No FluA or B	30.12
592-1	26	No FluA or B	28.72
592-2	26	No FluA or B	29.42
607-1	37	Inconclusive
607-2	38	No FluA or B	33.03
608-1	48	No FluA or B	31.13
608-2	42	No FluA or B	31.41
608-3	15	No FluA or B	34.52
609-1	36	No FluA or B	32.53
609-2	11	No FluA or B	30.71
593-1	42	No FluA or B	29.87
593-2	36	No FluA or B	28.43
593-3	2	No FluA or B	27.32
594-1	32	No FluA or B	29.2
594-2	36	No FluA or B	30.61
594-3		No FluA or B	27.11
595-1	40	No FluA or B	30.22
595-2	40	No FluA or B	30.49
595-3	11	No FluA or B	27.07
596-1	43	No FluA or B	33.77
596-2	45	No FluA or B	30.29
596-3	12	No FluA or B	29.42
596-4		No FluA or B	29.23
596-5	8	No FluA or B	34.55
598-1	39	No FluA or B	32.23
598-3	6	No FluA or B	31.45
610-1	46	No FluA or B	27.58
610-2	41	No FluA or B	28.27
610-3	12	No FluA or B	31.24
610-4	7	No FluA or B	29.01
610-5	4	No FluA or B	26.45
612-1	47	No FluA or B	32.19
612-2	51	No FluA or B	27.99
612-3	13	No FluA or B	31.85
613-1	44	No FluA or B	31.26
613-2	45	No FluA or B	35.2
613-3	14	No FluA or B	32.92
613-4	12	No FluA or B	35.05
615-1	40	No FluA or B	33.26
615-2	38	No FluA or B	34.54
615-3	9	No FluA or B	32.02
615-4	11	No FluA or B	29.71
616-1	36	No FluA or B	34.62
616-2	40	No FluA or B	33.38
616-3	3	Inconclusive
601-1	42	No FluA or B	30.19
601-2	42	No FluA or B	29.92
602-1	43	No FluA or B	31.11
602-2	45	No FluA or B	29.98
602-3	15	No FluA or B	28.63
603-1	39	No FluA or B	33.37
603-2	39	No FluA or B	29.22
603-3	13	No FluA or B	29.25
618-2	53	No FluA or B	25.45
618-3	7	No FluA or B	27.58
620-1	41	No FluA or B	29.31
620-2	40	No FluA or B	32.98
620-3	12	No FluA or B	29.09
604-1	34	No FluA or B	30.31
604-2	34	No FluA or B	28.67
604-3	9	No FluA or B	33.44
604-4	12	No FluA or B	33.62
622-1	43	No FluA or B	28.98
622-2	45	No FluA or B	33.39
622-3	9	No FluA or B	29.86
607-1	37	No FluA or B	30.74
607-2	38	No FluA or B	28.51
608-1	48	No FluA or B	30.72
608-2	42	No FluA or B	29.22
608-3	15	No FluA or B	31.32
609-1	36	Inconclusive
609-2	11	No FluA or B	31.11
612-1	47	No FluA or B	33.21
612-3	13	No FluA or B	33.2
624-1	54	No FluA or B	27.05
624-2	55	No FluA or B	27.39
624-3	15	No FluA or B	31.55
624-4	14	No FluA or B	29.03
624-5	12	No FluA or B	28.09
624-6	11	No FluA or B	33.33
610-1	46	No FluA or B	26.75
610-2	41	No FluA or B	29.31
610-3	12	No FluA or B	26.64
610-4	7	No FluA or B	28.47
610-5	4	No FluA or B	28.15
612-2	51	No FluA or B	27.74
613-1	44	No FluA or B	28.33
613-2	45	No FluA or B	29.6
613-3	14	No FluA or B	32.45
613-4	12	No FluA or B	32.7
626-1	38	No FluA or B	25.75
626-2	11	No FluA or B	27.13
626-3	9	No FluA or B	27.36
626-4	6	No FluA or B	28.29
615-1	40	No FluA or B	34.92
615-2	38	No FluA or B	35.38
615-3	9	No FluA or B	31.25
615-4	11	No FluA or B	29.86
616-1	36	Inconclusive
616-2	40	No FluA or B	33.11
616-3	3	No FluA or B	31.22
618-3	7	No FluA or B	34.24
620-1	41	No FluA or B	30.87
620-2	40	No FluA or B	31.89
620-3	12	No FluA or B	27.82
630-1	40	No FluA or B	32.57
630-2	38	No FluA or B	34.85
630-3	8	No FluA or B	35.57
630-4	8	No FluA or B	30.81
622-1	43	No FluA or B	28.77
622-2	45	No FluA or B	32.34
622-3	9	No FluA or B	32.83
631-1	39	No FluA or B	30.1
631-2	38	No FluA or B	29.63
631-3	12	No FluA or B	29.5
631-4	9	No FluA or B	34.18
633-1	45	No FluA or B	31.27
633-2	45	No FluA or B	32.99
633-3	15	No FluA or B	33.65
633-4	10	No FluA or B	36.67
634-1	47	No FluA or B	29.1
634-2	54	No FluA or B	32.45
635-1	48	No FluA or B	36.63
635-2	49	No FluA or B	30.45
636-1	38	No FluA or B	29
636-2	42	No FluA or B	24.99
639-1	50	No FluA or B	33.24
639-2	42	No FluA or B	31.18
624-1	54	No FluA or B	27.63
624-2	55	No FluA or B	25.69
624-3	15	No FluA or B	29.58
624-4	14	No FluA or B	27.3
624-5	12	Inconclusive
624-6	11	No FluA or B	34.07
626-1	38	No FluA or B	24.35
626-2	11	No FluA or B	27.53
626-3	9	No FluA or B	28.17
626-4	6	No FluA or B	26.54
640-1	37	No FluA or B	31.78
640-2	35	No FluA or B	37.29
640-3	7	No FluA or B	34.72
641-1	40	Inconclusive
641-2	8	No FluA or B	36.62
641-3	7	No FluA or B	34
643-1	41	No FluA or B	34.23
643-2	41	Flu A (H3)	28.71
643-3	13	No FluA or B	32.18
644-1	37	No FluA or B	29.08
644-2	37	No FluA or B	26.4
644-3	10	No FluA or B	28.68
646-1	44	No FluA or B	35
646-2	16	No FluA or B	34.68
646-3	14	No FluA or B	31.9
647-1	39	No FluA or B	36.59
647-2	9	No FluA or B	34.17
647-3	6	No FluA or B	25.2
649-1	53	No FluA or B	27.34
649-2	16	No FluA or B	29.08
649-3	53	No FluA or B	28.15
650-1	48	No FluA or B	34
650-2	53	No FluA or B	36.34
650-3	12	No FluA or B	31.03
651-1	42	No FluA or B	29.54
651-2	12	No FluA or B	32.4
654-1	43	No FluA or B	35.35
654-2	44	No FluA or B	37.53
654-3	8	Inconclusive	38.12
657-1	43	No FluA or B	37.28
657-2	42	No FluA or B	32.41
630-1	40	No FluA or B	36.89
630-2	38	No FluA or B	37.37
630-3	8	No FluA or B	37.05
630-4	8	No FluA or B	33.92
653-1	33	No FluA or B	36.92
653-2	35	No FluA or B	35.05
653-3	4	No FluA or B	37.95
661-1	44	No FluA or B	31.2
661-2	46	No FluA or B	35.66
661-3	14	No FluA or B	33.18
662-1	46	No FluA or B	36.8
662-2	48	No FluA or B	33.81
663-1	36	No FluA or B	32.42
663-2	34	No FluA or B	32.42
663-3	7	No FluA or B	29.01
663-4	6	No FluA or B	29.3
631-1	39	No FluA or B	32.95
631-2	38	No FluA or B	29.7
631-3	12	No FluA or B	29.16
631-4	9	Inconclusive
633-1	45	No FluA or B	35.08
633-2	45	No FluA or B	34.12
633-3	15	No FluA or B	33.19
633-4	10	No FluA or B	33.68
634-1	47	No FluA or B	31.62
634-2	54	No FluA or B	31.72
635-1	48	No FluA or B	34.22
635-2	49	No FluA or B	30.5
636-1	38	No FluA or B	29.87
636-2	42	No FluA or B	26.9
639-1	50	No FluA or B	33
639-2	42	No FluA or B	27.73
665-1	36	No FluA or B	36.56
665-2	11	No FluA or B	37.43
667-1	41	No FluA or B	35.14
667-2	42	Flu A (Unable to Subtype)	33.24
667-3	6	No FluA or B	29.24
640-1	37	No FluA or B	34.19
640-2	35	Inconclusive	38.16
640-3	7	No FluA or B	34.12
641-1	40	Inconclusive
641-2	8	No FluA or B	30.48
641-3	7	No FluA or B	35.04
643-1	41	Flu A (H3)	33.08
643-2	41	No FluA or B	30.45
643-3	13	No FluA or B	34.57
644-1	37	No FluA or B	34.47
644-2	37	No FluA or B	27.04
644-3	10	No FluA or B	34.01
646-1	44	No FluA or B	33.79
646-2	16	No FluA or B	34.45
646-3		No FluA or B	27.74
647-1	39	No FluA or B	33.86
647-2	9	No FluA or B	30.31
647-3	6	No FluA or B	33.08
649-1	53	No FluA or B	28.57
649-2	16	No FluA or B	29.39
649-3	53	No FluA or B	24.37
650-1	48	Flu A (Unable to Subtype)	34.63
650-2	53	No FluA or B	32.17
650-3	12	No FluA or B	32.41
669-1	37	No FluA or B	28.11
669-2	40	No FluA or B	35.37
669-3	4	Flu A (H3)	31.06
669-4	21	Inconclusive
669-5	20	No FluA or B	34.86
669-6	17	No FluA or B	31.02
669-7	16	Inconclusive	39.22
670-1	44	No FluA or B	33.16
670-2	55	No FluA or B	34.31
670-3	12	No FluA or B	35.22
671-1	36	No FluA or B	29.2
671-2	45	No FluA or B	36.1
671-3	6	No FluA or B	30.17
672-1	41	No FluA or B	34.21
672-2	43	No FluA or B	31.87
672-3	12	Inconclusive
675-1	40	No FluA or B	36.25
675-2	7	No FluA or B	36.05
651-1	42	No FluA or B	32.19
651-2	12	No FluA or B	37.96
654-1	43	No FluA or B	34.84
654-2	44	Inconclusive
654-3	8	No FluA or B	35.57
657-1	43	No FluA or B	36.49
657-2	42	No FluA or B	34.84
681-1	37	No FluA or B	35.66
681-2	36	No FluA or B	36.89
681-3	2	No FluA or B	25.07
682-1	37	No FluA or B	32.55
682-2	37	No FluA or B	34.9
682-3	4	No FluA or B	32.69
683-1	36	No FluA or B	31.04
683-2	36	No FluA or B	35.43
683-3	6	No FluA or B	34.72
653-1	33	No FluA or B	36.37
653-2	35	No FluA or B	35.1
653-3	4	No FluA or B	33.19
661-1	44	No FluA or B	35.26
661-2	46	No FluA or B	32.61
661-3	14	No FluA or B	35.17
662-1	46	Flu A (H3)	32.37
662-2	48	No FluA or B	35.57
685-1	39	No FluA or B	35.33
685-2	46	No FluA or B	32.36
687-1	40	No FluA or B	33.72
687-2	39	No FluA or B	32.67
687-3	7	No FluA or B	32.83
688-1	40	No FluA or B	28.97
688-2	12	No FluA or B	35.65
688-3	10	No FluA or B	35.06
663-1	36	No FluA or B	33.46
663-2	34	No FluA or B	35.77
663-3	7	No FluA or B	28.69
663-4	6	No FluA or B	26.06
689-1	40	No FluA or B	37.35
689-2	40	No FluA or B	32.06
689-3	7	No FluA or B	33.9
690-1	36	No FluA or B	32.22
690-2	37	No FluA or B	30.19
665-1	36	Inconclusive
665-2	11	Flu A (H3)	31.82
667-1	41	No FluA or B	35.67
667-2	42	No FluA or B	37.53
667-3	6	No FluA or B	33.33
679-1	54	Flu A (H3)	29.17
679-2	55	No FluA or B	29.44
679-3	18	No FluA or B	31.5
679-4	15	No FluA or B	35.07
679-5		No FluA or B	31.74
679-6	12	No FluA or B	36.35
669-1	37	No FluA or B	30.25
669-2	40	No FluA or B	31.48
669-3	4	No FluA or B	30.71
669-4	21	No FluA or B	33.66
669-5	20	No FluA or B	34.35
669-6	17	No FluA or B	35.1
669-7	16	No FluA or B	34.76
670-1	44	No FluA or B	35.2
670-2	55	No FluA or B	34.4
670-3	12	No FluA or B	21.34
671-1	36	No FluA or B	33.11
671-2	45	No FluA or B	36.04
671-3	6	No FluA or B	29.97
672-1	41	Inconclusive
672-2	43	No FluA or B	35.07
672-3	12	No FluA or B	34.07
675-1	40	Inconclusive
675-2	7	No FluA or B	33.12
694-1	45	No FluA or B	31.25
694-3	15	No FluA or B	29.38
694-4	11	No FluA or B	27.18
681-1	37	No FluA or B	34.06
681-2	36	No FluA or B	35.82
681-3	2	No FluA or B	23.68
682-1	37	No FluA or B	37.34
682-2	37	No FluA or B	36.32
682-3	4	No FluA or B	32.18
683-1	36	No FluA or B	31.29
683-2	36	No FluA or B	31.59
683-3	6	No FluA or B	30.02
679-1	54	No FluA or B	30.79
679-2	55	No FluA or B	28.81
679-3	18	No FluA or B	34.09
679-4	15	No FluA or B	30.52
679-5		No FluA or B	28.12
679-6	12	Inconclusive
685-1	39	No FluA or B	32.38
685-2	46	No FluA or B	34.58
687-1	40	No FluA or B	36.67
687-2	39	No FluA or B	34.28
687-3	7	No FluA or B	33.96
688-1	40	No FluA or B	30.16
688-2	12	Inconclusive
688-3	10	No FluA or B	35.43
697-1	39	No FluA or B	33.16
697-2	46	No FluA or B	28.9
697-3	7	No FluA or B	28.36
698-1	34	No FluA or B	35.46
698-2	35	No FluA or B	34.67
698-3	7	No FluA or B	28.01
689-1	40	No FluA or B	32.81
689-2	40	No FluA or B	30.05
689-3	7	No FluA or B	37.1
690-1	36	No FluA or B	32.75
690-2	37	No FluA or B	31.09
701-1	48	No FluA or B	27.2
701-2	50	No FluA or B	29.04
702-1	38	No FluA or B	28.35
702-2	42	No FluA or B	30.83
702-3	15	No FluA or B	32.03
703-1	37	No FluA or B	27.81
703-2	37	No FluA or B	32.48
703-3	13	No FluA or B	35.77
705-1	47	No FluA or B	31.21
705-2	12	No FluA or B	35.09
706-1	54	No FluA or B	27.38
706-2	55	No FluA or B	26.53
706-3	18	No FluA or B	25.76
706-4	16	No FluA or B	28.63
706-5	14	No FluA or B	28.72
706-6	12	No FluA or B	37.82
694-1	45	No FluA or B	31.55
694-3	15	No FluA or B	31.53
694-4	11	No FluA or B	27.3
708-1	41	No FluA or B	30.8
708-2	10	No FluA or B	31.91
708-3	8	No FluA or B	33.94
709-1	37	No FluA or B	35.9
709-2	39	No FluA or B	36.02
709-3	7	No FluA or B	34.79
709-4	69	No FluA or B	29.56
697-1	39	No FluA or B	32.27
697-2	46	No FluA or B	35.22
697-3	7	No FluA or B	32.65
698-1	34	No FluA or B	33.33
698-2	35	No FluA or B	30.63
698-3	7	No FluA or B	33.8
713-1	38	No FluA or B	29.4
713-3	10	No FluA or B	29.6
712-1	40	No FluA or B	29.64
712-2	41	No FluA or B	34.69
712-3	13	No FluA or B	22.82
701-1	48	No FluA or B	26.35
701-2	50	No FluA or B	29.35
702-1	38	No FluA or B	30.03
702-2	42	No FluA or B	32.76
702-3	15	No FluA or B	29.01
703-1	37	No FluA or B	30.34
703-2	37	Inconclusive
703-3	13	No FluA or B	35.65
716-1	49	No FluA or B	27.58
716-2	42	No FluA or B	30.4
716-3	16	No FluA or B	27.93
716-4	14	No FluA or B	27.65
718-1	41	No FluA or B	34.67
718-2	42	No FluA or B	33.84
718-3	14	No FluA or B	32.57
719-1	47	No FluA or B	35.34
720-1	39	No FluA or B	30.6
720-2	47	No FluA or B	33.51
720-3	8	No FluA or B	32.57
720-4	5	No FluA or B	33.89
705-1	47	No FluA or B	32.1
705-2	12	No FluA or B	35.18
706-1	54	No FluA or B	27.55
706-2	55	No FluA or B	26.65
706-3	18	No FluA or B	28.16
706-4	16	No FluA or B	31.45
706-5	14	No FluA or B	26.53
706-6	12	No FluA or B	26.33
721-1	42	No FluA or B	28.45
721-2	37	No FluA or B	28.8
721-3	9	No FluA or B	25.59
721-4	9	No FluA or B	29.03
721-5	6	No FluA or B	28.22
722-1	43	No FluA or B	34.25
722-2	53	No FluA or B	31.35
722-3	10	No FluA or B	37.69
723-1	46	Inconclusive
723-2	46	Inconclusive
723-3	9	Inconclusive
708-1	41	No FluA or B	29.27
708-2	10	No FluA or B	30
708-3	8	No FluA or B	27.02
724-1	35	No FluA or B	33.19
724-2	37	No FluA or B	28.37
724-3	14	No FluA or B	25.21
725-1	37	No FluA or B	24.72
725-2	37	No FluA or B	32.14
725-3	8	No FluA or B	28.66
725-4	6	No FluA or B	30.09
725-5	3	No FluA or B	25.85
725-6	1	No FluA or B	23.66
709-1	37	No FluA or B	35.18
709-2	39	No FluA or B	37.41
709-3	7	No FluA or B	32.3
709-4		No FluA or B	35.38
713-1	38	No FluA or B	34.53
713-2	40	No FluA or B	27.07
713-2	40	No FluA or B	28.5
713-3	10	No FluA or B	33.41
726-1	44	No FluA or B	26.06
726-2	46	No FluA or B	29.63
726-3	12	Flu B (Yamagata)	24.38
727-1	40	No FluA or B	33.05
727-2	9	No FluA or B	28.95
728-1	48	No FluA or B	37.02
728-2	48	No FluA or B	29.31
730-1	42	No FluA or B	27.37
730-2	41	No FluA or B	28.91
730-3	13	No FluA or B	26.83
730-4	9	No FluA or B	30.24
712-1	40	No FluA or B	29.63
712-2	41	No FluA or B	34.29
712-3	13	No FluA or B	28.08
716-1	49	No FluA or B	28.49
716-2	42	No FluA or B	26.94
716-3	16	No FluA or B	33.03
716-4	14	No FluA or B	28.18
718-1	41	No FluA or B	31.25
718-2	42	No FluA or B	31.66
718-3	14	No FluA or B	30.88
720-1	39	No FluA or B	30.2
720-2	47	Flu B (Yamagata)
720-3	8	No FluA or B	35.7
720-4	5	No FluA or B	36.19
731-1	46	No FluA or B	30.31
732-1	48	No FluA or B	29.23
733-1	42	No FluA or B	32.17
733-2	44	No FluA or B	27.09
733-3	17	No FluA or B	37.22
733-4	14	No FluA or B	32.88
734-1	37	No FluA or B	32.49
734-2	38	No FluA or B	24.54
737-1	46	No FluA or B	29.75
737-2	47	No FluA or B	29.45
738-1	54	No FluA or B	27.11
738-2	55	No FluA or B	26.04
738-3	18	No FluA or B	27.74
738-4	16	No FluA or B	28.9
738-5	14	No FluA or B	26.13
738-6	12	No FluA or B	33.79
739-1	40	No FluA or B	30.17
739-2	40	No FluA or B	28.01
739-3	2	No FluA or B	28.37
721-1	42	No FluA or B	29.26
721-2	37	No FluA or B	30.5
721-3	9	No FluA or B	28.67
721-4	9	No FluA or B	31.46
721-5	6	No FluA or B	31.33
722-1	43	No FluA or B	33.97
722-2	53	No FluA or B	34.57
722-3	10	No FluA or B	33.43
723-1	46	No FluA or B	34.18
723-2	46	No FluA or B	35.29
723-3	9	Inconclusive
731-2	12	No FluA or B	24.67
719-1	47	Inconclusive
724-1	35	No FluA or B	31.88
724-2	37	No FluA or B	29.95
724-3	14	No FluA or B	26.57
725-1	37	No FluA or B	27.6
725-2	37	No FluA or B	35.52
725-3	8	No FluA or B	25.76
725-4	6	No FluA or B	28.71
725-6	1	No FluA or B	25.46
742-1	40	No FluA or B	30.18
742-2	40	No FluA or B	28.04
742-3	7	No FluA or B	33.42
744-1	42	No FluA or B	27.23
744-2	42	No FluA or B	29.77
744-3	10	No FluA or B	26.84
745-1	35	No FluA or B	29.4
745-2	40	No FluA or B	31.06
745-3	18	No FluA or B	35.72
745-4	10	No FluA or B	32.52
726-1	44	No FluA or B	32.67
726-2	46	No FluA or B	26.71
726-3	12	No FluA or B	28.4
727-1	40	No FluA or B	32.31
727-2	9	No FluA or B	27.13
728-1	48	No FluA or B	29.04
728-2	48	No FluA or B	29.73
730-1	42	No FluA or B	26.22
730-2	41	Flu B (Yamagata)	29.45
730-3	13	No FluA or B	26
730-4	9	No FluA or B	27.37
732-1	48	No FluA or B	26.77
733-1	42	No FluA or B	31.24
733-2	44	No FluA or B	28.52
733-3	17	No FluA or B	32.79
733-4	14	No FluA or B	27.59
734-1	37	No FluA or B	30.91
734-2	38	No FluA or B	27.24
737-1	46	No FluA or B	29.61
737-2	47	No FluA or B	28.54
738-1	54	No FluA or B	24.93
738-2	55	No FluA or B	27.14
738-3	18	No FluA or B	26.01
738-4	16	No FluA or B	30.65
738-5	14	Flu B (Yamagata)	25.1
738-6	12	No FluA or B	37.74
739-1	40	No FluA or B	29.18
739-2	40	No FluA or B	26.95
739-3	2	No FluA or B	24.23
748-1	47	No FluA or B	29.2
748-2	51	No FluA or B	27.67
748-3	13	No FluA or B	30.49
749-1	47	No FluA or B	26.02
749-2	41	No FluA or B	26.96
749-3	9	No FluA or B	30.3
749-4	4	No FluA or B	32.3
731-1	46	No FluA or B	27.7
731-2	12	No FluA or B	25.68
742-1	40	No FluA or B	30.61
742-2	40	No FluA or B	27.35
742-3	7	No FluA or B	35.1
744-1	42	No FluA or B	26.62
744-2	42	No FluA or B	35.64
744-3	10	No FluA or B	32.1
745-1	35	No FluA or B	29.2
745-2	40	No FluA or B	31.97
745-3	18	No FluA or B	34.89
745-4	10	No FluA or B	34.05
751-1	47	Inconclusive	40.94
751-3	11	No FluA or B	30.29
748-1	47	No FluA or B	30.91
748-2	51	No FluA or B	27.77
748-3	13	No FluA or B	32.5
749-1	47	Inconclusive
749-2	41	No FluA or B	28.41
749-3	9	No FluA or B	28.16
749-4	4	No FluA or B	26.39
752-1	36	No FluA or B	27.16
752-3	5	No FluA or B	27.31
752-2	39	No FluA or B	30.09
754-1	54	No FluA or B	26.72
754-2	55	No FluA or B	27.87
754-3	16	No FluA or B	32.52
754-4	14	No FluA or B	26.72
754-5	12	No FluA or B	35.56
754-6	11	No FluA or B	26.61
751-1	47	Inconclusive
751-3	11	No FluA or B	30.09
758-1	46	No FluA or B	27.25
758-2	45	No FluA or B	28.13
758-3	12	No FluA or B	27.63
758-4	10	No FluA or B	25.92
752-1	36	No FluA or B	32.39
752-3	5	No FluA or B	31.85
752-2	39	No FluA or B	30.07
754-1	54	No FluA or B	28.11
754-2	55	No FluA or B	27.06
754-3	16	No FluA or B	30.76
754-4	14	No FluA or B	29.33
754-5	12	No FluA or B	31.06
754-6	11	No FluA or B	27.14
760-1	38	No FluA or B	29.43
758-1	46	No FluA or B	27.09
758-2	45	No FluA or B	25.05
758-3	12	No FluA or B	29.15
758-4	10	No FluA or B	25.42
760-1	38	No FluA or B	30.06
762-1	50	No FluA or B	34.43
762-2	58	No FluA or B	32.42
764-1	44	No FluA or B	28.79
764-2	45	No FluA or B	26.57
764-3	15	No FluA or B	28.23
765-1	37	No FluA or B	30.49
765-2	38	No FluA or B	32.85
765-3	3	No FluA or B	25.42
763-1	38	No FluA or B	37.45
763-2	39	No FluA or B	27.35
763-3	7	No FluA or B	36.73
766-1	40	No FluA or B	37.55
766-2	10	No FluA or B	36.41
768-1	38	No FluA or B	29.66
768-2	11	No FluA or B	29.08
771-1	47	No FluA or B	36.17
771-2	8	No FluA or B	35.14
771-3	51	No FluA or B	28.52
772-1	65	No FluA or B	35.18
772-2	34	No FluA or B	35
772-3	36	No FluA or B	34.07
772-4	11	Inconclusive
762-1	50	No FluA or B	33.89
762-2	58	No FluA or B	36.25
764-1	44	No FluA or B	33.08
764-2	45	No FluA or B	26.88
764-3	15	No FluA or B	28.22
765-1	37	No FluA or B	29.3
765-2	38	No FluA or B	36.16
765-3	3	No FluA or B	25.83
763-1	38	No FluA or B	37.65
763-2	39	No FluA or B	30.98
763-3	7	No FluA or B	34.21
773-1	42	No FluA or B	36.01
773-2	43	No FluA or B	34.67
773-3	13	No FluA or B	37.6
773-4	11	No FluA or B	32.66
766-1	40	No FluA or B	36.32
766-2	10	No FluA or B	33.73
768-1	38	No FluA or B	26.85
768-2	11	No FluA or B	30.45
771-1	47	No FluA or B	33.15
771-2	8	No FluA or B	34.07
771-3	51	No FluA or B	30.41
772-1	65	No FluA or B	34.43
772-2	34	No FluA or B	34.44
772-3	36	No FluA or B	37.89
772-4	11	No FluA or B	34.17
776-1	44	No FluA or B	33.23
776-2	45	No FluA or B	30.49
776-3	13	No FluA or B	29.37
777-1	37	No FluA or B	30.4
777-2	45	No FluA or B	33.78
777-3	6	No FluA or B	27.23
778-1	46	No FluA or B	32.09
778-2	45	No FluA or B	27.32
778-3	15	No FluA or B	28
778-4	10	No FluA or B	32.09
779-1	36	No FluA or B	33.16
780-1	48	No FluA or B	34.89
780-2	42	No FluA or B	32.48
780-3	12	No FluA or B	35.49
781-1	48	No FluA or B	35.4
781-2	56	No FluA or B	37.17
781-3	5	No FluA or B	34.72
782-1	39	No FluA or B	31.41
782-2	37	No FluA or B	32.05
782-3	6	No FluA or B	23.98
783-1	36	No FluA or B	31.94
783-2	36	No FluA or B	30.55
783-3	9	No FluA or B	29.79
773-1	42	No FluA or B	32.94
773-2	43	No FluA or B	34.06
773-3	13	No FluA or B	35.54
773-4	11	No FluA or B	35.21
785-1	40	No FluA or B	30.87
785-2	40	No FluA or B	29.25
785-3	9	No FluA or B	30.8
776-1	44	No FluA or B	33.53
776-2	45	No FluA or B	32.38
776-3	13	No FluA or B	29.31
777-1	37	No FluA or B	33.96
777-2	45	No FluA or B	36.66
777-3	6	No FluA or B	29.23
779-1	36	No FluA or B	37.74
780-1	48	No FluA or B	33.15
780-2	42	No FluA or B	33.52
780-3	12	No FluA or B	35.4
781-1	48	No FluA or B	35.01
781-2	56	No FluA or B	37.59
781-3	5	No FluA or B	34.31
778-1	46	Inconclusive
778-2	45	No FluA or B	27.16
778-3	15	No FluA or B	33.62
778-4	10	No FluA or B	34.39
782-1	39	No FluA or B	36.1
782-2	37	No FluA or B	28.43
782-3	6	No FluA or B	24.9
783-1	36	No FluA or B	29.83
783-2	36	No FluA or B	29.49
783-3	9	No FluA or B	33.47
788-1	44	No FluA or B	33.24
785-1	40	No FluA or B	31.79
785-2	40	No FluA or B	32.23
785-3	9	No FluA or B	37.94
790-1	46	No FluA or B	33.23
790-2	48	No FluA or B	27.69
790-3	10	No FluA or B	28.17
793-1	52	No FluA or B	32.72
793-2	7	No FluA or B	30.32
795-1	39	No FluA or B	32.87
795-2	9	No FluA or B	30.17
795-3	7	No FluA or B	30.68
796-1	31	No FluA or B	33.11
796-4	3	No FluA or B	31.85
797-1	41	No FluA or B	35.99
797-2	38	No FluA or B	37
797-3	11	No FluA or B	31.34
797-4	9	No FluA or B	36.78
788-1	44	Inconclusive	39.26
796-2	36	No FluA or B	27.53
790-1	46	No FluA or B	32.17
790-2	48	No FluA or B	29.45
790-3	10	No FluA or B	31.44
798-1	54	No FluA or B	31.98
798-2	56	No FluA or B	34.04
798-3	16	No FluA or B	37.1
798-4	15	No FluA or B	28.68
798-5	13	No FluA or B	35.24
798-6	12	No FluA or B	35.09
793-1	52	No FluA or B	34.83
793-2	7	No FluA or B	37.23
800-1	45	No FluA or B	30.28
800-2	44	No FluA or B	31.94
800-3	13	No FluA or B	30.69
795-1	39	No FluA or B	34.6
795-2	9	No FluA or B	27.02
795-3	7	Inconclusive	39.11
796-1	31	No FluA or B	33.33
796-2	36	No FluA or B	32.89
796-4	3	No FluA or B	27.64
797-1	41	Inconclusive	41.13
797-2	38	No FluA or B	35.38
797-3	11	No FluA or B	31.67
797-4	9	No FluA or B	37.39
801-1	40	No FluA or B	32.19
801-2	11	No FluA or B	30.54
798-1	54	No FluA or B	29.12
798-2	56	No FluA or B	30.61
798-3	16	No FluA or B	31.38
798-4	15	No FluA or B	31.46
798-5	13	Inconclusive
798-6	12	No FluA or B	26.61
800-1	45	No FluA or B	31.33
800-2	44	No FluA or B	33.28
800-3	13	No FluA or B	34.5
802-1	38	No FluA or B	37.2
802-2	39	No FluA or B	30.65
802-3	9	No FluA or B	32.1
803-1	47	Inconclusive
803-2	51	No FluA or B	28.16
803-3	9	No FluA or B	34.62
801-1	40	No FluA or B	32.38
801-2	11	No FluA or B	31.97
802-1	38	Inconclusive	38.02
802-2	39	No FluA or B	34.45
802-3	9	No FluA or B	28.07
803-1	47	No FluA or B	37.89
803-2	51	No FluA or B	31.83
803-3	9	No FluA or B	35.27
807-1	48	No FluA or B	37.76
807-2	43	No FluA or B	32.05
807-3	15	Inconclusive
807-1	48	No FluA or B	33.8
807-2	43	No FluA or B	34.87
807-3	15	No FluA or B	33.83
808-1	40	No FluA or B	33.06
808-2	40	No FluA or B	30.91
808-3	8	No FluA or B	33.17
809-1	46	No FluA or B	29.78
809-2	45	No FluA or B	27.42
809-3	15	No FluA or B	28.51
809-4	13	No FluA or B	35.14
808-1	40	No FluA or B	34.39
808-2	40	No FluA or B	33.55
808-3	8	No FluA or B	30.86
809-1	46	No FluA or B	26.34
809-2	45	No FluA or B	28.13
809-3	15	No FluA or B	28.27
809-4	13	No FluA or B	33.79
810-1	7	No FluA or B	37.17
810-2	39	No FluA or B	35.08
810-1	7	No FluA or B	31.17
810-2	39	No FluA or B	30.91
812-2	42	No FluA or B	33.49
812-3	5	No FluA or B	29.5
812	7	No FluA or B	31.46
812-2	42	No FluA or B	32.34
812-3	5	No FluA or B	32.34
813-1	38	No FluA or B	27.79
814-1	45	Inconclusive
814-2	46	No FluA or B	26.9
814-3	12	No FluA or B	31.07
815-1	47	No FluA or B	30.04
815-2	51	Inconclusive
815-3	13	Inconclusive	42.69
816-1	46	No FluA or B	30.13
816-2	45	No FluA or B	34.87
816-3	13	No FluA or B	33.26
816-4	11	No FluA or B	32.18
817-1	41	No FluA or B	33.29
817-2	40	No FluA or B	36.9
817-3	10	No FluA or B	30.13
818-1	44	No FluA or B	37.43
818-2	45	No FluA or B	32.09
818-3	15	No FluA or B	34.77
819-1	45	No FluA or B	29.26
819-2		No FluA or B	30.53
819-3	15	No FluA or B	28.21
820-1	38	No FluA or B	35.03
820-2	39	No FluA or B	27.18
820-3	7	No FluA or B	28.37
821-1		No FluA or B	29.26
821-2	38	No FluA or B	31.93
821-3	6	No FluA or B	37.18
822-1	45	No FluA or B	32
822-2	11	No FluA or B	25.22
823-1	48	No FluA or B	28.67
823-2	43	No FluA or B	26.37
813	11	No FluA or B	34.38
813-1	38	No FluA or B	33.15
814	16	No FluA or B	32.01
814-1	45	No FluA or B	32.26
814-2	46	No FluA or B	32.82
814-3	12	No FluA or B	33.56
815	9	Inconclusive
815-1	47	No FluA or B	35.92
815-2	51	No FluA or B	31.01
815-3	13	Inconclusive
816	15	No FluA or B	30.67
816-1	46	No FluA or B	32.08
816-2	45	No FluA or B	35.09
816-3	13	No FluA or B	37.07
816-4	11	No FluA or B	35.87
825-1	43	No FluA or B	32.87
825-2	45	No FluA or B	27.82
825-3	17	No FluA or B	30.6
825-4	15	No FluA or B	27.76
826-1	37	No FluA or B	35.33
826-2	40	Inconclusive
826-3	59	No FluA or B	34.58
817		No FluA or B	37.02
817-1	41	No FluA or B	32.33
817-2	40	No FluA or B	34.9
817-3	10	No FluA or B	28.33
818		No FluA or B	36.03
818-1	44	No FluA or B	36.13
818-2	45	No FluA or B	34.92
818-3	15	No FluA or B	34.48
829-1	37	No FluA or B	30.59
829-2	38	No FluA or B	32.14
829-3	2	No FluA or B	29.7
829-4	4	No FluA or B	33.18
830-1	56	No FluA or B	30.87
830-2	54	No FluA or B	30.28
830-3	19	No FluA or B	31.37
830-4	15	No FluA or B	35.46
830-5	13	Inconclusive
832-1	38	No FluA or B	32.18
832-2	38	No FluA or B	30.33
832-3	4	No FluA or B	26.46
819	13	No FluA or B	31.38
819-1	45	No FluA or B	32.92
819-2		No FluA or B	30.72
819-3	15	No FluA or B	30.28
820-1	38	No FluA or B	32.65
820-2	39	No FluA or B	28.31
820-3	7	No FluA or B	37.85
836-1	40	Inconclusive
836-2	44	Inconclusive
836-3	3	No FluA or B	32.46
821	11	No FluA or B	35.32
821-1		No FluA or B	29.21
821-2	38	No FluA or B	30.57
821-3	6	No FluA or B	29.12
822		No FluA or B	33.08
822-1	45	No FluA or B	31.01
822-2	11	No FluA or B	28.78
838-1	48	No FluA or B	30.48
838-2	10	No FluA or B	31.85
838-3	15	Inconclusive
839-1	38	No FluA or B	33.75
839-2	42	Inconclusive
839-3	7	No FluA or B	29.09
840-1	40	No FluA or B	35.32
840-2	40	No FluA or B	36.19
840-3	10	No FluA or B	24.79
841-1	36	No FluA or B	33.77
841-2	36	No FluA or B	36.09
843-1	49	No FluA or B	29.93
843-2	47	No FluA or B	28.01
843-3	11	No FluA or B	27
844-1	38	No FluA or B	31.15
844-2	40	No FluA or B	28.02
844-3	9	No FluA or B	27.17
844-4	4	No FluA or B	34.01
823	15	Inconclusive
823-1	48	No FluA or B	30.63
823-2	43	No FluA or B	32.14
823-3	12	No FluA or B	35.28
845-1	35	No FluA or B	36.14
845-2	35	No FluA or B	35.32
845-3	7	No FluA or B	26.78
825		No FluA or B	37.13
825-1	43	No FluA or B	31.04
825-2	45	No FluA or B	30.03
825-3	17	No FluA or B	29.99
825-4	15	No FluA or B	35.2
826		No FluA or B	32.32
826-1	37	Inconclusive
826-2	40	No FluA or B	33.73
826-3	59	Inconclusive
827		No FluA or B	31.24
847-1		No FluA or B	32.24
847-2		No FluA or B	29.44
847-3	16	No FluA or B	28.4
847-4	16	No FluA or B	27.52
848-1	40	No FluA or B	32.48
848-2	40	No FluA or B	28.53
848-3	12	No FluA or B	31.27
849-1	56	No FluA or B	26.45
849-2	56	No FluA or B	25.52
851-1	39	Inconclusive
851-2	41	No FluA or B	32.38
851-3	11	No FluA or B	31.12
829	6	No FluA or B	33.16
829-1	37	No FluA or B	34.59
829-2	38	Inconclusive
829-3	2	No FluA or B	26.78
829-4	4	Inconclusive
830	16	No FluA or B	34.22
830-1	56	No FluA or B	30.32
830-2	54	No FluA or B	29.65
830-3	19	No FluA or B	31.75
830-4	15	No FluA or B	37.1
830-5	13	No FluA or B	36.47
831	12	No FluA or B	32.96
832	5	No FluA or B	26.1
832-1	38	No FluA or B	37.19
832-2	38	No FluA or B	16.16
832-3	4	No FluA or B	36.44
850-1	32	No FluA or B	33.54
850-2	35	No FluA or B	31.1
850-3	3	No FluA or B	30.42
850-4	1	Inconclusive
852-1	36	No FluA or B	32.63
852-2	40	No FluA or B	32.18
852-3		No FluA or B	31.7
855-1	37	No FluA or B	31.05
855-2	36	Inconclusive
855-3	8	Inconclusive
836	6	No FluA or B	36.09
836-1	40	No FluA or B	35.13
836-2	44	Inconclusive
836-3	3	No FluA or B	33.96
838	17	No FluA or B	30.01
838-1	48	No FluA or B	30.43
838-2	10	No FluA or B	35.2
838-3	15	Inconclusive
839	15	No FluA or B	30.08
839-1	38	No FluA or B	34.3
839-2	42	No FluA or B	33.38
839-3	7	No FluA or B	33.79
840	12	Inconclusive
840-1	40	No FluA or B	33.77
840-2	40	Inconclusive
840-3	10	No FluA or B	35.44
857-1	38	No FluA or B	30
857-2	47	No FluA or B	33.78
857-3	14	No FluA or B	27.73
841	11	No FluA or B	29.39
841-1	36	Inconclusive
841-2	36	No FluA or B	34.1
842	7	No FluA or B	29.39
843-1	49	No FluA or B	26.44
843-2	47	No FluA or B	29.25
843-3	11	No FluA or B	26.09
844	7	No FluA or B	29.43
844-1	38	No FluA or B	30.41
844-2	40	No FluA or B	29.06
844-3	9	No FluA or B	28.52
844-4	4	No FluA or B	28.31
843	15	No FluA or B	27.07
845	10	No FluA or B	31.44
845-1	35	No FluA or B	35.23
845-2	35	No FluA or B	31.31
845-3	7	No FluA or B	28.19
847	15	No FluA or B	30.07
847-1		No FluA or B	33.14
847-2		No FluA or B	30.84
847-3	16	No FluA or B	27.32
847-4	16	No FluA or B	32.34
848	14	No FluA or B	29.22
848-1	40	No FluA or B	30.49
848-2	40	No FluA or B	31.32
848-3	12	No FluA or B	28.79
849	12	No FluA or B	24.27
849-1	56	No FluA or B	27.74
849-2	56	No FluA or B	26.79
850	5	No FluA or B	33.53
851	8	No FluA or B	34.11
851-1	39	No FluA or B	35.3
851-2	41	No FluA or B	29.37
851-3	11	No FluA or B	34.47
859-1	50	No FluA or B	32.21
859-2	54	No FluA or B	33.35
850-1	32	No FluA or B	33.04
850-2	35	Inconclusive
850-3	3	No FluA or B	32.97
850-4	1	No FluA or B	34.24
852	5	No FluA or B	32.38
852-1	36	No FluA or B	29.21
852-2	40	No FluA or B	33.36
852-3		No FluA or B	34.64
855	6	No FluA or B	32.87
855-1	37	No FluA or B	32.41
855-2	36	Inconclusive
855-3	8	No FluA or B	34.89
859-3	11	No FluA or B	28.78
860-1	30	No FluA or B	32.9
860-2	44	No FluA or B	31.81
857	16	No FluA or B	32.97
857-1	38	No FluA or B	35.04
857-2	47	No FluA or B	29.11
857-3	14	No FluA or B	30.41
859	10	No FluA or B	31.15
859-1	50	No FluA or B	29.26
859-2	54	No FluA or B	35.37
862-1	40	No FluA or B	30.64
862-2	39	No FluA or B	29.24
862-3	12	No FluA or B	28.8
862-4	6	No FluA or B	29.78
863-1	39	No FluA or B	30.76
863-2	40	No FluA or B	26.73
859-3	11	No FluA or B	32.58
860	10	No FluA or B	30
860-1	30	No FluA or B	34.01
860-2	44	No FluA or B	28.28
865-1	36	No FluA or B	32.13
865-2	13	No FluA or B	32.59
860	10	No FluA or B	30
860-1	30	No FluA or B	34.01
860-2	44	No FluA or B	28.28
865-1	36	No FluA or B	32.13
865-2	13	No FluA or B	32.59

## Sheet: Anterior Nasal Samples
ID #	Age	Flu RT-PCR Result	Human RP Ct value
866-1	38	No FluA or B	33.93
866-2	59	No FluA or B	26.53
867-1	47	No FluA or B	30.04
867-2	49	No FluA or B	30.04
868-1	50	No FluA or B	24.05
868-2	50	No FluA or B	23.61
868-3	16	No FluA or B	25.2
869-1	34	No FluA or B	33.44
869-2	33	No FluA or B	27.27
869-3	1	No FluA or B	28.12
866	11	No FluA or B	31.5
866-1	38	No FluA or B	33.37
866-2	59	No FluA or B	29.48
867-1	47	No FluA or B	31.73
867-2	49	No FluA or B	26.27
870-1	32	No FluA or B	34.42
870-2	33	No FluA or B	27.14
873-1	39	No FluA or B	26.09
873-2	48	No FluA or B	28.77
873-3	5	No FluA or B	31.7
868	16	No FluA or B	28.64
868-1	50	No FluA or B	29.26
868-2	50	No FluA or B	27.23
868-3	16	No FluA or B	28.19
876-1	47	No FluA or B	31.41
876-2	46	No FluA or B	32.79
876-3	14	No FluA or B	29.04
877-1	44	No FluA or B	26.46
877-2	49	No FluA or B	28.34
877-3	14	No FluA or B	26.97
878-1	38	No FluA or B	33.41
878-2	40	No FluA or B	30.3
880-1		No FluA or B	30.8
880-2	40	Inconclusive
880-3	11	No FluA or B	30.6
869	5	No FluA or B	30.07
869-1	34	No FluA or B	30.64
869-2	33	No FluA or B	29.13
869-3	1	No FluA or B	26.6
874-1	37	No FluA or B	28.25
874-2	36	No FluA or B	27.36
874-3	8	No FluA or B	29.64
883-1	46	No FluA or B	26.36
883-2	45	No FluA or B	28.4
883-3	15	No FluA or B	30.15
883-4	11	No FluA or B	28.15
884-1	39	No FluA or B	27.56
884-2	12	No FluA or B	31.91
884-3	7	No FluA or B	27.43
885-1	34	No FluA or B	28.42
885-2	37	No FluA or B	25.23
885-3	5	No FluA or B	25.75
870-1	32	No FluA or B	32.4
870-2	33	No FluA or B	28.1
873-1	39	No FluA or B	27.1
873-2	48	No FluA or B	30.27
873-3	5	No FluA or B	32.84
878-1	38	No FluA or B	32.09
876	12	No FluA or B	31.69
876-1	47	Inconclusive
876-2	46	No FluA or B	31.1
876-3	14	No FluA or B	28.02
877-1	44	No FluA or B	29.1
877-2	49	No FluA or B	26.82
877-3	14	No FluA or B	29.13
878-2	40	No FluA or B	33.23
880	8	No FluA or B	31.61
880-1		No FluA or B	32.2
880-2	40	No FluA or B	29.86
880-3	11	No FluA or B	33.08
886-1	35	No FluA or B	28.21
886-2	35	No FluA or B	24.44
886-3	4	No FluA or B	21.09
874-1	37	No FluA or B	25.45
874-2	36	No FluA or B	29.07
874-3	8	No FluA or B	31.3
887-1	51	No FluA or B	26.91
887-2	44	No FluA or B	30.9
888-1	37	No FluA or B	25.6
888-2	36	No FluA or B	29.45
888-3	7	Inconclusive
889-1	34	No FluA or B	31.67
889-2	35	No FluA or B	24.6
889-3	15	No FluA or B	27.95
889-4	8	No FluA or B	26.73
883	13	No FluA or B	31.3
883-1	46	No FluA or B	30.31
883-2	45	No FluA or B	27.02
883-3	15	No FluA or B	27.47
883-4	11	No FluA or B	28.52
884-1	39	No FluA or B	33.35
884-2	12	No FluA or B	29.65
884-3	7	No FluA or B	30.53
885-1	34	No FluA or B	28.13
885-2	37	No FluA or B	26.42
885-3	5	No FluA or B	32.07
890-1	34	No FluA or B	28.69
891-1	48	No FluA or B	24.46
891-2	15	No FluA or B	28.18
891-3	11	No FluA or B	25.43
892-1	41	No FluA or B	27.82
892-2	40	No FluA or B	24.4
892-3	8	No FluA or B	26.15
886-1	35	No FluA or B	28.97
886-2	35	No FluA or B	26.3
886-3	4	No FluA or B	23.42
893-1	47	No FluA or B	26.44
893-2	51	No FluA or B	24.71
893-3	14	No FluA or B	31.25
894-1	36	No FluA or B	23.02
894-2	6	No FluA or B	24.27
894-3	61	No FluA or B	25.6
894-4	60	No FluA or B	28.74
894-5	34	No FluA or B	26.2
894-6	7	No FluA or B	26.42
895-1	39	No FluA or B	27.38
895-2	37	No FluA or B	25.04
895-3	11	No FluA or B	24.81
896-1	27	No FluA or B	25.15
896-2	28	No FluA or B	24.25
896-3	9	No FluA or B	21.22
887-1	51	No FluA or B	30.46
887-2	44	No FluA or B	24.71
899-1	38	No FluA or B	25.94
899-2	39	No FluA or B	21.17
899-3	8	No FluA or B	24.3
900-1		No FluA or B	23.87
900-2	53	No FluA or B	28.66
888	5	No FluA or B	28.49
888-1	37	No FluA or B	25.24
888-2	36	No FluA or B	25.54
888-3	7	No FluA or B	29.07
897-1	48	No FluA or B	23.8
897-2	45	No FluA or B	33.53
897-3	14	No FluA or B	27.8
901-1	42	No FluA or B	28.05
901-2	37	No FluA or B	26.39
901-3	13	Inconclusive
901-4	7	No FluA or B	28.2
889	5	No FluA or B	25.19
889-1	34	No FluA or B	31.36
889-2	35	No FluA or B	25.6
889-3	15	No FluA or B	30.23
889-4	8	No FluA or B	27.6
902-1	47	No FluA or B	28.38
902-2	42	No FluA or B	32.35
902-3	13	No FluA or B	30.25
902-4	9	No FluA or B	35.21
902-5	8	No FluA or B	28.97
890	6	No FluA or B	26.43
890-1	34	No FluA or B	31.72
903-1	40	No FluA or B	28.05
903-2	38	No FluA or B	30.08
903-3	11	No FluA or B	25.87
891	17	No FluA or B	23.12
891-1	48	No FluA or B	24.28
891-2	15	No FluA or B	25.6
891-3	11	No FluA or B	26.16
892	10	No FluA or B	22.14
892-1	41	No FluA or B	22.4
892-2	40	No FluA or B	24.66
892-3	8	No FluA or B	26.29
893	9	No FluA or B	27.31
893-1	47	No FluA or B	28.08
893-2	51	No FluA or B	23.4
893-3	14	No FluA or B	25.8
894	9	No FluA or B	24.47
894-1	36	No FluA or B	28.49
894-2	6	No FluA or B	25.51
894-3	61	No FluA or B	26.24
894-4	60	No FluA or B	30.08
894-5	34	No FluA or B	21.6
894-6	7	No FluA or B	23.08
895	8	No FluA or B	25.54
895-1	39	No FluA or B	25.72
895-2	37	No FluA or B	24.62
895-3	11	No FluA or B	24.29
896	7	No FluA or B	22.97
896-1	27	No FluA or B	27.06
896-2	28	No FluA or B	30.68
896-3		No FluA or B	21.83
907-1	37	No FluA or B	25.42
907-2	14	No FluA or B	24.17
899-1	38	No FluA or B	26.37
899-2	39	No FluA or B	21.72
899-3	8	No FluA or B	30.47
900	10	No FluA or B	26.75
900-1		No FluA or B	21.42
900-2	53	No FluA or B	25.32
908-1	48	No FluA or B	31.85
908-2	17	Inconclusive
897	11	No FluA or B	32.01
897-1	48	No FluA or B	22.56
897-2	45	Inconclusive
897-3	14	No FluA or B	28.65
901		No FluA or B	26.59
901-1	42	No FluA or B	28.86
901-2	37	No FluA or B	24.95
901-3	13	No FluA or B	32.66
901-4	7	No FluA or B	28.48
909-1	38	Inconclusive
909-2	59	No FluA or B	23.17
902		No FluA or B	22.58
902-1	47	No FluA or B	30.83
902-2	42	No FluA or B	30.27
902-3	13	No FluA or B	25.42
902-4	9	No FluA or B	27.43
902-5	8	No FluA or B	29.41
903	9	No FluA or B	26.39
903-1	40	No FluA or B	28.18
903-2	38	No FluA or B	30.49
903-3	11	No FluA or B	28.62
904	6	No FluA or B	28.44
910-1	54	No FluA or B	21.68
910-2	56	No FluA or B	27.28
910-3	19	No FluA or B	24.45
910-4	16	No FluA or B	26.7
910-5	15	No FluA or B	22.27
910-6	13	No FluA or B	27.01
911-1	12	No FluA or B	31.57
911-2	42	No FluA or B	29.14
911-3	42	No FluA or B	30.12
907		No FluA or B	26.22
907-1	37	No FluA or B	26.82
907-2	14	No FluA or B	24.29
915-1	40	No FluA or B	27.02
915-2	39	No FluA or B	30.57
908	12	No FluA or B	29.42
908-1	48	Inconclusive
908-2	17	No FluA or B	28.51
909		No FluA or B	30.02
909-1	38	No FluA or B	30.35
909-2	59	Inconclusive
910	12	No FluA or B	23.48
910-1	54	No FluA or B	22.15
910-2	56	No FluA or B	22.14
910-3	19	No FluA or B	22.98
910-4	16	No FluA or B	28.01
910-5	15	No FluA or B	21.58
910-6	13	No FluA or B	29.66
911		No FluA or B	23.17
911-1	12	No FluA or B	28.94
911-2	42	No FluA or B	24.16
911-3	42	No FluA or B	27.98
914	9	No FluA or B	28.44
915	13	No FluA or B	27.47
915-1	40	No FluA or B	30.68
915-2	39	No FluA or B	29.36
916	6	No FluA or B	25.33
918-1	48	No FluA or B	29.97
918-2	51	No FluA or B	27.13
918-3	20	No FluA or B	28.76
919-1	48	No FluA or B	28.77
920-1	46	No FluA or B	27.21
920-2	45	No FluA or B	26.38
920-3	15	No FluA or B	27.05
920-4	11	No FluA or B	28.91
921-1	44	No FluA or B	31.39
921-2	46	Inconclusive	0
921-3	15	No FluA or B	29.32
922-1	41	No FluA or B	30.07
922-2	43	No FluA or B	29.91
922-3	11	No FluA or B	27.95
923-1	48	No FluA or B	26.75
923-2	45	No FluA or B	23.62
925-1	34	No FluA or B	25.72
925-2	33	No FluA or B	30.01
925-3	8	No FluA or B	23.72
928-1	35	No FluA or B	27.7
928-2	36	No FluA or B	24.32
928-3	6	No FluA or B	22.83
929-1	37	No FluA or B	30.62
929-2	38	No FluA or B	28.09
929-3	6	No FluA or B	31.04
918	15	Inconclusive
918-1	48	No FluA or B	28.33
918-2	51	No FluA or B	31.72
918-3	20	No FluA or B	35.2
919	15	No FluA or B	32.22
919-1	48	No FluA or B	28.39
933-1	46	No FluA or B	29.71
933-2	18	No FluA or B	27.54
933-3	19	No FluA or B	30.62
933-4	12	No FluA or B	25.28
933-5	12	No FluA or B	28.56
934-1	59	No FluA or B	33.69
934-2	55	No FluA or B	31.11
920	13	No FluA or B	27.26
920-1	46	No FluA or B	26.46
920-2	45	No FluA or B	26.65
920-3	15	No FluA or B	29.3
920-4	11	No FluA or B	32.26
921	17	No FluA or B	26.18
921-1	44	No FluA or B	31.3
921-2	46	No FluA or B	34.89
921-3	15	No FluA or B	30.7
937-1	41	No FluA or B	32.89
937-2	7	No FluA or B	35.16
939-1		No FluA or B	31.29
939-2	12	No FluA or B	32.91
940-1	34	No FluA or B	34.8
940-2	35	No FluA or B	33.15
940-3	15	No FluA or B	31.39
940-4	5	No FluA or B	30.22
941-1	38	No FluA or B	30.72
941-2	40	No FluA or B	29.23
941-3	5	No FluA or B	27.52
941-4	1	No FluA or B	27.51
942-1	49	No FluA or B	30.56
942-2	57	Flu A (H3)	30.15
942-3	8	Flu A (H3)	30.07
922	8	No FluA or B	21.61
922-1	41	Flu A (H3)	29.01
922-2	43	No FluA or B	27.44
922-3	11	No FluA or B	29.28
923	9	No FluA or B	28.57
923-1	48	No FluA or B	26.21
923-2	45	No FluA or B	32.62
924		Flu A (H3)	28.39
925	6	No FluA or B	24.78
925-1	34	No FluA or B	27.25
925-2	33	No FluA or B	30.37
925-3	8	No FluA or B	24.71
926	6	No FluA or B	26.22
928	4	No FluA or B	22.23
928-1	35	No FluA or B	27.1
928-2	36	No FluA or B	23.97
928-3	6	No FluA or B	21.01
944-1	31	No FluA or B	32.56
944-2	38	No FluA or B	26.82
944-3	7	Flu A (H3)	24.84
944-4	2	Flu A (H3)	23.25
945-1	41	No FluA or B	27.35
945-2	19	No FluA or B	31.42
946-1	37	No FluA or B	30.14
946-2	34	No FluA or B	34.8
946-3	10	No FluA or B	30.22
946-4	6	No FluA or B	28.22
946-5	4	No FluA or B	26.72
948-1	44	No FluA or B	26.82
948-2	43	No FluA or B	27.13
948-3	7	No FluA or B	27.31
929	9	No FluA or B	28.88
929-1	37	No FluA or B	32.02
929-2	38	No FluA or B	31.34
929-3	6	No FluA or B	29.21
930	8	No FluA or B	28.71
949-1	54	No FluA or B	31.85
949-2	13	No FluA or B	30.78
950-1	40	No FluA or B	30.99
950-2	41	No FluA or B	31.31
950-3	13	No FluA or B	31.17
951-1	42	No FluA or B	27.24
951-2	10	No FluA or B	25.75
952-1	40	No FluA or B	32.95
952-2	41	No FluA or B	34.95
952-3	18	No FluA or B	26.77
953-1	33	No FluA or B	29.54
953-2	33	No FluA or B	33.31
953-3	4	No FluA or B	28.26
954-1	35	No FluA or B	30.17
954-2	33	No FluA or B	27.14
954-3	1	No FluA or B	28.17
954-4	60	No FluA or B	23.71
954-5	61	No FluA or B	26.02
933	16	No FluA or B	29.48
933-1	46	No FluA or B	29.56
933-2	18	No FluA or B	25.47
933-3	19	No FluA or B	26.69
933-4	12	No FluA or B	27.48
933-5	12	No FluA or B	27.22
934	16	No FluA or B	30.44
934-1	59	No FluA or B	35.91
934-2	55	No FluA or B	33.09
935		No FluA or B	29.63
957-1	49	No FluA or B	31.44
957-2		No FluA or B	35.13
957-3	13	No FluA or B	33.55
958-1	46	No FluA or B	28.16
958-2	47	No FluA or B	31.75
958-3	14	No FluA or B	28.14
959-1	50	No FluA or B	32.41
959-3	14	No FluA or B	27.18
961-1	35	No FluA or B	35.62
961-2	38	No FluA or B	30.9
961-3	15	No FluA or B	32.77
961-4	10	No FluA or B	25.13
964-1	41	No FluA or B	33.55
964-2	42	No FluA or B	34.13
964-3	7	No FluA or B	31.67
965-1	48	No FluA or B	35.55
965-2	47	No FluA or B	31.08
965-3	17	No FluA or B	32.58
966-1	34	No FluA or B	30.68
966-2	34	No FluA or B	32.62
966-3	4	No FluA or B	24.38
967-1	39	No FluA or B	34.25
967-2	38	No FluA or B	29.15
967-3	9	No FluA or B	27.24
970-1	35	Flu A (H3)	33.31
970-2	35	No FluA or B	29.82
937	9	No FluA or B	34.89
937-1	41	No FluA or B	33.11
937-2	7	No FluA or B	34.24
939-1		No FluA or B	33.86
939-2	12	No FluA or B	36.15
940	8	No FluA or B	31.28
940-1	34	No FluA or B	35.01
940-2	35	No FluA or B	32.61
940-3	15	No FluA or B	32.55
940-4	5	Flu A (H3)	27.74
941	8	Flu A (H3)	27.79
941-1	38	Flu A (H3)	29.71
941-2	40	No FluA or B	29.98
941-3	5	Flu A (H3)	28.87
941-4	1	Flu A (H3)	28.2
959-2	49	No FluA or B	30.27
974-1	40	No FluA or B	27.44
974-2	45	No FluA or B	30.77
974-3	4	No FluA or B	31.12
975-1	47	No FluA or B	29.32
975-2	42	No FluA or B	27.88
975-3	5	No FluA or B	33.6
975-4	9	No FluA or B	25.25
977-1	35	No FluA or B	33.87
977-2	37	No FluA or B	29.6
977-3	2	No FluA or B	26.07
942	6	No FluA or B	30.21
942-1	49	Flu A (H3)	29.41
942-2	57	No FluA or B	31.12
942-3	8	No FluA or B	33.2
983-1	39	No FluA or B	33.04
983-2	45	No FluA or B	28.12
983-3	3	No FluA or B	34.45
944	5	No FluA or B	34.25
944-1	31	No FluA or B	28.88
944-2	38	Flu A (H3)	28.06
944-3	7	No FluA or B	27.22
944-4	2	No FluA or B	24.85
945	8	No FluA or B	25.82
945-1	41	No FluA or B	25.92
945-2	19	No FluA or B	33.6
946	9	No FluA or B	28.86
946-1	37	No FluA or B	34.19
946-2	34	No FluA or B	33.83
946-3	10	Inconclusive	0
946-4		No FluA or B	28.97
946-5	4	No FluA or B	29.03
948	8	Flu A (H3)	26.88
948-1	44	Flu A (H3)	25.62
948-2	43	No FluA or B	27.29
948-3	7	Flu A (H3)	25.44
985	10	No FluA or B	26.39
985-1	36	No FluA or B	30.97
985-2	39	No FluA or B	30.21
985-3	13	No FluA or B	27.36
988-1	44	No FluA or B	29.4
988-2	53	No FluA or B	31.59
988-3	8	No FluA or B	31.55
989-1	37	No FluA or B	25.96
989-2	3	No FluA or B	33.53
989-3	43	No FluA or B	31.59
991-1	36	No FluA or B	27.06
991-2	37	No FluA or B	29.18
991-3	10	No FluA or B	24.24
1000-1	34	No FluA or B	27.31
1000-2	7	No FluA or B	28.48
949	9	No FluA or B	27.52
949-1	54	No FluA or B	30.55
949-2	13	No FluA or B	27.85
950	11	No FluA or B	30.4
950-1	40	No FluA or B	32.44
950-2	41	No FluA or B	37.41
950-3	13	No FluA or B	30.46
951	7	Flu A (H3)	28.02
951-1	42	Flu A (H3)	28.37
951-2	10	Flu A (H3)	28.05
952	8	No FluA or B	26.1
952-1	40	No FluA or B	35.08
952-2	41	No FluA or B	33.63
952-3	18	No FluA or B	25.13
953		Flu A (H3)	33.37
953-1	33	No FluA or B	33.44
953-2	33	No FluA or B	33.27
953-3	4	No FluA or B	27.09
954	6	No FluA or B	26.88
954-1	35	No FluA or B	29.28
954-2	33	No FluA or B	23.8
954-3	1	No FluA or B	26.16
954-4	60	No FluA or B	24.79
954-5	61	No FluA or B	27.26
956	14	No FluA or B	31.39
992-1	43	No FluA or B	32.53
992-2	13	No FluA or B	26.76
992-3	10	No FluA or B	29.17
992-4	8	No FluA or B	31.07
993-1	40	No FluA or B	31.2
993-2	43	No FluA or B	31.07
993-3	10	No FluA or B	37.17
993-4	4	No FluA or B	31.08
995-1	42	No FluA or B	31.38
995-2	9	No FluA or B	23.64
995-3	13	No FluA or B	31.33
1002-1	35	Flu A (H3)	30.75
1002-2	37	No FluA or B	32.89
1002-3	7	Flu A (H3)	26.34
1002-4	5	Flu A (H3)	25.58
1003-1	35	No FluA or B	34.33
1003-2	3	No FluA or B	29.35
1005-1	37	No FluA or B	33.62
1007-1	40	No FluA or B	34.51
1007-2	48	No FluA or B	32.35
1007-3	11	Flu A (H3)	34.65
957	16	No FluA or B	32.71
957-1	49	No FluA or B	30.99
957-2		No FluA or B	32.11
957-3	13	No FluA or B	27.89
958	17	No FluA or B	27.23
958-1	46	No FluA or B	26.65
958-2	47	No FluA or B	34.38
958-3	14	No FluA or B	27.39
959		Inconclusive	0
959-1	50	No FluA or B	31.85
959-2	49	No FluA or B	30.64
959-3	14	No FluA or B	32.82
961	13	No FluA or B	32.41
961-1	35	No FluA or B	35.37
961-2	38	No FluA or B	33.25
961-3	15	No FluA or B	36.15
961-4	10	No FluA or B	29.38
964	7	No FluA or B	31.01
964-1	41	No FluA or B	32.58
964-2	42	No FluA or B	31.81
964-3	7	Flu A (H3)	32.07
965	13	No FluA or B	36.21
965-1	48	No FluA or B	36.85
965-2	47	No FluA or B	30.47
965-3	17	No FluA or B	32.69
998-1	48	No FluA or B	34.44
998-2	51	No FluA or B	29.68
998-3	9	No FluA or B	30.17
1009-1	38	No FluA or B	31.04
1009-2	45	No FluA or B	28.41
1009-3	11	No FluA or B	30.48
966		No FluA or B	27.85
966-1	34	No FluA or B	28.12
966-2	34	No FluA or B	26.13
966-3	4	Flu A (H3)	27.11
967	6	Flu A (H3)	31.2
967-1	39	No FluA or B	30.21
967-2	38	No FluA or B	31.58
967-3	9	No FluA or B	34
970	12	Flu A (H3)	0
970-1	35	No FluA or B	28.85
970-2	35	No FluA or B	30.25
971	10	No FluA or B	29.74
972	5	No FluA or B	27.7
1011-1		No FluA or B	33.29
1011-2		No FluA or B	33.15
1011-3	7	No FluA or B	34.7
1014-1	37	No FluA or B	32.85
1014-2	36	No FluA or B	31.05
1014-3	7	No FluA or B	29.67
1015-1	47	No FluA or B	30.08
1015-2	58	No FluA or B	28.24
1017-1	37	No FluA or B	27.25
1017-2	8	No FluA or B	26.63
974	7	No FluA or B	27.79
974-1	40	No FluA or B	30.16
974-2	45	No FluA or B	28.68
974-3	4	No FluA or B	29.13
975	13	No FluA or B	29.01
975-1	47	No FluA or B	29.92
975-2	42	No FluA or B	23.91
975-3	5	No FluA or B	29.74
975-4	9	No FluA or B	26.82
976	8	No FluA or B	28.59
977	8	No FluA or B	24.69
977-1	35	No FluA or B	31.74
977-2	37	No FluA or B	31.2
977-3	2	Flu A (H3)	24.22
1019-1		No FluA or B	37.42
1019-2	36	No FluA or B	30.01
1019-3	14	Inconclusive
1021-1		Flu A (H3)	0
1022-1	47	Inconclusive
1022-2	51	No FluA or B	27.53
1022-3	14	No FluA or B	32.67
983	5	No FluA or B	28.21
983-1	39	No FluA or B	34.37
983-2	45	No FluA or B	30.01
983-3	3	No FluA or B	31.92
985-1	36	No FluA or B	34.74
985-2	39	No FluA or B	30.98
985-3	13	No FluA or B	30.57
988	11	No FluA or B	32.49
988-1	44	No FluA or B	28.22
988-2	53	No FluA or B	27.36
988-3	8	No FluA or B	34.49
989	6	No FluA or B	36.14
989-1	37	No FluA or B	29.55
989-2	3	No FluA or B	33.36
989-3	43	No FluA or B	28.64
991	7	No FluA or B	31.91
991-1	36	No FluA or B	28.07
991-2	37	No FluA or B	28.16
991-3	10	No FluA or B	24.39
1000	4	No FluA or B	27.18
1000-1	34	No FluA or B	30.52
1000-2	7	No FluA or B	26.08
1024-1		No FluA or B	27.84
1024-2		No FluA or B	26.43
1024-3	12	No FluA or B	25.02
1024-4	7	No FluA or B	26.66
1025-1	39	No FluA or B	29.88
1025-2	10	Flu A (H3)	31.17
992	15	No FluA or B	28.59
992-2	13	No FluA or B	27.36
992-3	10	No FluA or B	31.18
992-4	8	No FluA or B	30.21
993	7	No FluA or B	30.23
993-1	40	No FluA or B	36.29
993-2	42	No FluA or B	27.18
993-3	10	No FluA or B	28.62
993-4	4	No FluA or B	33.81
995	11	Flu A (H3)	29.36
995-1	42	No FluA or B	31.08
995-2	9	No FluA or B	24.04
995-3	13	No FluA or B	32.93
1002	8	No FluA or B	31.85
1002-1	35	No FluA or B	29.45
1002-3	7	Flu A (H3)	28.08
1002-4	5	No FluA or B	30.54
1003	7	No FluA or B	24.4
1003-1	35	No FluA or B	33.51
1003-2	3	Flu A (H3)	25.55
1005	5	No FluA or B	24.51
1005-1	37	No FluA or B	29.76
1007-1	40	No FluA or B	36.25
1007-2	48	No FluA or B	33.65
1007-3	11	No FluA or B	33.84
1027-1	30	No FluA or B	29.15
1027-2	37	No FluA or B	32.58
1027-3	6	No FluA or B	29.06
1030-1	46	No FluA or B	25.84
1030-2	45	No FluA or B	26.85
1030-3	15	No FluA or B	27.35
1030-4	11	No FluA or B	27.62
992-1	43	No FluA or B	33.7
998	12	Flu A (H3)	24.75
998-1	48	Flu A (H3)	31.33
998-2	51	No FluA or B	31.18
998-3	9	No FluA or B	33.34
1009	9	No FluA or B	28.7
1009-1	38	No FluA or B	33.21
1009-2	45	No FluA or B	31.26
1009-3	11	No FluA or B	28.84
1029-1	38	No FluA or B	30.87
1029-2	40	No FluA or B	25.37
1029-3	8	Inconclusive
1031-1	45	Flu A (H3)	27.4
1031-2	43	No FluA or B	26.35
1031-3	13	Flu A (H3)	27.4
1032-1	44	Flu A (H3)	28.18
1032-2	46	No FluA or B	29.62
1032-3	14	No FluA or B	27.03
1011	9	No FluA or B	31.1
1011-1		No FluA or B	31.72
1011-2	38	No FluA or B	31.15
1011-3	7	No FluA or B	29.07
1014	5	No FluA or B	30.18
1014-1	37	No FluA or B	27.81
1014-2	36	No FluA or B	28.57
1014-3	7	No FluA or B	29.93
1015	16	Inconclusive
1015-1	47	No FluA or B	35.62
1015-2	58	No FluA or B	29.33
1017	14	No FluA or B	27.55
1017-1	37	No FluA or B	27.1
1017-2	8	No FluA or B	33.51
1019	11	No FluA or B	32.36
1019-1		No FluA or B	37.01
1019-2	36	No FluA or B	28.48
1019-3	14	No FluA or B	34
1021	11	Flu A (H3)	30.41
1021-1		No FluA or B	28.86
1022	9	Inconclusive
1022-1	47	Inconclusive
1022-2	51	No FluA or B	30.19
1022-3	14	No FluA or B	33.45
1033-1	38	Flu A (H3)	33.58
1033-2	42	Flu A (H3)	26.8
1033-3	3	Flu A (H3)	24.38
1024	9	No FluA or B	26.8
1024-1		No FluA or B	27.5
1024-2		No FluA or B	33.31
1024-3	12	No FluA or B	30.62
1024-4	7	No FluA or B	24.15
1025	10	No FluA or B	27.87
1025-1	39	No FluA or B	30.13
1025-2	10	No FluA or B	24.23
1026	7	No FluA or B	20.68
1035-1	49	No FluA or B	29.38
1035-2	50	No FluA or B	25.07
1035-3	10	No FluA or B	24.59
1036-1	40	No FluA or B	27.62
1036-2	45	Flu B (Yamagata)	31.42
1036-3	4	No FluA or B	27.8
1037-1		No FluA or B	31.59
1037-2		No FluA or B	28.39
1027	9	No FluA or B	32.13
1027-1	30	No FluA or B	30.76
1027-2	37	No FluA or B	30.69
1027-3	6	No FluA or B	28.14
1039-1	49	No FluA or B	29.27
1039-2	47	No FluA or B	29.16
1039-3	11	No FluA or B	28.33
1029		No FluA or B	26.05
1029-1	38	No FluA or B	31.38
1029-2	40	No FluA or B	28.03
1029-3	8	No FluA or B	30.41
1030	13	No FluA or B	25.06
1030-1	46	No FluA or B	23.72
1030-2	45	No FluA or B	27.18
1030-3	15	No FluA or B	27.58
1030-4	11	No FluA or B	28.39
1031	10	No FluA or B	28.06
1031-1	45	No FluA or B	24.86
1031-2	43	No FluA or B	29.53
1031-3	13	No FluA or B	31.54
1032		No FluA or B	27.03
1032-1	44	No FluA or B	29.29
1032-2	46	No FluA or B	28.26
1032-3	14	No FluA or B	25.37
1033		No FluA or B	29.07
1033-1	38	No FluA or B	33.24
1033-2	42	No FluA or B	31.25
1033-3	3	Flu A (H3)	25.6
1042-1	37	No FluA or B	36.84
1042-2	44	No FluA or B	27.67
1042-3	5	No FluA or B	27.27
1035	16	No FluA or B	25.45
1035-1	49	No FluA or B	31.84
1035-2	50	No FluA or B	26.63
1035-3	10	No FluA or B	26.25
1036	7	No FluA or B	27.62
1036-1	40	No FluA or B	29.68
1036-2	45	No FluA or B	28.71
1036-3	4	No FluA or B	28.84
1037	16	No FluA or B	28.78
1037-1		Flu B (Yamagata)	26.2
1037-2		No FluA or B	28.34
1043-1	40	No FluA or B	28.23
1043-2	39	No FluA or B	27.47
1043-3	9	No FluA or B	26.86
1043-4	13	No FluA or B	25.63
1045-1	38	No FluA or B	27.93
1045-2	37	Inconclusive
1045-3	8	Inconclusive
1045-4	6	No FluA or B	31.43
1045-5	4	No FluA or B	32.22
1045-6	2	No FluA or B	26.37
1039	15	No FluA or B	26.28
1039-1	49	No FluA or B	29.34
1039-2	47	No FluA or B	26.91
1039-3	11	No FluA or B	29.63
1047-1	38	No FluA or B	26.22
1047-2	32	No FluA or B	31.14
1047-3	3	No FluA or B	27.82
1048-1	41	Flu A (H3)	27.26
1048-2	41	No FluA or B	29.65
1048-3	3	Flu A (H3)	28.17
1049-1	40	No FluA or B	30.32
1049-2	43	No FluA or B	31.58
1049-3	14	No FluA or B	26.95
1049-4	12	No FluA or B	31.54
1050-1	56	No FluA or B	21.59
1050-2	62	No FluA or B	23.89
1051-1	42	No FluA or B	30.45
1051-2	43	No FluA or B	30.68
1051-3	15	No FluA or B	32.06
1051-4	13	No FluA or B	27.92
1042	9	No FluA or B	28.24
1042-1	37	Flu A (H3)	28.32
1042-2	44	No FluA or B	28.04
1042-3	5	No FluA or B	32.81
1053-1	38	No FluA or B	28.88
1053-2	38	No FluA or B	26.54
1055-1	46	No FluA or B	28.13
1055-2	17	No FluA or B	23.47
1055-3	17	No FluA or B	33.04
1043	6	No FluA or B	25.24
1043-1	40	No FluA or B	29.46
1043-2	39	No FluA or B	24.69
1043-3	9	No FluA or B	29.89
1043-4	13	No FluA or B	22.46
1045	10	No FluA or B	31.83
1045-1	38	No FluA or B	29.68
1045-2	37	No FluA or B	33.45
1045-3	8	No FluA or B	34
1045-4	6	No FluA or B	33.48
1045-5	4	No FluA or B	33.09
1045-6	2	No FluA or B	33.72
1056-1	43	No FluA or B	33.54
1056-3	10	No FluA or B	30.24
1056-4	8	No FluA or B	26.86
1060-1	45	No FluA or B	29.8
1060-2	51	No FluA or B	27.83
1060-3		No FluA or B	34.1
1061-1	49	No FluA or B	30.12
1061-2	58	No FluA or B	31.83
1047	6	No FluA or B	25.72
1047-1	38	No FluA or B	30.57
1047-2	32	No FluA or B	30.98
1047-3	3	No FluA or B	28.91
1048	7	Flu A (H3)	22.26
1048-1	41	Flu A (H3)	27.01
1048-2	41	No FluA or B	30.31
1048-3	3	No FluA or B	25.6
1062-1	37	No FluA or B	30.15
1062-2	38	No FluA or B	28.94
1062-3	9	No FluA or B	28.66
1062-4	8	No FluA or B	33.36
1063-1	40	No FluA or B	27.6
1063-2	41	No FluA or B	31.27
1063-3	8	No FluA or B	30.3
1066-1	49	No FluA or B	28.52
1066-2	53	No FluA or B	29.37
1066-3	17	No FluA or B	30.24
1066-4	16	No FluA or B	27.06
1067-1	42	No FluA or B	28.42
1067-2	41	No FluA or B	29.72
1067-3	11	No FluA or B	25.79
1069-1	36	No FluA or B	28.7
1069-2	34	No FluA or B	29.11
1069-3	5	No FluA or B	28
1049	7	No FluA or B	29.2
1049-1	40	No FluA or B	30.42
1049-2	43	No FluA or B	27.67
1049-3	14	No FluA or B	34.14
1049-4	12	No FluA or B	34.61
1071-1	42	No FluA or B	31.06
1071-2	43	No FluA or B	24.84
1071-3	14	No FluA or B	29.27
1071-4	11	No FluA or B	25.62
1072-1	35	Flu B (Yamagata)	30.1
1072-2	40	Inconclusive
1072-3	6	No FluA or B	29.78
1073-1	42	No FluA or B	26.96
1073-2	40	No FluA or B	29.4
1073-3	15	No FluA or B	26.38
1074-1	36	No FluA or B	33.61
1074-2	37	No FluA or B	33.9
1074-3	8	No FluA or B	33.23
1050	10	No FluA or B	33.9
1050-1	56	No FluA or B	22.16
1050-2	62	No FluA or B	25.01
1077-1	39	No FluA or B	30.07
1077-2	41	No FluA or B	30.32
1077-3	9	No FluA or B	29.9
1077-4	9	No FluA or B	26.14
1078-1	39	No FluA or B	32.42
1078-2	38	No FluA or B	27.95
1078-3	9	No FluA or B	28.93
1079-1	47	No FluA or B	33.09
1079-2	52	No FluA or B	28.12
1079-3	14	Flu A (H3)	30.83
1080-1	39	No FluA or B	32.77
1081-1	47	Flu A (H3)	33.36
1081-2	42	No FluA or B	32.49
1081-3	13	No FluA or B	28.48
1081-4	8	No FluA or B	29.24
1083-1	39	No FluA or B	34.33
1083-2	6	No FluA or B	32.26
1080-2		No FluA or B	31
1080-3	15	No FluA or B	30.23
1086-1	36	Inconclusive
1086-2	35	No FluA or B	31.59
1086-3	29	No FluA or B	29.28
1051	8	No FluA or B	26.14
1051-1	42	No FluA or B	31.82
1051-2	43	No FluA or B	30.21
1051-3	15	No FluA or B	31.29
1051-4	13	No FluA or B	26.3
1053	10	Inconclusive
1053-1	38	No FluA or B	33
1053-2	38	No FluA or B	27.64
1054	8	No FluA or B	29.36
1055-1	46	No FluA or B	30.44
1055-2	17	No FluA or B	34.33
1055-3	17	No FluA or B	30.45
1089-1	41	No FluA or B	30.77
1089-2	40	No FluA or B	28.15
1092-1	42	No FluA or B	29.28
1092-2	49	No FluA or B	26.01
1092-3	12	No FluA or B	27.04
1093-1	43	No FluA or B	29.77
1093-2	43	No FluA or B	27.2
1093-3	9	No FluA or B	23.66
1094-1	38	No FluA or B	27.01
1094-2		No FluA or B	26.16
1056		Flu A (H3)	26.43
1056-1		Inconclusive
1056-3	10	No FluA or B	30.87
1056-4	8	No FluA or B	26.05
1060		No FluA or B	29.78
1060-1	45	No FluA or B	30.28
1060-2	51	No FluA or B	31.95
1060-3		No FluA or B	33.59
1061	11	No FluA or B	34.3
1061-1	49	No FluA or B	28.21
1061-2	58	No FluA or B	28.87
1070	15	No FluA or B	26.84
1096-1	34	No FluA or B	31.43
1096-2	34	No FluA or B	28.2
1096-3	7	No FluA or B	26.22
1098-1	36	No FluA or B	27.76
1098-2	47	No FluA or B	25.84
1098-4	13	No FluA or B	28.32
1099-1	33	No FluA or B	30.29
1099-2	34	No FluA or B	29.47
1099-3	10	No FluA or B	25.56
1099-4	5	No FluA or B	32.31
1062	6	No FluA or B	31.46
1062-1	37	No FluA or B	30.24
1062-3	9	No FluA or B	26.76
1062-4	8	No FluA or B	29.94
1063	13	No FluA or B	32.62
1063-1	40	No FluA or B	31.41
1063-2	41	No FluA or B	27.37
1063-3	8	No FluA or B	29.51
1064	6	No FluA or B	29.05
1065	10	No FluA or B	26.99
1066		Flu A (H3)	27.85
1066-1	49	No FluA or B	30.93
1066-2	53	No FluA or B	27.96
1066-3	17	No FluA or B	29.29
1066-4	16	No FluA or B	27.82
1067	14	No FluA or B	23.7
1067-1	42	No FluA or B	28.14
1067-2	41	No FluA or B	26.1
1067-3	11	No FluA or B	27.06
1069	8	No FluA or B	28.23
1069-1	36	No FluA or B	28.3
1069-2	34	No FluA or B	28.05
1069-3	5	No FluA or B	29
1100-2	54	No FluA or B	27.33
1100-3	8	No FluA or B	31.68
1102-1	42	No FluA or B	33.05
1102-2	41	No FluA or B	31.72
1102-3	12	No FluA or B	31.51
1103-1	34	No FluA or B	35.31
1071	7	No FluA or B	25.43
1071-1	42	No FluA or B	25.3
1071-2	43	No FluA or B	26.99
1071-3	14	No FluA or B	29.28
1071-4	11	No FluA or B	24.61
1072	8	No FluA or B	33.04
1072-1	35	No FluA or B	28.38
1072-2	40	No FluA or B	31.46
1072-3	6	No FluA or B	31.73
1073	12	No FluA or B	26.74
1073-1	42	No FluA or B	26.91
1073-2	40	No FluA or B	30.7
1073-3	15	No FluA or B	26.01
1074	6	No FluA or B	25.49
1074-1	36	No FluA or B	32.14
1074-2	37	No FluA or B	33.24
1074-3	8	No FluA or B	33.2
1106-1	36	No FluA or B	28.61
1106-2	38	No FluA or B	26.89
1107-1	36	No FluA or B	32.17
1107-2	40	No FluA or B	28.32
1107-3	6	Inconclusive
1107-4	3	Inconclusive
1110-1	42	Flu B (Yamagata)	27.25
1110-2	48	No FluA or B	30.3
1110-3	12	No FluA or B	29.91
1077	5	No FluA or B	26.01
1077-1	39	No FluA or B	24.14
1077-2	41	No FluA or B	28.29
1077-3	9	No FluA or B	27.77
1077-4	9	No FluA or B	26.72
1078	7	No FluA or B	25.16
1078-1	39	No FluA or B	32.59
1078-2	38	No FluA or B	30.93
1078-3	9	No FluA or B	28.25
1079	9	No FluA or B	27.07
1079-1	47	No FluA or B	33.37
1079-2	52	No FluA or B	27.1
1079-3	14	No FluA or B	34.17
1080	9	No FluA or B	29.4
1080-1	39	No FluA or B	26.41
1080-3	15	No FluA or B	27.3
1081	5	Flu A (H3)	23.01
1081-1	47	No FluA or B	29.5
1081-2	42	No FluA or B	32.43
1081-3	13	No FluA or B	28.12
1081-4	8	No FluA or B	31.22
1082	9	Flu A (H3)	27.96
1083	7	No FluA or B	30.02
1083-1	39	No FluA or B	31.38
1083-2	6	No FluA or B	24.57
1111-1	38	No FluA or B	24.14
1111-2	42	No FluA or B	28.86
1111-3		No FluA or B	24.07
1113-1	27	No FluA or B	33.99
1113-2	38	No FluA or B	29.88
1113-3	10	No FluA or B	27.15
1113-4	8	No FluA or B	26.94
1113-5	1	No FluA or B	23.25
1114-1	34	No FluA or B	29.35
1114-2	34	No FluA or B	27.28
1114-3	1	No FluA or B	27.38
1086	8	No FluA or B	31.62
1086-1	36	Inconclusive
1086-2	35	No FluA or B	33.05
1086-3	29	No FluA or B	26.88
1087	5	No FluA or B	27.17
1080-2		No FluA or B	28.1
1089	10	No FluA or B	22.66
1089-1	41	No FluA or B	28.28
1089-2	40	No FluA or B	23.61
1090	8	No FluA or B	26.15
1092	14	No FluA or B	25.15
1092-1	42	No FluA or B	29.09
1092-2	49	No FluA or B	25.16
1092-3	12	No FluA or B	29.4
1093	6	No FluA or B	26.39
1093-1	43	No FluA or B	30.68
1093-2	43	No FluA or B	29.23
1093-3	9	No FluA or B	26.94
1094	8	No FluA or B	24.96
1094-1	38	No FluA or B	30.24
1094-2		No FluA or B	24.89
1095	6	No FluA or B	28.62
1117-1	34	No FluA or B	32.09
1117-2	36	No FluA or B	28.91
1117-3	15	No FluA or B	31.77
1117-4	8	No FluA or B	29.01
1118-1	42	No FluA or B	28.74
1118-2	40	No FluA or B	28.15
1118-3	12	No FluA or B	26.71
1118-4	9	No FluA or B	27.76
1119-1	38	No FluA or B	33.98
1119-2	38	No FluA or B	24.86
1119-3	8	No FluA or B	27.62
1120-1	41	No FluA or B	34.23
1120-2	39	No FluA or B	31.24
1120-3	12	No FluA or B	29.52
1096	5	No FluA or B	26.58
1096-1	34	No FluA or B	28.56
1096-2	34	No FluA or B	23.86
1096-3	7	No FluA or B	24.36
1098	11	No FluA or B	31.54
1098-1	36	Flu B (Yamagata)	27.2
1098-2	47	No FluA or B	29.14
1098-4	13	No FluA or B	29.6
1099	7	No FluA or B	25.88
1099-1	33	No FluA or B	27.5
1099-2	34	No FluA or B	33.03
1099-3	10	No FluA or B	27.19
1099-4	5	No FluA or B	31.36
1121-1	44	No FluA or B	32.33
1121-2	46	No FluA or B	29.45
1121-3	16	No FluA or B	29.2
1122-1	36	No FluA or B	26.01
1122-2	37	No FluA or B	23.21
1122-3	10	No FluA or B	23.54
1123-1	36	No FluA or B	36.17
1123-2	38	No FluA or B	31.63
1123-4	2	No FluA or B	25.01
1125-1	41	No FluA or B	29.65
1125-2	13	Inconclusive
1125-3	10	Inconclusive
1125-4	5	No FluA or B	24.98
1126-1	42	No FluA or B	27.86
1126-2	39	Flu A 09H1	22.02
1126-3	10	No FluA or B	26.02
1100	8	No FluA or B	29.36
1100-2	54	No FluA or B	27.57
1100-3	8	No FluA or B	31.04
1102	12	No FluA or B	27.09
1102-1	42	No FluA or B	31.86
1102-2	41	No FluA or B	31.67
1102-3	12	No FluA or B	31.01
1103		No FluA or B	27.98
1103-1	34	No FluA or B	31.63
1128-1	32	No FluA or B	30.73
1128-2	32	Inconclusive
1128-3	14	No FluA or B	24.95
1130-1	41	No FluA or B	32.19
1130-2	41	No FluA or B	23.32
1130-3	8	No FluA or B	26.69
1130-4	8	Inconclusive
1132-1	59	No FluA or B	30.15
1132-2	54	No FluA or B	33.5
1132-3		No FluA or B	24.13
1133-1	37	No FluA or B	30.98
1133-2	37	No FluA or B	25.24
1133-3	3	No FluA or B	25.23
1134-1	47	No FluA or B	27.48
1134-2	54	No FluA or B	30.08
1135-1	38	No FluA or B	28.98
1135-2	40	No FluA or B	30.76
1135-3	7	No FluA or B	29.39
1135-4	4	No FluA or B	26.48
1106	7	Flu A (H3)	23.01
1106-1	36	No FluA or B	29.39
1106-2	38	No FluA or B	30.74
1107	8	No FluA or B	23.51
1107-1	36	No FluA or B	34.99
1107-2	40	No FluA or B	26.4
1107-3	6	No FluA or B	24.31
1107-4	3	No FluA or B	26.7
1108	4	No FluA or B	28.06
1110	10	No FluA or B	26.69
1110-1	42	No FluA or B	32.32
1110-2	48	No FluA or B	31.98
1110-3	12	No FluA or B	28.04
1136-1	38	No FluA or B	32.83
1136-2	41	No FluA or B	30.78
1136-3	10	No FluA or B	30.46
1136-4	18	No FluA or B	27.14
1136-5	19	No FluA or B	33.72
1136-6	19	No FluA or B	30.07
1137-1	50	No FluA or B	32.07
1137-2	48	No FluA or B	28.12
1138-1	52	No FluA or B	28.33
1138-2	51	No FluA or B	27.28
1138-3	14	No FluA or B	30.04
1139-1	38	No FluA or B	29.27
1139-2	32	No FluA or B	27.75
1139-3	3	No FluA or B	23.95
1111		No FluA or B	29.21
1111-1	38	No FluA or B	27.31
1111-2	42	No FluA or B	27.76
1111-3		No FluA or B	31.05
1112	5	No FluA or B	30
1113	6	No FluA or B	29.39
1113-1	27	No FluA or B	34.98
1113-2	38	No FluA or B	33.62
1113-3	10	No FluA or B	29.06
1113-4	8	No FluA or B	28.07
1113-5	1	No FluA or B	26.8
1114	10	No FluA or B	29.8
1114-1	34	No FluA or B	31.27
1114-2	34	No FluA or B	29.01
1114-3	1	No FluA or B	30.4
1141-1	51	No FluA or B	34.89
1141-2		No FluA or B	33.45
1142-1	48	No FluA or B	28.35
1142-2	50	Inconclusive
1142-3	13	No FluA or B	26.96
1143-1	37	No FluA or B	30.65
1143-2	38	No FluA or B	28.32
1143-3		No FluA or B	32.83
1145-1	41	No FluA or B	27.24
1145-2	41	No FluA or B	28.52
1145-3	13	No FluA or B	27.79
1117	5	No FluA or B	26.49
1117-1	34	No FluA or B	33.55
1117-2	36	No FluA or B	27.34
1117-4	8	No FluA or B	29.35
1118		No FluA or B	24.29
1118-1	42	No FluA or B	28.55
1118-2	40	No FluA or B	26.2
1118-3	12	No FluA or B	29.14
1118-4	9	No FluA or B	29.58
1119	11	No FluA or B	27.61
1119-1	38	Flu B (Yamagata)	30.76
1119-2	38	No FluA or B	25.7
1119-3	8	No FluA or B	29.1
1120		No FluA or B	36.85
1120-1	41	No FluA or B	33.28
1120-2	39	No FluA or B	31.05
1120-3	12	No FluA or B	31.27
1146-1	39	No FluA or B	23.49
1146-2	39	No FluA or B	29.54
1147-1	42	Flu A (H3)	29.89
1147-2	35	No FluA or B	25.76
1147-3	11	No FluA or B	25.29
1147-4	9	No FluA or B	28.37
1148-1	41	No FluA or B	27.87
1148-2	39	No FluA or B	25.76
1149-1	43	No FluA or B	26.48
1149-2	45	No FluA or B	26.11
1149-3	18	No FluA or B	27.31
1149-4	12	No FluA or B	31.59
1121	14	No FluA or B	28.23
1121-1	44	No FluA or B	31.57
1121-2	46	No FluA or B	31.61
1121-3	16	No FluA or B	27.14
1122	7	No FluA or B	23.08
1122-1	36	No FluA or B	23.96
1122-2	37	No FluA or B	25.16
1122-3	10	No FluA or B	24.13
1123	5	No FluA or B	28.86
1123-1	36	No FluA or B	34.71
1123-2	38	No FluA or B	25.83
1123-4	2	No FluA or B	24.88
1125	7	No FluA or B	30.93
1125-1	41	No FluA or B	30.86
1125-2	13	No FluA or B	30.18
1125-3	10	No FluA or B	29.4
1125-4	5	No FluA or B	27.96
1126		No FluA or B	25.21
1126-1	42	No FluA or B	25.58
1126-2	39	No FluA or B	26.02
1126-3	10	No FluA or B	32.1
1127		No FluA or B	26.47
1129	7	No FluA or B	20.15
1150-1	43	No FluA or B	32.27
1150-2	53	No FluA or B	23.74
1151-1	42	No FluA or B	29.05
1151-2		No FluA or B	26.66
1151-3	12	No FluA or B	27.05
1128	11	Flu B (Yamagata)	25.92
1128-1	32	No FluA or B	27.64
1128-2	32	No FluA or B	24.88
1128-3	14	No FluA or B	26.69
1128-4	4	No FluA or B	25.85
1130		No FluA or B	26.01
1130-1	41	No FluA or B	31.37
1130-3	8	No FluA or B	25.02
1130-4	8	No FluA or B	27.8
1132	17	Flu B (Yamagata)	28.54
1132-1	59	No FluA or B	29.3
1132-2	54	No FluA or B	29.36
1132-3		No FluA or B	26.71
1133		No FluA or B	27.38
1133-1	37	No FluA or B	32.57
1133-2	37	No FluA or B	26.34
1133-3	3	No FluA or B	23.11
1134		No FluA or B	25.4
1134-1	47	No FluA or B	27.79
1134-2	54	No FluA or B	24.17
1135	9	Inconclusive
1135-1	38	No FluA or B	28.99
1135-2	40	No FluA or B	26.51
1135-3	7	No FluA or B	33.45
1135-4	4	No FluA or B	29.12
1155-1	42	Flu A (H3)	30.11
1155-2	43	No FluA or B	28.2
1155-3	12	No FluA or B	29.16
1155-4	7	No FluA or B	31.33
1158-1	49	No FluA or B	23
1158-2	43	No FluA or B	26.62
1136		No FluA or B	30.46
1136-1	38	No FluA or B	34.11
1136-2	41	No FluA or B	32.64
1136-3	10	Inconclusive
1136-4	18	No FluA or B	36.03
1136-5	19	No FluA or B	33.46
1136-6	19	No FluA or B	27.09
1137	10	Flu A (H3)	29.07
1137-1	50	Flu A (H3)	32.21
1137-2	48	No FluA or B	28.99
1138	16	No FluA or B	28.1
1138-1	52	No FluA or B	29.46
1138-2	51	No FluA or B	28.35
1138-3	14	No FluA or B	29.53
1139	6	No FluA or B	25.73
1139-1	38	No FluA or B	27.48
1139-2	32	No FluA or B	25.9
1139-3	3	No FluA or B	24.86
1160-1	37	No FluA or B	33.57
1160-3	5	No FluA or B	31.13
1162-1	37	No FluA or B	23.59
1162-2	37	No FluA or B	36.46
1162-3	37	No FluA or B	25.62
1141	12	No FluA or B	32.65
1141-1	51	No FluA or B	35.86
1141-2		No FluA or B	34.08
1142		No FluA or B	29.8
1142-1	48	No FluA or B	31.9
1142-2	50	No FluA or B	32.41
1142-3	13	No FluA or B	27.63
1160-2	36	Inconclusive
1143	9	No FluA or B	28.59
1143-1	37	No FluA or B	29.22
1143-2	38	No FluA or B	25.29
1143-3		No FluA or B	28.03
1145	10	No FluA or B	32.17
1145-1	41	No FluA or B	28.38
1145-2	41	No FluA or B	27.1
1145-3	13	No FluA or B	33.55
1165-1	47	No FluA or B	26.67
1165-2	10	No FluA or B	28.08
1166-1	40	No FluA or B	26.09
1146	11	No FluA or B	26.63
1146-1	39	Flu B (Yamagata)	26.83
1146-2	39	No FluA or B	28.02
1147	14	No FluA or B	28.12
1147-1	42	No FluA or B	23.89
1147-2	35	No FluA or B	27.13
1147-3	11	No FluA or B	26.05
1147-4	9	No FluA or B	24.27
1148	10	No FluA or B	30.09
1148-1	41	No FluA or B	29.42
1148-2	39	No FluA or B	28.13
1149	15	No FluA or B	28.05
1149-1	43	No FluA or B	29.91
1149-2	45	No FluA or B	26.71
1149-3	18	No FluA or B	30.19
1149-4	12	No FluA or B	32.42
1167-1	39	No FluA or B	33.62
1167-2	42	No FluA or B	26.31
1167-3	9	No FluA or B	28.1
1167-4	15	No FluA or B	28.72
1168-1	35	No FluA or B	28.27
1168-2	37	No FluA or B	29.78
1168-3	3	No FluA or B	29.73
1168-4	5	No FluA or B	27.02
1171-1	49	No FluA or B	27.44
1171-2	43	No FluA or B	32.12
1171-3	14	No FluA or B	26.55
1150	15	No FluA or B	30.46
1150-1	43	No FluA or B	29.42
1150-2	53	No FluA or B	24.1
1151	15	No FluA or B	28.1
1151-1	42	No FluA or B	28.63
1151-2		No FluA or B	32.87
1151-3	12	No FluA or B	28.1
1173-1	46	No FluA or B	26.38
1173-2	46	No FluA or B	25.4
1173-3	13	No FluA or B	27.26
1173-4	16	No FluA or B	25.28
1174-1	36	No FluA or B	27.05
1174-2	38	No FluA or B	25.55
1174-3	4	No FluA or B	23.17
1175-1	49	Flu A 09H1	25.68
1175-2	47	No FluA or B	28.99
1175-3	11	No FluA or B	27.96
1176-1	37	No FluA or B	27.71
1176-2	35	No FluA or B	29.67
1176-3	12	No FluA or B	24.58
1176-4	8	No FluA or B	23.07
1176-5	7	No FluA or B	28.09
1179-1	44	No FluA or B	30.6
1179-2	54	No FluA or B	26.15
1155	9	No FluA or B	32.66
1155-1	42	No FluA or B	30.96
1155-2	43	No FluA or B	26.97
1155-3	12	No FluA or B	32.18
1155-4	7	No FluA or B	27.09
1158	16	No FluA or B	34.33
1158-1	49	No FluA or B	25.22
1158-2	43	No FluA or B	23.65
1159	13	No FluA or B	24.85
1180-1	40	No FluA or B	26.42
1180-2	4	No FluA or B	23.38
1181-1	48	No FluA or B	26.15
1181-2	9	No FluA or B	28.83
1182-1	49	No FluA or B	28.51
1182-2	47	Inconclusive
1160	8	No FluA or B	31.25
1160-1	37	No FluA or B	28.74
1160-2	36	No FluA or B	31.38
1160-3	5	Inconclusive
1162	7	Flu A 09H1	26.06
1162-1	37	Flu A 09H1	23.04
1162-2	37	Flu A 09H1	29.99
1162-3	11	Flu A 09H1	24.71
1183-1	40	No FluA or B	30.9
1183-2	43	No FluA or B	30.06
1186-1		No FluA or B	32.27
1186-2	37	No FluA or B	29.12
1186-3	8	No FluA or B	27.65
1186-4	5	Flu A (H3)	24.44
1187-1		No FluA or B	31.67
1187-2		No FluA or B	26.08
1187-3	15	No FluA or B	31.87
1187-4	8	No FluA or B	29.84
1185-1	35	No FluA or B	28.48
1185-2	36	No FluA or B	26.46
1185-3	6	No FluA or B	26.06
1188-1	37	No FluA or B	29.12
1188-2	36	No FluA or B	26.88
1188-3	4	No FluA or B	29.62
1165	11	No FluA or B	27.21
1165-1	47	No FluA or B	25.02
1165-2	10	No FluA or B	27.38
1166	7	No FluA or B	29.68
1166-1	40	No FluA or B	28.33
1189-1	48	Inconclusive
1189-2	12	No FluA or B	27.05
1190-1		No FluA or B	29.4
1190-2	40	No FluA or B	31.95
1190-3	5	No FluA or B	24.51
1167	13	No FluA or B	26.18
1167-1	39	No FluA or B	30.8
1167-2	42	No FluA or B	25.9
1167-3	9	No FluA or B	29.08
1167-4	15	No FluA or B	28.5
1168	10	No FluA or B	30.61
1168-1	35	No FluA or B	28.85
1168-2	37	No FluA or B	23.15
1168-3	3	Flu A 09H1	26.68
1168-4	5	Flu A 09H1	27.48
1169	8	No FluA or B	29.01
1171	12	No FluA or B	35.03
1171-1	49	No FluA or B	27.56
1171-2	43	No FluA or B	31.72
1171-3	14	Flu A (H3)	31.02
1172	11	No FluA or B	28.2
1192-1	31	No FluA or B	24.52
1192-2	38	No FluA or B	26.35
1192-3	4	No FluA or B	25.99
1192-4	1	No FluA or B	30.17
1194-1	45	No FluA or B	25.79
1194-2	46	No FluA or B	29.74
1194-3	11	No FluA or B	29.08
1194-4	9	Flu A 09H1	26.83
1195-1		No FluA or B	25.8
1195-2	10	No FluA or B	27.54
1196-1	37	No FluA or B	30.91
1196-2	39	No FluA or B	27.85
1197-1	37	No FluA or B	29.04
1197-2	36	No FluA or B	22.53
1197-3	7	No FluA or B	27.16
1174	6	No FluA or B	22.02
1174-1	36	No FluA or B	29.98
1174-2	38	No FluA or B	31.77
1174-3	4	No FluA or B	25.72
1175	16	No FluA or B	27.32
1175-1	49	No FluA or B	29.2
1175-2	47	No FluA or B	29.52
1175-3	11	No FluA or B	31.57
1176	10	No FluA or B	26.39
1176-1	37	No FluA or B	23.97
1176-2	35	No FluA or B	26.68
1176-3	12	No FluA or B	23.5
1176-4	8	No FluA or B	25.04
1176-5	7	No FluA or B	28.74
1178	8	Flu A 09H1	27.19
1179	11	Flu A 09H1	29.72
1179-1	44	No FluA or B	28.46
1179-2	54	Flu A 09H1	24.13
1200-1	36	No FluA or B	32.92
1200-2	41	No FluA or B	28.73
1200-3		No FluA or B	30.47
1201-1	36	No FluA or B	27.47
1201-2	37	No FluA or B	29.12
1201-3	13	No FluA or B	28.01
1201-4	2	No FluA or B	28.02
1202-1	46	No FluA or B	24.65
1202-2	42	No FluA or B	26.21
1202-3	5	No FluA or B	23.7
1203-1	39	No FluA or B	26.29
1203-2	40	No FluA or B	27.74
1203-3	17	No FluA or B	27.25
1204-1	54	No FluA or B	28.89
1204-2	13	No FluA or B	25.39
1173	11	No FluA or B	26.17
1173-1	46	No FluA or B	27.22
1173-2	46	No FluA or B	26.03
1173-3	13	No FluA or B	27.15
1173-4	16	No FluA or B	25.55
1180	7	No FluA or B	23
1180-1	40	No FluA or B	27.46
1180-2	4	No FluA or B	25.45
1181	13	No FluA or B	31.15
1181-1	48	No FluA or B	27.11
1181-2	9	No FluA or B	27.97
1182		No FluA or B	32.02
1182-1	49	No FluA or B	32.02
1182-2	47	No FluA or B	35.37
1205-1	32	No FluA or B	31.52
1205-2	35	No FluA or B	33.35
1205-3	3	Flu A 09H1	25.87
1208-1		Flu A (H3)	26.73
1208-2		No FluA or B	30.53
1208-3		Flu A (H3)	27.98
1209-1	38	Inconclusive
1209-2	38	No FluA or B	32.2
1209-3	5	No FluA or B	32.28
1209-4		No FluA or B	33.63
1210-1	43	No FluA or B	32.38
1210-2	49	Inconclusive
1210-3	14	No FluA or B	33.53
1183	8	Inconclusive
1183-1	40	No FluA or B	32.24
1183-2	43	No FluA or B	26.95
1184	5	No FluA or B	30.57
1211-1	39	No FluA or B	30.78
1211-2	38	No FluA or B	30.52
1211-3	7	No FluA or B	26.69
1214-1	40	No FluA or B	34.1
1214-2	48	No FluA or B	28.23
1214-3	9	No FluA or B	29.4
1186	5	No FluA or B	26.95
1186-1		Flu A (H3)	29.86
1186-2	37	No FluA or B	31.1
1186-3	8	No FluA or B	24.92
1186-4	5	Flu A (H3)	21.38
1187	5	No FluA or B	27.52
1187-1		Inconclusive
1187-2		No FluA or B	23.88
1187-3	15	No FluA or B	29.03
1187-4	8	No FluA or B	27.53
1207-1		No FluA or B	29.88
1207-2		No FluA or B	28.79
1215-1	48	No FluA or B	29.74
1215-2	52	No FluA or B	26.87
1215-3	14	No FluA or B	31.22
1218-1	35	No FluA or B	31.07
1218-2	36	No FluA or B	28.37
1218-3	3	No FluA or B	26.04
1220-1	38	No FluA or B	25.31
1220-2	38	No FluA or B	32.25
1220-3		No FluA or B	27.07
1220-4		Inconclusive
1220-5	4	No FluA or B	28.47
1220-6	2	No FluA or B	27.72
1185	9	No FluA or B	23.33
1185-1	35	No FluA or B	23.12
1185-2	36	No FluA or B	28.42
1185-3	6	No FluA or B	26.61
1188	6	No FluA or B	26.62
1188-1	37	No FluA or B	27.57
1188-2	36	No FluA or B	26.76
1188-3	4	No FluA or B	31.05
1216-1	40	No FluA or B	28.06
1216-2	40	No FluA or B	26.42
1216-3	8	No FluA or B	26.12
1216-4	2	No FluA or B	24.09
1189	17	No FluA or B	33.85
1189-1	48	Inconclusive
1189-2	12	No FluA or B	34.01
1190	9	No FluA or B	25.11
1190-1		No FluA or B	30.83
1190-2	40	No FluA or B	26.16
1190-3	5	Flu A 09H1	26.12
1219-1		No FluA or B	27.93
1219-2	35	No FluA or B	24.4
1219-3	8	No FluA or B	24.76
1221-1	39	No FluA or B	26.98
1221-2		No FluA or B	31.6
1221-3	5	No FluA or B	25.92
1192	7	Flu A 09H1	26.76
1192-1	31	No FluA or B	25.97
1192-2	38	No FluA or B	25.93
1192-4	1	No FluA or B	25.28
1194	7	No FluA or B	24.15
1194-1	45	No FluA or B	25.59
1194-2	46	No FluA or B	30.16
1194-3	11	No FluA or B	26.52
1194-4	9	No FluA or B	24.75
1195	7	No FluA or B	22.76
1195-1		No FluA or B	23.99
1195-2	10	No FluA or B	25.91
1196	5	No FluA or B	29.23
1196-1	37	No FluA or B	28.12
1196-2	39	No FluA or B	30.13
1197	5	No FluA or B	26.91
1197-1	37	No FluA or B	25.4
1197-2	36	No FluA or B	24.94
1197-3	7	No FluA or B	27.15
1200	7	No FluA or B	30.41
1200-1	36	No FluA or B	32.04
1200-2	41	No FluA or B	33.93
1200-3	4	No FluA or B	33.12
1201	5	No FluA or B	30.15
1201-1	36	No FluA or B	32.88
1201-2	37	No FluA or B	29.57
1201-3	13	No FluA or B	27.25
1201-4	2	No FluA or B	25.09
1202	7	No FluA or B	23.85
1202-1	46	No FluA or B	27.4
1202-2	42	No FluA or B	25.94
1202-3	5	No FluA or B	28.56
1203	7	Flu B (Yamagata)	27.01
1203-1	39	No FluA or B	24.77
1203-2	40	No FluA or B	28.59
1203-3	17	No FluA or B	26.04
1204	9	No FluA or B	23.78
1204-1	54	No FluA or B	30.17
1204-2	13	No FluA or B	24.95
1222-1	33	No FluA or B	28.85
1222-2	33	No FluA or B	31.09
1225-1	40	No FluA or B	27.31
1225-2	38	No FluA or B	27.35
1225-3	14	No FluA or B	26.97
1225-4	12	No FluA or B	24.86
1225-5	9	No FluA or B	25.5
1205		No FluA or B	25.47
1205-1	32	No FluA or B	29.12
1205-2	35	No FluA or B	31.56
1205-3	3	Flu A 09H1	26.67
1208		No FluA or B	25.84
1208-1		No FluA or B	29.32
1208-2		No FluA or B	29.06
1208-3		No FluA or B	29.83
1209	9	No FluA or B	35.25
1209-1	38	No FluA or B	30.01
1209-2	38	No FluA or B	33.98
1209-3	5	No FluA or B	30.19
1209-4		No FluA or B	33.51
1210	7	No FluA or B	25.97
1210-1	43	No FluA or B	30.67
1210-2	49	No FluA or B	28.28
1210-3	14	No FluA or B	31.14
1211	9	No FluA or B	29.6
1228-1	45	No FluA or B	23.98
1228-2	47	No FluA or B	28.19
1228-3	10	No FluA or B	26.02
1229-1	38	No FluA or B	27.62
1229-2	38	No FluA or B	25.22
1229-3	8	No FluA or B	25.49
1229-4	4	No FluA or B	19.64
1230-1	40	No FluA or B	21.94
1230-2	42	No FluA or B	27.19
1230-3	8	No FluA or B	21.19
1232-1	33	No FluA or B	30.33
1232-2	35	No FluA or B	27.24
1232-3	10	No FluA or B	34.52
1232-4	7	No FluA or B	32.05
1211-1	39	No FluA or B	32.03
1211-2	38	No FluA or B	28.07
1211-3	7	No FluA or B	24.1
1214-1	40	Inconclusive
1214-2	48	No FluA or B	28.66
1214-3	9	No FluA or B	27.66
1234-1	38	No FluA or B	26.63
1234-2	43	No FluA or B	26.33
1234-3	3	No FluA or B	34.13
1235-1	37	No FluA or B	25.42
1236-1	35	No FluA or B	32.42
1236-2	34	Flu A (H3)	34.9
1236-3	3	No FluA or B	31.53
1237-1	46	No FluA or B	17.53
1237-2	14	No FluA or B	25.45
1238-1	46	No FluA or B	28.67
1238-2	48	No FluA or B	30.7
1238-3	17	No FluA or B	28.74
1207		No FluA or B	31.4
1207-1		No FluA or B	32.42
1207-2		No FluA or B	28.7
1215	9	No FluA or B	28.66
1215-1	48	No FluA or B	31.57
1215-2	52	No FluA or B	24.37
1215-3	14	No FluA or B	30.24
1217		No FluA or B	29.76
1218	6	No FluA or B	28.71
1218-1	35	No FluA or B	30.13
1218-2	36	No FluA or B	25.61
1218-3	3	No FluA or B	26.79
1220		No FluA or B	29.97
1220-1	38	Flu A (H3)	27.44
1220-2	38	No FluA or B	30.18
1220-3		No FluA or B	26.8
1220-4		Inconclusive
1220-6	2	Flu A (H3)	26.72
1216	10	No FluA or B	25.87
1216-1	40	No FluA or B	29.18
1216-2	40	No FluA or B	26.34
1216-3	8	No FluA or B	29.08
1216-4	2	No FluA or B	25.73
1219		No FluA or B	23.34
1219-1		No FluA or B	26.41
1219-2	35	No FluA or B	23.72
1219-3	8	No FluA or B	28.57
1221		No FluA or B	33.32
1221-1	39	No FluA or B	29.07
1221-2		No FluA or B	27.51
1221-3	5	No FluA or B	31.31
1239-1	42	No FluA or B	31
1239-2	39	No FluA or B	35.82
1239-3	15	No FluA or B	32.12
1239-4	10	No FluA or B	27.64
1240-1	38	No FluA or B	26.73
1240-2	39	No FluA or B	27.04
1240-3	9	No FluA or B	27.97
1240-4	6	No FluA or B	26.56
1222	7	No FluA or B	25.47
1222-1	33	No FluA or B	27.23
1222-2	33	No FluA or B	29.7
1223	4	No FluA or B	33.21
1225	6	No FluA or B	21.71
1225-1	40	No FluA or B	24.53
1225-2	38	No FluA or B	30.03
1225-3	14	No FluA or B	28.28
1225-4	12	No FluA or B	26.04
1225-5	9	No FluA or B	22.56
1243-1	42	No FluA or B	31.12
1243-2	43	No FluA or B	28.55
1243-3	12	Inconclusive
1245-1	35	No FluA or B	30.91
1245-2	37	No FluA or B	32.41
1245-3	12	No FluA or B	29
1228	15	No FluA or B	29.33
1228-1	45	No FluA or B	24.78
1228-2	47	No FluA or B	30.2
1228-3	10	Flu B (Yamagata)	23.29
1229	11	No FluA or B	24.48
1229-1	38	No FluA or B	25.66
1229-2	38	No FluA or B	25.39
1229-3	8	No FluA or B	25.8
1229-4	4	No FluA or B	23.61
1230	9	No FluA or B	25.68
1230-1	40	No FluA or B	25.19
1230-2	42	No FluA or B	25.03
1230-3	8	No FluA or B	23.88
1231	5	No FluA or B	25.11
1232	5	No FluA or B	29.49
1232-1	33	No FluA or B	25.57
1232-2	35	No FluA or B	28.51
1232-3	10	No FluA or B	29.49
1232-4	7	No FluA or B	32.82
1246-1	33	No FluA or B	28.13
1246-2	16	No FluA or B	29.02
1246-3	10	No FluA or B	26.35
1247-1	41	No FluA or B	23.67
1247-2	40	No FluA or B	28.96
1247-3	9	No FluA or B	26.64
1234	7	No FluA or B	25.3
1234-1	38	No FluA or B	28.78
1234-2	43	No FluA or B	25.4
1234-3	3	Inconclusive	0
1235	11	No FluA or B	26.63
1235-1	37	No FluA or B	25.3
1236	5	No FluA or B	31.06
1236-1	35	No FluA or B	30.69
1236-2	34	No FluA or B	34.9
1236-3	3	No FluA or B	31.25
1237	17	No FluA or B	25.28
1237-1	46	No FluA or B	23.8
1237-2	14	No FluA or B	26.35
1238		No FluA or B	31.59
1238-1	46	No FluA or B	25.09
1238-2	48	No FluA or B	28.21
1238-3	17	No FluA or B	28.09
1249-1	40	No FluA or B	27.26
1249-2	42	No FluA or B	29.59
1249-3	5	No FluA or B	21.7
1249-4	7	No FluA or B	22.92
1251-1	38	No FluA or B	26.25
1251-2	36	No FluA or B	29.08
1251-3	8	No FluA or B	28.21
1252-1	41	No FluA or B	34.91
1252-2	41	No FluA or B	27.12
1252-3	8	No FluA or B	25.13
1252-4	8	No FluA or B	32.55
1254-1	47	No FluA or B	25.49
1253-1	38	No FluA or B	31.26
1253-2	39	No FluA or B	26.22
1253-3	8	No FluA or B	30.84
1255-1	37	No FluA or B	26.24
1255-2	36	No FluA or B	26.93
1239	12	No FluA or B	30.35
1239-1	42	No FluA or B	32.29
1239-2	39	Inconclusive
1239-3	15	No FluA or B	34.15
1239-4	10	No FluA or B	33.66
1240	10	No FluA or B	28.05
1240-1	38	No FluA or B	25.54
1240-2	39	No FluA or B	24.02
1240-3	9	No FluA or B	30.97
1240-4	6	No FluA or B	25.44
1256-1	45	No FluA or B	37.24
1256-2	45	No FluA or B	26.53
1256-3	8	No FluA or B	27.57
1257-1	39	No FluA or B	26.12
1257-2	38	No FluA or B	26.05
1257-3	7	No FluA or B	25.82
1258-1	44	No FluA or B	30.53
1258-2	48	No FluA or B	27.1
1258-3	8	No FluA or B	30.4
1258-4	6	No FluA or B	29.06
1259-1	51	Flu B (Yamagata)	24.4
1259-2	43	No FluA or B	27.32
1260-1	34	No FluA or B	27.1
1260-2		No FluA or B	27.71
1260-3	15	No FluA or B	27.03
1260-4	6	No FluA or B	24.64
1243	10	No FluA or B	32.45
1243-1	42	No FluA or B	29.39
1243-2	43	No FluA or B	26.22
1243-3	12	No FluA or B	26.85
1245	7	No FluA or B	24.86
1245-1	35	No FluA or B	29.13
1245-3	12	No FluA or B	28.57
1263-1	49	No FluA or B	22.5
1263-2	49	No FluA or B	22.32
1246		Flu B (Yamagata)	25.09
1246-1	33	No FluA or B	25.22
1246-2	16	No FluA or B	27.71
1246-3	10	No FluA or B	25.45
1247	12	No FluA or B	28.29
1247-1	41	No FluA or B	25.09
1247-2	40	No FluA or B	30.83
1247-3	9	No FluA or B	27.21
1263-3	7	No FluA or B	25.42
1249	11	No FluA or B	24.26
1249-1	40	No FluA or B	27.31
1249-2	42	No FluA or B	25.65
1249-3	5	No FluA or B	21.38
1249-4	7	No FluA or B	22.42
1251	6	No FluA or B	27.32
1251-1	38	Flu B (Yamagata)	27.78
1251-2	36	No FluA or B	26.29
1251-3	8	Flu B (Yamagata)	25.92
1252	10	Flu A (H3)	25.13
1252-1	41	No FluA or B	29.4
1252-2	41	No FluA or B	28.05
1252-3	8	No FluA or B	27.21
1252-4	8	No FluA or B	29.07
1254	9	Flu B (Yamagata)	21.98
1254-1	47	No FluA or B	23.26
1266-1	43	No FluA or B	29.66
1266-2	53	No FluA or B	30.22
1266-3	13	No FluA or B	23.99
1253	9	No FluA or B	28.15
1253-1	38	No FluA or B	29.42
1253-2	39	No FluA or B	28.27
1253-3	8	No FluA or B	30.5
1255	8	Flu B (Yamagata)	21.79
1255-1	37	No FluA or B	28.62
1255-2	36	No FluA or B	25.34
1256	8	No FluA or B	27.83
1256-1	45	No FluA or B	31.08
1256-2	45	No FluA or B	30.09
1256-3	8	No FluA or B	28.38
1257	9	No FluA or B	31.5
1257-1	39	No FluA or B	26.15
1257-2	38	No FluA or B	26.08
1258	6	No FluA or B	26.73
1258-1	44	No FluA or B	30.02
1258-2	48	No FluA or B	30.62
1258-3	8	No FluA or B	33.63
1258-4	6	No FluA or B	27.38
1259	9	No FluA or B	27.43
1259-1	51	No FluA or B	23.17
1259-2	43	No FluA or B	21.79
1260	8	No FluA or B	26.96
1260-1	34	No FluA or B	30.34
1260-2		No FluA or B	26.78
1260-3	15	No FluA or B	23.77
1260-4	6	No FluA or B	23.4
1270-1	41	No FluA or B	27.91
1270-2	42	No FluA or B	30.03
1263	11	No FluA or B	22.1
1263-1	49	No FluA or B	22.82
1263-2	49	No FluA or B	23.94
1263-3	7	No FluA or B	23.38
1266	11	No FluA or B	24.81
1266-1	43	No FluA or B	27.35
1266-2	53	No FluA or B	29.72
1266-3	13	No FluA or B	24.42
1268	16	No FluA or B	33.58
1268-1	49	No FluA or B	26.72
1268-2	43	No FluA or B	27.91
1268-3	13	No FluA or B	23.96
1269		No FluA or B	25.41
1269-1		No FluA or B	27.34
1269-2		No FluA or B	25.19
1269-3		No FluA or B	23.27
1269-4		No FluA or B	27.42
1270	9	Flu B (Yamagata)	27.31
1270	9	Flu B (Yamagata)	27.31
1270-1	41	No FluA or B	26.09
1270-2	42	No FluA or B	31.18
1270-2	42	No FluA or B	31.18
1270-2	42	No FluA or B	31.18
1271	7	No FluA or B	26.35
1271-1	37	No FluA or B	30.01
1271-2	38	No FluA or B	25.81
1271-3	3	Flu B (Yamagata)	25.14
1272	14	No FluA or B	26.02
1272-1	38	No FluA or B	27.22
1272-2		No FluA or B	29.6
1272-3		No FluA or B	27.97
1272-4	12	No FluA or B	27.02
1272-5	9	No FluA or B	24.97
1273	12	No FluA or B	32.94
1273-1	34	No FluA or B	30.68
1273-2	31	Inconclusive
1273-3	9	No FluA or B	32.91
1273-4		No FluA or B	32.34
1274	6	Flu B (Yamagata)	24.05
1274-1	35	No FluA or B	26.61
1274-2	34	No FluA or B	27.34
1274-3	1	No FluA or B	21.7
1275		No FluA or B	26.84
1275-1	41	No FluA or B	28.2
1275-2	42	No FluA or B	33.87
1275-3	3	No FluA or B	21.06
1276	12	No FluA or B	29.08
1276-1	55	No FluA or B	26.06
1276-2	56	No FluA or B	23.31
1276-3	19	No FluA or B	28.47
1276-4	17	No FluA or B	34.14
1276-5		No FluA or B	29.06
1276-6	13	No FluA or B	29.89
1278	12	No FluA or B	30.7
1278-1	45	No FluA or B	31.7
1278-2	47	No FluA or B	29.05
1278-3	18	No FluA or B	35.13
1278-4	15	No FluA or B	33.19
1279	9	No FluA or B	28.4
1279-1	48	No FluA or B	29.69
1279-2	52	No FluA or B	21.78
1279-3	14	No FluA or B	30.68
1280	17	No FluA or B	32.53
1280-1	44	No FluA or B	28.9
1280-2	54	No FluA or B	30.24
1284-1	36	Flu B (Yamagata)	27.46
1284-2	37	No FluA or B	27.44
1281	8	No FluA or B	30.37
1282	10	No FluA or B	25.14
1282-1	38	No FluA or B	30.11
1282-2	40	No FluA or B	23.97
1287-1	38	No FluA or B	26.22
1287-2	39	No FluA or B	28.22
1287-3	10	No FluA or B	21.76
1287-4	6	No FluA or B	25.39
1288-1	38	No FluA or B	27.11
1288-2	38	No FluA or B	27.85
1288-3	10	No FluA or B	27.1
1288-4	9	No FluA or B	27.55
1288-5	7	No FluA or B	30.58
1288-6	2	No FluA or B	23.7
1289-1	45	No FluA or B	24.18
1289-2	17	No FluA or B	31.24
1289-3	9	No FluA or B	26.66
1293-1	47	No FluA or B	28.84
1293-2	45	No FluA or B	34.01
1295-1	42	Inconclusive
1295-2	45	No FluA or B	25.35
1295-3	11	No FluA or B	28.58
1296-1	35	No FluA or B	32.13
1296-2	37	Inconclusive
1296-3	6	No FluA or B	26.37
1296-4	1	No FluA or B	27.23
1300-1	37	No FluA or B	28.17
1300-2	47	No FluA or B	25.1
1300-3	9	No FluA or B	29.37
1284	7	No FluA or B	29.11
1284-1	36	Flu B (Yamagata)	28.31
1284-2	37	No FluA or B	27.17
1285	6	Flu B (Yamagata)	26.09
1286	5	Flu B (Yamagata)	22.7
1302-1	54	No FluA or B	20.67
1302-2	53	Inconclusive
1287	9	No FluA or B	29.5
1287-1	38	No FluA or B	26.25
1287-2	39	No FluA or B	23.44
1287-3	10	No FluA or B	26.05
1287-4	6	No FluA or B	25.89
1288	4	No FluA or B	29.62
1288-1	38	No FluA or B	27.88
1288-2	38	No FluA or B	26.26
1288-3	10	No FluA or B	27.45
1288-4	9	No FluA or B	27.64
1288-5	7	No FluA or B	27.84
1288-6	2	No FluA or B	28.9
1289	15	No FluA or B	23.63
1289-1	45	No FluA or B	26.72
1289-2	17	No FluA or B	28.07
1289-3	9	No FluA or B	26.86
1303-1	41	No FluA or B	25.63
1303-2	41	No FluA or B	27.02
1303-3	10	No FluA or B	25.16
1304-1	56	No FluA or B	30.65
1304-2	56	No FluA or B	35.46
1307-1	35	No FluA or B	33.18
1307-2	36	No FluA or B	30.22
1307-3	10	No FluA or B	27.88
1308-1	43	No FluA or B	27.38
1308-2	43	No FluA or B	25.03
1308-3	8	No FluA or B	23.94
1293		No FluA or B	24.63
1293-1	47	No FluA or B	31.17
1293-2	45	No FluA or B	34.13
1294		No FluA or B	27.65
1295	14	No FluA or B	26.81
1295-1	42	No FluA or B	29.15
1295-2	45	No FluA or B	26.86
1295-3	11	No FluA or B	34.84
1296	8	No FluA or B	32.27
1296-1	35	Inconclusive
1296-2	37	No FluA or B	34.14
1296-3	6	Inconclusive
1296-4	1	No FluA or B	26.69
1300	8	No FluA or B	25.07
1300-1	37	No FluA or B	30.56
1300-2	47	No FluA or B	30.96
1300-3	9	No FluA or B	29.8
1309-1	49	No FluA or B	25.75
1309-2	43	No FluA or B	28.62
1309-3	13	No FluA or B	33.09
1302	11	No FluA or B	26.1
1302-1	54	No FluA or B	23.43
1302-2	53	Inconclusive
1310-1	49	No FluA or B	30.12
1310-2	50	No FluA or B	23.4
1310-3	10	No FluA or B	25.26
1303	8	No FluA or B	26.42
[truncated: 131 more rows]
