# Supplementary material for: Comparison of participant-collected nasal and staff-collected oropharyngeal specimens for human ribonuclease P detection with RT-PCR during a community-based study
Source: PLoS One. 2020 Oct 7;15(10):e0239000. doi: 10.1371/journal.pone.0239000 (PMC7540885; doi:10.1371/journal.pone.0239000)
Supplement: S5 File — A spreadsheet with all values and calculations shown for the comparison between staff-collected and participant-collected specimens. These values were used to calculate all demographics, counts, point estimates, and the confidence intervals shown in Figs 4 and 5. All identifying factors and specific dates removed. (XLSX) [file pone.0239000.s005.xlsx]

## Sheet: SUMMARY
	Summary of Collection Method and Swab Type Data						POPULATION DEMOGRAPHICS
		Year 1		Year 2				Self-Collected Year 1		Self-Collected Year 2		GRAND TOTAL
	Type of Swab	Posterior Pharynx	MT Nasal Swab	Posterior Pharynx	Anterior Nasal Swab		Age	Freq	Percent	Freq	Percent	Freq	Percent
	Collection Date Range	9/1/16 to 10/14/17	9/1/16 to 10/14/17	10/15/17 to 6/5/18	10/15/17 to 6/5/18		<1	5	0.00675676	3	0.00238854	8	0.00286123
	RP Ct Value	Staff-Collected (n=376)	Participant-Collected (n=1424)	Staff-Collected (n=424)	Participant-Collected (n=2128)		1	4	0.00540541	8	0.00636943	12	0.00429185
	<20	0	1	0	2		2-4	28	0.0378378	52	0.0414013	93	0.0332618
	20-20.9	0	1	3	3		5-17	266	0.359459	604	0.480892	1650	0.590129
	21-21.9	1	1	5	26		18-24	9	0.0121622	13	0.0103503	29	0.010372
	22-22.9	3	1	14	28		25-49	369	0.498649	489	0.389331	858	0.306867
	23-23.9	5	5	25	91		50-64	54	0.072973	58	0.0461783	112	0.0400572
	24-24.9	9	16	28	108		65+	2	0.0027027	0	0	2	0.000715308
	25-25.9	28	27	61	178		No Response	3	0.00405405	29	0.0230892	32	0.0114449
	26-26.9	31	67	70	233		Gender	Freq	Percent	Freq	Percent	Freq	Percent
	27-27.9	74	96	59	268		Male	374	0.505405	671	0.534236	1515	0.541845
	28-28.9	76	138	44	253		Female	365	0.493243	584	0.464968	1279	0.457439
	29-29.9	60	152	44	221		No Response	1	0.00135135	1	0.000796178	2	0.000715308
	30-30.9	40	160	34	204		Total	740	1	1256	1	2796	1
	31-31.9	17	127	14	158
	32-32.9	12	141	18	106			Staff-Collected Year 1		Staff-Collected Year 2
	33-33.9	8	122	4	99		Age	Freq	Percent	Freq	Percent
	34-34.9	5	114	1	53		4-11	248	0.659574	310	0.731132
	35-35.9	4	90	0	19		12-14	84	0.223404	63	0.148585
	36-36.9	3	51	1	12		15-18	44	0.117021	51	0.120283
	37-37.9	0	45	0	5		Gender	Freq	Percent	Freq	Percent
	Inconclusive	0	69	1	60		Male	213	0.566489	257	0.606132
	Mean RP Ct Value	28.58	31.18	27.25	28.48		Female	163	0.433511	167	0.393868
	% Adequacy	1	0.952	0.998	0.972		Total	376	1	424	1
	2 Sample T-Test of the Mean Assuming Unequal Variances	P-Value: Staff 1 & Self 1	1.15713e-56	Staff swabbing collects significantly more human DNA than self-swabbing for both types of swabs
		P-Value: Staff 2 & Self 2	2.90295e-16
		P-Value: Self 1 & Self 2	3.8927e-121	Anterior nasal swab is better at collecting human DNA			SELF-COLLECTED SCHOOL-AGED CHILDREN ONLY
		P-Value: Staff 1 & Staff 2	2.22282e-13	Staff-swabbing samples in yr 2 were better than yr 1			Self-Collected Year 1		Self-Collected Year 2
	Chi-Squared Test of Adequacy	P-Value: Staff 1 & Self 1	0.001143	Staff-swabbing is significantly more adequate than self-swabbing for both types of swabs			Total Swab Count	513	Total Swab Count	920
		P-Value: Staff 2 & Self 2	0.002727				# Inconclusive	24	# Inconclusive	24
		P-Value: Self 1 & Self 2	1.35e-05	Ant nasal collects signifcantly more adequate samples			% Adequacy	0.953216	Adequacy	0.973913
		P-Value: Staff 1 & Staff 2	0.34719	No difference in adequancy between staff samples			Mean RP CT	31.1585	Mean RP CT	28.1561

## Sheet: Demographics Data and Calcs
Staff-Collected 1					Self-Collected 1					Staff-Collected 2					Self-Collected 2					11	2													Staff Age	Self Age
record_id	age	gender	zipcode		Substudy ID	Age	Gender	# Swabs		record_id	age	gender			Substudy ID	Age	Gender			16	2													15	7
439	15	1			812	7	1	1		866	11	2			866	11	2	1		5	2													13	11
440	13	1			813	11	2	1		867	14	1			868	16	2	1		12	1													9	16
441	9	1			814	16	1	1		868	16	2			869	5	2	1		8	2				Self-Collected Year 1		Self-Collected Year 2		GRAND TOTAL					14	9
442	14	1			815	9	1	1		869	5	2			876	12	1	1		13	1			Age	Freq	Percent	Freq	Percent	Freq	Percent				12	15
443	12	2			816	15	1	1		870	7	1			880	8	2	1		5	1			<1	5	0.00675676	3	0.00238854	8	0.00286123				12	8
444	12	2			817	8	1	1		871	4	2			883	13	1	1		5	1			1	4	0.00540541	8	0.00636943	12	0.00429185				15	14
445	15	2			818	14	1	1		873	8	1			888	5	1	1		6	1			2-4	28	0.0378378	52	0.0414013	93	0.0332618				10	13
446	10	1			819	13	2	1		874	6	2			889	5	1	1		17	1			5-17	270	0.359459	604	0.480892	1667	0.596209				14	11
447	14	1			821	11	2	1		875	6	1			890	6	1	1		10	1			18-24	9	0.0121622	13	0.0103503	12	0.00429185				15	15
448	15	2			822	15	2	1		876	12	1			891	17	1	1		9	1			25-49	369	0.498649	489	0.389331	858	0.306867				13	15
449	13	1			823	15	1	1		877	11	2			892	10	1	1		9	1			50-64	54	0.072973	58	0.0461783	112	0.0400572				7	12
450	7	1			824	12	2	1		878	8	1			893	9	1	1		8	1			65+	2	0.0027027	0	0	2	0.000715308				9	12
451	9	1			825	12	1	1		879	6	2			894	9	1	1		7	1			No Response	3	0.00405405	29	0.0230892	32	0.0114449				11	9
452	11	1			826	9	2	1		880	8	2			895	8	1	1		11	1			Gender	Freq	Percent	Freq	Percent	Freq	Percent				10	6
454	10	1			827	6	2	1		881	7	2			896	7	1	1		10	1			Male	374	0.505405	671	0.534236	1515	0.541845				10	6
455	10	1			829	6	1	1		883	13	1			897	11	1	1		10	1			Female	365	0.493243	584	0.464968	1279	0.457439				12	16
456	12	1			830	16	2	1		884	10	1			900	10	1	1		5	1			No Response	1	0.00135135	1	0.000796178	2	0.000715308				13	12
457	13	1			831	12	2	1		885	8	2			901	10	1	1		9	1			Total	740	1	1256	1	2796	1				5	5
458	5	1			832	5	2	1		886	6	2			902	5	1	1		6	1													7	6
459	7	1			836	6	1	1		887	9	1			903	9	1	1		8	2				Staff-Collected Year 1		Staff-Collected Year 2							4	17
460	4	1			838	17	1	1		888	5	1			904	6	1	1		12	1			Age	Freq	Percent	Freq	Percent						12	15
461	12	2			839	15	1	1		889	5	1			907	8	2	1		11	2			4-11	248	0.659574	310	0.731132						13	12
462	13	1			840	12	1	1		890	6	1			908	12	1	1		12	2			12-14	84	0.223404	63	0.148585						16	11
463	16	2			841	11	2	1		891	17	1			909	11	2	1		10	2			15-18	44	0.117021	51	0.120283						15	7
465	15	1			842	7	2	1		892	10	1			910	12	2	1		9	2			Gender	Freq	Percent	Freq	Percent						8	15
466	8	1			843	15	1	1		893	9	1			911	10	2	1		13	1			Male	213	0.566489	257	0.606132						6	7
467	6	1			844	7	2	1		894	9	1			914	9	2	1		6	1			Female	163	0.433511	167	0.393868						12	10
468	12	1			845	10	2	1		895	8	1			915	13	1	1		15	1			Total	376	1	424	1						5	15
471	5	2			847	15	2	1		896	7	1			916	6	1	1		15	1													10	14
472	10	1			848	14	2	1		897	11	1			918	15	1	1		13	1													14	12
474	14	1			849	12	2	1		898	7	2			919	15	1	1		17	2													8	5
475	8	1			850	5	2	1		899	9	1			920	13	1	1		8	1													6	8
476	6	2			851	8	1	1		900	10	1			921	17	2	1		9	1													14	5
477	14	2			852	5	1	1		901	10	1			922	8	1	1		7	1													16	6
478	16	1			855	6	2	1		902	5	1			923	9	1	1		6	1			Staff-Collected Age Stats			Column1							5	16
479	5	2			857	16	2	1		903	9	1			924	7	1	1		6	1													17	10
480	17	2			859	10	2	1		904	6	1			925	6	1	1		4	1			Mean	9.80625		Mean	25.5729						16	10
481	16	2			860	10	1	1		905	8	1			926	6	1	1		9	1			Standard Error	0.119873		Standard Error	0.384853						6	9
482	6	2			862	9	2	1		907	8	2			928	4	1	1		8	2			Median	9		Median	19						12	7
483	12	1			863	7	1	1		908	12	1			929	9	1	1		16	2			Mode	9		Mode	8						7	9
484	7	1			865	9	1	1		909	11	2			930	8	2	1		16	1			Standard Deviation	3.39051		Standard Deviation	17.0555						9	44
485	9	1			442-1	44	2	2		910	12	2			933	16	2	1		12	2			Sample Variance	11.4956		Sample Variance	290.892						5	43
486	5	2			442-2	43	1	2		911	10	2			934	16	1	1		9	2			Kurtosis	-0.670081		Kurtosis	-1.55636						5	50
487	5	2			444-1	50	2	2		912	11	1			935	12	2	1		8	1			Skewness	0.423951		Skewness	0.149729						13	37
488	13	2			450-1	37	2	2		913	14	2			937	9	2	1		8	1			Range	14		Range	68.9836						6	35
489	6	2			450-2	35	1	2		914	9	2			940	8	1	1		6	2			Minimum	4		Minimum	0.0164384						9	5
490	9	1			450-3	5	2	2		915	13	1			941	8	1	1		5	1			Maximum	18		Maximum	69						11	41
491	11	1			454-1	41	2	2		916	6	1			942	6	2	1		8	1			Sum	7845		Sum	50225.3						4	42
492	4	2			454-2	42	1	2		917	15	1			944	5	1	1		9	2			Count	800		Count	1964						6	13
493	6	2			454-3	13	2	2		918	15	1			945	8	1	1		8	2													8	44
494	8	2			455-1	44	2	2		919	15	1			946	9	2	1		9	2													5	45
495	5	2			455-2	45	1	2		920	13	1			948	8	2	1		11	2													7	14
497	7	1			455-3	14	1	2		921	17	2			949	9	2	1		7	1													8	47
498	8	1			457-1	47	2	2		922	8	1			950	11	2	1		8	1													5	48
499	5	1			457-2	48	1	2		923	9	1			951	7	1	1		7	1													13	9
500	13	2			457-3	9	2	2		924	7	1			952	8	1	1		6	1													6	41
501	6	2			461-1	41	2	2		925	6	1			953	7	1	1		14	2													9	45
502	9	2			461-2	45	1	2		926	6	1			954	6	1	1		16	1													8	11
504	8	1			461-3	11	1	2		928	4	1			956	14	2	1		17	1													6	55
505	6	1			462-1	55	1	2		929	9	1			957	16	1	1		17	1													5	53
506	5	2			462-2	53	2	2		930	8	2			958	17	1	1		13	2													12	19
509	12	1			462-3	19	1	2		932	15	2			959	17	1	1		7	1													6	46
510	6	1			463-1	46	2	2		933	16	2			961	13	2	1		13	1													8	48
511	8	1			463-2	48	1	2		934	16	1			964	7	1	1		7	2													8	13
512	8	2			463-3	13	1	2		935	12	2			965	13	1	1		6	2													5	40
513	5	1			464-1	40	2	2		936	11	1			966	7	2	1		10	1													8	41
514	8	1			464-2	41	1	2		937	9	2			967	6	2	1		5	2													10	46
516	10	1			468-1	46	2	2		938	11	2			971	10	1	1		7	1													12	41
517	12	1			468-2	41	1	2		939	9	1			972	5	2	1		13	1													5	3
518	5	1			468-3	3	1	2		940	8	1			974	7	1	1		8	1													5	38
520	5	2			471-1	38	2	2		941	8	1			975	13	1	1		8	1													13	2
521	13	2			471-2	2	2	2		942	6	2			976	8	1	1		5	1													14	39
522	14	1			476-1	39	2	2		943	5	1			977	8	1	1		10	1													6	46
523	6	1			476-2	46	1	2		944	5	1			983	5	1	1		11	2													5	8
525	5	1			476-3	8	2	2		945	8	1			985	10	1	1		6	1													15	52
526	15	1			478-1	52	2	2		946	9	2			988	11	2	1		7	1													7	53
527	7	1			478-2	53	1	2		947	9	2			989	6	1	1		15	1													8	14
528	8	1			478-3	14	2	2		948	8	2			991	7	1	1		7	1													12	40
529	12	2			482-1	40	1	2		949	9	2			992	15	1	1		11	2													5	30
530	5	1			482-2	30	2	2		950	11	2			993	7	1	1		12	1													8	40
531	8	2			485-1	40	1	2		951	7	1			995	11	2	1		4	1													15	39
532	15	1			485-2	39	2	2		952	8	1			998	12	1	1		8	1													9	38
535	9	2			487-1	38	2	2		953	7	1			1000	4	1	1		7	2													9	35
536	9	2			487-2	35	1	2		954	6	1			1002	8	1	1		5	1													5	2
537	5	1			487-3	2	2	2		955	17	1			1003	7	2	1		9	1													13	38
538	13	2			488-1	38	2	2		956	14	2			1005	5	1	1		9	2													13	42
539	13	1			498-1	42	1	2		957	16	1			1009	9	1	1		5	1													11	6
540	11	1			498-2	6	1	2		958	17	1			1011	9	2	1		16	1													10	34
542	10	1			499-1	34	2	2		959	17	1			1014	5	1	1		14	1													13	32
543	13	2			499-2	32	1	2		960	9	1			1015	16	1	1		11	2													13	59
544	13	1			499-3	59	1	2		961	13	2			1017	14	1	1		11	2													14	60
545	14	1			499-4	60	2	2		963	10	1			1019	11	2	1		9	1													5	0.25
546	5	1			499-5	0.25	1	2		964	7	1			1021	11	2	1		9	2													16	56
547	16	1			500-1	56	1	2		965	13	1			1022	9	1	1		10	2													14	11
548	14	2			500-2	11	2	2		966	7	2			1024	9	2	1		7	2													9	41
549	9	1			504-1	41	2	2		967	6	2			1025	10	2	1		9	1													6	45
550	6	1			504-2	45	1	2		968	11	1			1026	7	2	1		6	2													4	10
551	4	1			504-3	10	1	2		969	6	1			1027	9	1	1		13	1													9	36
552	9	2			505-1	36	1	2		970	12	2			1029	6	2	1		10	1													12	35
553	12	1			505-2	35	2	2		971	10	1			1030	13	1	1		16	2													6	9
554	6	2			505-3	9	1	2		972	5	2			1031	10	1	1		8	1													10	47
555	10	1			509-1	47	2	2		973	14	1			1032	16	2	1		16	1													5	42
556	5	1			509-2	42	1	2		974	7	1			1033	8	1	1		7	1													12	9
559	12	1			509-3	9	1	2		975	13	1			1035	16	1	1		16	1													7	36
560	7	1			511-1	36	2	2		976	8	1			1036	7	1	1		15	1													16	36
561	16	2			511-2	36	1	2		977	8	1			1037	16	1	1		9	1													10	8
562	10	2			511-3	8	2	2		978	10	2			1039	15	1	1		6	1													13	40
563	13	2			513-1	40	2	2		979	15	1			1042	9	1	1		10	1													8	37
565	8	2			513-2	37	1	2		980	10	1			1043	6	1	1		6	1													11	8
566	11	1			513-3	8	1	2		981	6	1			1045	10	1	1		7	1													8	46
567	8	2			514-1	46	2	2		982	4	2			1047	6	1	1		7	2													7	50
568	7	1			514-2	50	1	2		983	5	1			1048	7	1	1		10	2													4	13
569	4	2			514-3	13	2	2		984	12	1			1049	7	2	1		8	2													7	44
570	7	2			517-1	44	2	2		985	10	1			1050	10	2	1		10	1													6	45
571	6	1			517-2	45	1	2		988	11	2			1051	8	2	1		8	2													7	14
572	7	1			517-3	14	1	2		989	6	1			1053	10	1	1		13	1													6	40
573	6	1			518-1	40	2	2		990	15	2			1054	8	2	1		11	1													6	2
574	6	2			518-2	2	2	2		991	7	1			1056	13	1	1		11	1													5	48
575	5	2			522-1	48	2	2		992	15	1			1060	11	1	1		6	2													5	46
576	5	2			522-2	46	1	2		993	7	1			1061	11	1	1		13	1													14	10
577	14	1			522-3	10	1	2		994	7	2			1062	6	2	1		6	1													14	36
580	14	2			525-1	36	2	2		995	11	2			1063	13	1	1		10	1													10	38
582	10	2			525-2	38	1	2		996	12	2			1064	6	1	1		10	1													5	10
584	5	1			525-3	10	1	2		998	12	1			1065	10	1	1		14	1													5	10
585	5	1			525-4	10	1	2		1000	4	1			1066	10	1	1		8	2													14	8
586	14	2			525-5	8	2	2		1002	8	1			1067	14	1	1		15	1													6	2
587	6	2			525-6	2	1	2		1003	7	2			1069	8	2	1		7	1													6	31
588	6	2			528-1	31	2	2		1004	7	1			1070	15	1	1		8	2													9	34
589	9	1			528-2	34	1	2		1005	5	1			1071	7	1	1		12	1													12	47
591	12	1			529-1	47	2	2		1007	13	2			1072	8	2	1		6	2													6	42
592	6	2			529-2	42	1	2		1009	9	1			1073	12	1	1		5	1													6	15
593	6	1			529-3	15	1	2		1010	13	2			1074	6	2	1		7	2													7	40
594	7	1			535-1	40	2	2		1011	9	2			1077	5	1	1		9	1													11	42
595	11	1			535-2	42	1	2		1012	15	2			1078	7	2	1		9	2													10	34
596	10	1			536-1	34	1	2		1014	5	1			1079	9	1	1		5	1													11	34
598	11	1			536-2	34	2	2		1015	16	1			1080	9	2	1		9	1													11	7
599	11	1			536-3	7	2	2		1016	13	1			1081	5	1	1		7	2													10	32
600	10	2			537-1	32	2	2		1017	14	1			1082	9	1	1		8	2													12	33
601	12	2			537-2	33	1	2		1019	11	2			1083	7	2	1		5	1													13	2.5
602	13	1			537-3	2.5	1	2		1020	12	2			1086	8	2	1		10	1													11	43
603	11	1			539-1	43	2	2		1021	11	2			1087	5	1	1		8	1													14	45
604	14	2			539-2	45	1	2		1022	9	1			1089	10	1	1		14	1													7	15
605	7	1			539-3	15	2	2		1024	9	2			1090	8	1	1		6	2													8	41
607	8	1			544-1	41	2	2		1025	10	2			1092	14	1	1		8	1													12	43
608	12	2			544-2	43	1	2		1026	7	2			1093	6	2	1		6	2													13	10
609	13	1			544-3	10	1	2		1027	9	1			1094	8	1	1		5	2													9	37
610	9	1			546-1	37	2	2		1029	6	2			1095	6	2	1		11	2													8	37
611	8	2			546-2	37	1	2		1030	13	1			1096	5	2	1		7	2													8	8
612	8	1			546-3	8	2	2		1031	10	1			1098	11	2	1		8	1													10	44
613	10	1			550-1	44	2	2		1032	16	2			1099	7	2	1		12	1													14	48
615	14	1			550-2	48	1	2		1033	8	1			1100	8	1	1		6	1													5	8
616	5	1			550-3	8	1	2		1035	16	1			1102	12	1	1		7	1													18	38
617	18	2			555-1	38	2	2		1036	7	1			1103	6	1	1		8	1													10	40
618	10	2			555-2	40	1	2		1037	16	1			1106	7	1	1		4	2													10	7
619	10	1			555-3	7	1	2		1039	15	1			1107	8	1	1		10	1													9	7
620	9	2			555-4	7	1	2		1040	6	2			1108	4	2	1		8	1													10	39
621	10	2			556-1	39	2	2		1042	9	1			1110	10	1	1		5	2													6	4
622	6	2			556-3	4	2	2		1043	6	1			1111	8	1	1		7	1													10	38
623	10	1			556-8	38	1	2		1044	11	1			1112	5	2	1		5	2													18	42
624	18	1			560-1	42	2	2		1045	10	1			1113	7	1	1		5	1													13	42
626	13	2			560-2	42	1	2		1046	7	2			1114	5	2	1		11	1													7	9
627	7	1			560-3	9	1	2		1047	6	1			1117	5	1	1		11	2													12	54
628	12	1			561-1	54	2	2		1048	7	1			1118	11	1	1		10	1													15	55
629	15	1			561-2	55	1	2		1049	7	2			1119	11	2	1		14	1													4	42
630	4	1			565-1	42	2	2		1050	10	2			1120	10	1	1		7	1													6	43
631	6	1			565-2	43	1	2		1051	8	2			1121	14	1	1		5	1													12	6
633	12	1			565-3	6	1	2		1053	10	1			1122	7	1	1		7	1													5	43
634	5	2			570-1	43	1	2		1054	8	2			1123	5	1	1		13	1													9	39
635	9	1			570-2	39	2	2		1055	13	1			1125	7	1	1		10	1													15	10
636	15	1			570-3	10	2	2		1056	13	1			1126	13	1	1		11	1													7	34
637	7	1			572-1	34	2	2		1057	13	1			1127	10	1	1		7	1													8	37
639	8	1			572-2	37	1	2		1058	10	2			1128	11	1	1		9	2													5	1.75
640	5	2			572-3	1.75	1	2		1060	11	1			1129	7	1	1		17	2													7	5
641	7	2			572-4	5	2	2		1061	11	1			1130	9	2	1		7	1													11	33
643	11	1			574-1	33	2	2		1062	6	2			1132	17	2	1		16	1													7	37
644	7	2			574-2	37	1	2		1063	13	1			1133	7	1	1		9	1													8	4
646	8	2			574-3	4	2	2		1064	6	1			1134	16	1	1		5	2													11	37
647	11	1			575-1	37	2	2		1065	10	1			1135	9	1	1		10	2													18	36
649	18	1			575-2	36	1	2		1066	10	1			1136	5	2	1		16	1													9	9
650	9	1			575-3	9	1	2		1067	14	1			1137	10	2	1		6	1													15	3
651	15	2			575-4	3	2	2		1068	11	2			1138	16	1	1		12	1													17	1
652	17	2			575-5	1	1	2		1069	8	2			1139	6	1	1		17	1													7	7
653	7	2			575-6	7	2	2		1070	15	1			1141	12	1	1		9	1													16	45
654	16	2			577-1	45	1	2		1071	7	1			1142	17	1	1		10	2													13	44
655	13	1			577-2	44	2	2		1072	8	2			1143	9	1	1		11	2													13	12
656	13	2			577-3	12	1	2		1073	12	1			1145	10	2	1		14	2													10	10
657	10	2			577-4	10	1	2		1074	6	2			1146	11	2	1		10	2													14	53
658	14	2			580-1	53	2	2		1077	5	1			1147	14	2	1		15	1													12	52
660	12	2			580-2	52	1	2		1078	7	2			1148	10	2	1		15	1													9	19
661	9	2			580-3	19	1	2		1079	9	1			1149	15	1	1		15	2													17	40
662	17	2			582-1	40	1	2		1080	9	2			1150	15	1	1		9	2													9	39
663	9	2			582-2	39	2	2		1081	5	1			1151	15	2	1		16	1													11	12
664	11	1			582-3	12	1	2		1082	9	1			1155	9	2	1		13	2													13	34
665	13	1			585-1	34	2	2		1083	7	2			1158	16	1	1		8	1													11	32
667	11	1			585-2	32	1	2		1085	8	1			1159	13	2	1		7	2													9	59
668	9	2			585-3	59	1	2		1086	8	2			1160	8	1	1		11	1													9	0.416667
669	9	1			585-4	0.416667	1	2		1087	5	1			1162	7	2	1		7	2													8	42
670	8	2			586-1	42	2	2		1088	9	2			1165	11	1	1		13	2													8	30
671	8	2			588-1	30	2	2		1089	10	1			1166	7	2	1		10	1													9	37
672	9	1			588-2	37	1	2		1090	8	1			1167	13	2	1		8	1													6	3
673	6	1			588-3	3	2	2		1091	14	2			1168	10	1	1		12	2													11	0.583333
674	11	1			588-4	0.583333	1	2		1092	14	1			1169	8	1	1		11	1													9	40
675	9	1			589-1	40	1	2		1093	6	2			1171	12	2	1		11	1													6	39
677	6	2			589-2	39	2	2		1094	8	1			1172	11	1	1		6	1													9	7
678	9	1			589-3	7	1	2		1095	6	2			1173	11	1	1		16	1													11	53
679	11	2			591-1	53	2	2		1096	5	2			1174	6	1	1		10	2													6	8
681	6	1			591-2	8	2	2		1097	7	2			1175	16	1	1		8	1													8	26
682	8	2			592-1	26	2	2		1098	11	2			1176	10	2	1		11	2													10	26
683	10	1			592-2	26	1	2		1099	7	2			1178	8	1	1		7	1													7	42
684	7	1			593-1	42	1	2		1100	8	1			1179	11	2	1		13	1													7	36
685	7	2			593-2	36	2	2		1101	9	1			1180	7	1	1		10	2													9	2
686	9	2			593-3	2	1	2		1102	12	1			1181	13	1	1		8	1													9	32
687	9	2			594-1	32	2	2		1103	6	1			1182	10	2	1		5	2													7	36
688	7	2			594-2	36	1	2		1104	9	1			1183	8	1	1		9	1													9	1
689	9	1			594-3	1	2	2		1105	12	2			1184	5	2	1		5	1													8	40
690	8	1			595-1	40	2	2		1106	7	1			1185	9	1	1		5	1													7	40
691	7	2			595-2	40	1	2		1107	8	1			1186	5	1	1		6	1													5	8
692	5	2			595-3	8	2	2		1108	4	2			1187	5	1	1		17	2													9	43
693	9	2			596-1	43	2	2		1109	9	1			1188	6	1	1		9	2													11	45
694	11	1			596-2	45	1	2		1110	10	1			1189	17	2	1		7	2													14	12
695	14	1			596-3	12	1	2		1111	8	1			1190	9	2	1		7	1													10	14
696	10	1			596-4	14	2	2		1112	5	2			1192	7	2	1		7	1													9	8
697	9	2			596-5	8	2	2		1113	7	1			1194	7	1	1		5	1													9	39
698	9	2			598-1	39	2	2		1114	5	2			1195	7	1	1		5	1													7	6
700	7	2			598-3	6	1	2		1116	14	2			1196	5	1	1		7	1													11	42
701	11	1			601-1	42	2	2		1117	5	1			1197	5	1	1		5	2													7	42
702	7	1			601-2	42	1	2		1118	11	1			1200	7	1	1		7	1													7	43
703	7	1			602-1	43	2	2		1119	11	2			1201	5	2	1		7	1													9	45
704	9	1			602-2	45	1	2		1120	10	1			1202	7	1	1		9	2													8	15
705	8	1			602-3	15	2	2		1121	14	1			1203	7	1	1		5	1													11	39
706	11	2			603-1	39	2	2		1122	7	1			1204	9	2	1		5	1													9	39
707	9	2			603-2	39	1	2		1123	5	1			1205	5	1	1		10	2													12	13
708	12	1			603-3	13	2	2		1124	11	1			1207	5	1	1		9	2													6	34
709	6	2			604-1	34	2	2		1125	7	1			1208	10	2	1		7	1													10	34
711	10	2			604-2	34	1	2		1126	13	1			1209	9	2	1		9	2													10	9
712	10	2			604-3	9	1	2		1127	10	1			1210	7	1	1		8	2													8	12
713	8	1			604-4	12	1	2		1128	11	1			1211	9	2	1		9	1													9	37
714	9	1			607-1	37	2	2		1129	7	1			1214	8	2	1		10	2													12	38
715	12	1			607-2	38	1	2		1130	9	2			1215	9	1	1		8	2													9	48
716	9	2			608-1	48	2	2		1131	8	2			1216	10	2	1		6	1													9	42
717	9	1			608-2	42	1	2		1132	17	2			1217	8	2	1		5	2													12	15
718	12	2			608-3	15	1	2		1133	7	1			1218	6	1	1		7	2													11	36
719	11	1			609-1	36	2	2		1134	16	1			1219	5	2	1		8	1													12	11
720	12	1			609-2	11	1	2		1135	9	1			1220	7	2	1		7	1													11	46
721	11	2			610-1	46	2	2		1136	5	2			1221	8	1	1		4	2													7	41
722	7	1			610-2	41	1	2		1137	10	2			1222	7	1	1		6	2													10	12
723	10	1			610-3	12	NR	2		1138	16	1			1223	4	2	1		15	1													6	7
724	6	1			610-4	7	1	2		1139	6	1			1225	6	2	1		11	1													9	4
725	9	1			610-5	4	1	2		1141	12	1			1228	15	1	1		9	1													15	47
726	15	1			612-1	47	2	2		1142	17	1			1229	11	1	1		5	2													7	51
727	7	1			612-2	51	1	2		1143	9	1			1230	9	1	1		5	1													12	44
728	12	2			613-1	44	1	2		1144	10	2			1231	5	2	1		7	1													9	45
729	9	2			613-2	45	2	2		1145	10	2			1232	5	1	1		11	2													11	13
730	11	2			613-3	13	2	2		1146	11	2			1234	7	1	1		5	2													15	14
731	15	2			613-3	14	1	2		1147	14	2			1235	11	2	1		17	1													10	12
732	10	1			613-4	12	1	2		1148	10	2			1236	5	2	1		13	1													11	40
733	11	1			615-1	40	2	2		1149	15	1			1237	17	1	1		12	2													9	38
734	9	1			615-2	38	1	2		1150	15	1			1238	13	1	1		10	1													7	9
735	7	1			615-3	9	1	2		1151	15	2			1239	12	2	1		10	2													12	11
737	12	1			615-4	11	2	2		1152	11	2			1240	10	1	1		7	2													11	36
738	11	2			616-1	36	2	2		1155	9	2			1243	10	2	1		6	1													6	40
739	6	1			616-2	40	1	2		1156	12	1			1245	7	2	1		12	2													6	3
740	6	1			616-3	3	2	2		1158	16	1			1246	6	1	1		11	1													9	53
742	9	1			618-2	53	1	1		1159	13	2			1247	12	2	1		6	2													12	7
744	12	2			618-3	7	1	2		1160	8	1			1249	11	1	1		10	2													12	41
745	12	2			620-1	41	1	2		1162	7	2			1251	6	2	1		9	1													17	40
747	17	2			620-2	40	2	2		1165	11	1			1252	10	2	1		9	1													8	12
748	8	1			620-3	12	1	2		1166	7	2			1253	9	1	1		8	2													12	43
749	12	1			622-1	43	2	2		1167	13	2			1254	9	1	1		8	2													7	45
750	7	1			622-2	45	1	2		1168	10	1			1255	8	2	1		9	2													17	9
751	17	2			622-3	9	2	2		1169	8	1			1256	8	2	1		6	2													8	54
752	8	2			624-1	54	2	2		1171	12	2			1257	9	2	1		9	1													9	55
753	9	2			624-2	55	1	2		1172	11	1			1258	6	2	1		8	1													18	15
754	18	1			624-3	15	2	2		1173	11	1			1259	9	1	1		11	1													7	14
755	7	1			624-4	14	1	2		1174	6	1			1260	8	1	1		11	1													11	12
757	11	1			624-5	12	2	2		1175	16	1			1263	11	1	1		16	1													15	11
758	15	1			624-6	11	2	2		1176	10	2			1266	11	1	1		6	2													8	38
759	8	2			626-1	38	2	2		1178	8	1			1268	16	1	1		9	2													13	11
760	13	1			626-2	11	1	2		1179	11	2			1269	6	2	1		7	1													11	9
761	11	1			626-3	9	1	2		1180	7	1			1270	9	2	1		14	2													15	6
762	15	1			626-4	6	2	2		1181	13	1			1271	7	1	1		12	2													9	40
763	9	1			630-1	40	1	2		1182	10	2			1272	14	2	1		6	2													13	38
764	13	1			630-2	38	2	2		1183	8	1			1273	12	2	1		5	1													7	8
765	7	2			630-3	8	2	2		1184	5	2			1274	6	2	1		12	2													7	8
766	7	2			630-4	8	2	2		1185	9	1			1275	5	1	1		12	2													12	39
767	12	2			631-1	39	2	2		1186	5	1			1276	12	2	1		9	1													13	38
768	13	2			631-2	38	1	2		1187	5	1			1278	12	2	1		17	2													6	12
769	6	2			631-3	12	1	2		1188	6	1			1279	9	1	1		8	1													9	9
770	9	1			631-4	9	2	2		1189	17	2			1280	17	2	1		10	1													13	45
771	13	2			633-1	45	1	2		1190	9	2			1281	8	1	1		7	1													6	45
772	6	2			633-2	45	2	2		1192	7	2			1282	10	1	1		6	2													9	15
773	9	2			633-3	15	1	2		1193	11	1			1284	7	1	1		5	1													15	10
776	15	2			633-4	10	1	2		1194	7	1			1285	6	2	1		9	2													14	47
777	14	2			634-1	47	2	2		1195	7	1			1286	5	1	1		4	2													12	54
778	12	1			634-2	54	1	2		1196	5	1			1287	9	2	1		15	1													7	48
779	7	2			635-1	48	2	2		1197	5	1			1288	4	2	1		13	1													15	49
780	15	1			635-2	49	1	2		1198	11	2			1289	15	1	1		16	1													7	38
781	7	2			636-1	38	2	2		1199	9	1			1293	13	1	1		14	1													9	42
782	9	2			636-2	42	1	2		1200	7	1			1294	16	1	1		8	2													9	50
783	9	1			639-1	50	2	2		1201	5	2			1295	14	1	1		8	1													13	42
784	13	2			639-2	42	1	2		1202	7	1			1296	8	2	1		11	1													7	37
785	7	1			640-1	37	1	2		1203	7	1			1300	8	1	1		8	1													11	35
787	11	1			640-2	35	2	2		1204	9	2			1302	11	1	1		18	1													14	7
788	14	2			640-3	7	2	2		1205	5	1			1303	8	1	1		14	1													15	40
790	15	1			641-1	40	2	2		1206	13	2			1304	18	1	1		7	2													8	8
791	8	2			641-2	8	2	2		1207	5	1			1305	14	1	1		10	1													10	7
792	10	1			641-3	7	1	2		1208	10	2			1307	7	2	1		16	1													10	41
793	10	2			643-1	41	2	2		1209	9	2			1308	10	1	1		16	1													12	41
795	12	1			643-2	41	1	2		1210	7	1			1309	16	1	1		14	2													8	13
796	8	2			643-3	13	2	2		1211	9	2			1310	16	1	1		6	2													14	37
797	14	1			644-1	37	2	2		1214	8	2			1311	14	2	1		8	1													18	37
798	18	1			644-2	37	1	2		1215	9	1			1312	6	2	1		9	1													6	10
799	6	1			644-3	10	2	2		1216	10	2			1317	8	1	1		6	1													15	44
800	15	1			646-1	44	2	2		1217	8	2			1318	9	1	1		8	2													8	16
801	8	1			646-2	16	2	2		1218	6	1			1319	6	1	1		14	1													7	14
802	7	1			646-3	14	1	2		1219	5	2			1320	8	2	1		17	1													13	39
803	13	2			647-1	39	2	2		1220	7	2			1322	14	1	1		7	1													10	9
804	10	1			647-2	9	1	2		1221	8	1			1324	17	1	1		13	1													11	6
805	11	1			647-3	6	1	2		1222	7	1			1325	7	1	1		10	2													12	53
807	12	2			649-1	53	2	2		1223	4	2			1326	13	1	1		7	1													10	16
808	10	1			649-2	16	2	2		1225	6	2			1327	10	2	1		7	2													11	53
809	11	1			649-3	53	1	2		1226	10	2			1328	7	1	1		7	2													10	48
810	10	1			650-1	48	2	2		1227	4	2			1330	7	2	1		16	1													12	53
811	12	1			650-2	53	1	2		1228	15	1			1332	7	2	1		8	1													7	12
812	7	1			650-3	12	1	2		1229	11	1			1333	16	1	1		34	2													11	42
813	11	2			651-1	42	2	2		1230	9	1			1334	8	1	1		7	1													16	12
814	16	1			651-2	12	2	2		1231	5	2			1000-1	34	2	2		35	2													9	33
815	9	1			653-1	33	2	2		1232	5	1			1000-2	7	1	2		37	1													15	35
816	15	1			653-2	35	1	2		1233	17	1			1002-1	35	2	2		7	1													8	4
817	8	1			653-3	4	2	2		1234	7	1			1002-2	37	1	1		5	2													14	43
818	14	1			654-1	43	2	2		1235	11	2			1002-3	7	1	2		35	2													13	44
819	13	2			654-2	44	1	2		1236	5	2			1002-4	5	2	2		3	1													9	8
820	9	1			654-3	8	2	2		1237	17	1			1003-1	35	2	2		37	2													11	43
821	11	2			657-1	43	1	2		1238	13	1			1003-2	3	1	2		40	2													15	42
822	15	2			657-2	42	2	2		1239	12	2			1005-1	37	2	2		48	1													15	44
823	15	1			661-1	44	2	2		1240	10	1			1007-1	40	2	2		11	2													12	46
824	12	2			661-2	46	1	2		1241	18	1			1007-2	48	1	2		38	2													12	14
825	12	1			661-3	14	1	2		1243	10	2			1007-3	11	2	2		45	1													9	46
826	9	2			662-1	46	2	2		1244	7	2			1009-1	38	2	2		11	1													6	48
827	6	2			662-2	48	1	2		1245	7	2			1009-2	45	1	2		NR	2													10	36
828	10	1			663-1	36	2	2		1246	6	1			1009-3	11	1	2		38	1													6	34
829	6	1			663-2	34	1	2		1247	12	2			1011-1	NR	2	2		7	1													16	7
830	16	2			663-3	7	1	2		1249	11	1			1011-2	38	1	2		37	2													12	6
831	12	2			663-4	6	1	2		1250	9	1			1011-3	7	1	2		36	1													5	36
832	5	2			665-1	36	2	2		1251	6	2			1014-1	37	2	2		7	1													7	11
833	7	1			665-2	11	1	2		1252	10	2			1014-2	36	1	2		47	2													13	41
835	13	2			667-1	41	2	2		1253	9	1			1014-3	7	1	2		58	1													6	42
836	6	1			667-2	42	1	2		1254	9	1			1015-1	47	2	2		37	2													17	6
838	17	1			667-3	6	1	2		1255	8	2			1015-2	58	1	2		8	2													15	37
839	15	1			669-1	37	2	2		1256	8	2			1017-1	37	2	2		NR	2													12	40
840	12	1			669-2	40	1	2		1257	9	2			1017-2	8	2	2		36	1													11	4
841	11	2			669-3	4	2	2		1258	6	2			1019-1	NR	2	2		14	1													7	21
842	7	2			669-4	21	1	2		1259	9	1			1019-2	36	1	2		NR	2													15	20
843	15	1			669-5	20	1	2		1260	8	1			1019-3	14	1	2		47	2													7	17
844	7	2			669-6	17	1	2		1261	11	1			1021-1	NR	2	1		51	1													10	16
845	10	2			669-7	16	1	2		1262	6	2			1022-1	47	2	2		14	2													11	44
846	11	1			670-1	44	2	2		1263	11	1			1022-2	51	1	2		NR	2													15	55
847	15	2			670-2	55	1	2		1264	12	1			1022-3	14	2	2		NR	1													14	12
848	14	2			670-3	12	2	2		1266	11	1			1024-1	NR	2	2		12	1													12	36
849	12	2			671-1	36	2	2		1268	16	1			1024-2	NR	1	2		7	1													5	45
850	5	2			671-2	45	1	2		1269	6	2			1024-3	12	1	2		39	2													8	6
851	8	1			671-3	6	1	2		1270	9	2			1024-4	7	1	2		41	2													5	41
852	5	1			672-1	41	2	2		1271	7	1			1025-1	39	2	2		10	2													7	43
853	7	2			672-2	43	1	2		1272	14	2			1025-1	41	2	2		30	2													17	12
854	17	2			672-3	12	1	2		1273	12	2			1025-2	10	2	2		37	1													6	40
855	6	2			675-1	40	2	2		1274	6	2			1027-1	30	2	2		6	2													13	7
856	13	1			675-2	7	2	2		1275	5	1			1027-2	37	1	2		38	2													16	54
857	16	2			679-1	54	2	2		1276	12	2			1027-3	6	2	2		40	1													12	55
858	12	1			679-2	55	1	2		1278	12	2			1029-1	38	2	2		8	1													10	18
859	10	2			679-3	18	1	2		1279	9	1			1029-2	40	1	2		46	1													10	15
860	10	1			679-4	15	2	2		1280	17	2			1029-3	8	1	2		45	2													8	14
861	8	2			679-5	14	1	2		1281	8	1			1030-1	46	1	2		15	1													9	12
862	9	2			679-6	12	2	2		1282	10	1			1030-2	45	2	2		11	1													7	37
863	7	1			681-1	37	1	2		1283	17	2			1030-3	15	1	2		45	2													12	36
864	12	2			681-2	36	2	2		1284	7	1			1030-4	11	1	2		43	1													9	2
865	9	1			681-3	2	2	2		1285	6	2			1031-1	45	2	2		13	1													11	37
					682-1	37	2	2		1286	5	1			1031-2	43	1	2		44	2													14	37
	Staff-Collected Year 1				682-2	37	1	2		1287	9	2			1031-3	13	1	2		46	1													16	4
	Age	Freq	Percent		682-3	4	2	2		1288	4	2			1032-1	44	2	2		14	1													5	36
	4-11	248	0.659574		683-1	36	1	2		1289	15	1			1032-2	46	1	2		38	2													7	36
	12-14	84	0.223404		683-2	36	2	2		1291	8	1			1032-3	14	1	2		42	1													4	6
	15-18	44	0.117021		683-3	6	1	2		1292	8	2			1033-1	38	2	2		3	1													8	39
	Gender				685-1	39	2	2		1293	13	1			1033-2	42	1	2		49	2													6	46
	Male	213	0.566489		685-2	46	1	2		1294	16	1			1033-3	3	1	2		50	1													6	40
	Female	163	0.433511		687-1	40	2	2		1295	14	1			1035-1	49	2	2		10	1													12	39
	Total	376	1		687-2	39	1	2		1296	8	2			1035-2	50	1	2		40	2													11	7
					687-3	7	2	2		1297	17	1			1035-3	10	1	2		45	1													8	40
					688-1	40	2	2		1298	14	2			1036-1	40	2	2		4	2													6	12
					688-2	12	2	2		1299	12	1			1036-2	45	1	2		NR	2													8	10
					688-3	10	1	2		1300	8	1			1036-3	4	2	2		NR	1													7	40
					689-1	40	1	2		1301	13	1			1037-1	NR	2	2		49	2													13	40
					689-2	40	2	2		1302	11	1			1037-2	NR	1	2		47	1													10	7
					689-3	7	1	2		1303	8	1			1039-1	49	2	2		11	1													8	36
					690-1	36	2	2		1304	18	1			1039-2	47	1	2		37	2													6	37
					690-2	37	1	2		1305	14	1			1039-3	11	1	2		44	1													9	45
					694-1	45	2	2		1307	7	2			1042-1	37	2	2		5	2													5	15
					694-3	15	2	2		1308	10	1			1042-2	44	1	2		40	2													5	11
					694-4	11	1	2		1309	16	1			1042-3	5	2	2		39	1													6	39
					697-1	39	2	2		1310	16	1			1043-1	40	2	2		9	2													17	46
					697-2	46	1	2		1311	14	2			1043-2	39	1	2		13	1													10	7
					697-3	7	1	2		1312	6	2			1043-3	9	2	2		38	2													9	34
					698-1	34	2	2		1313	13	2			1043-4	13	1	2		37	1													9	35
					698-2	35	1	2		1314	10	1			1045-1	38	2	2		8	2													8	7
					698-3	7	2	2		1315	11	1			1045-2	37	1	2		6	2													7	48
					701-1	48	2	2		1316	8	1			1045-3	8	2	2		4	2													11	50
					701-2	50	1	2		1317	8	1			1045-4	6	2	2		2	1													7	38
					702-1	38	2	2		1318	9	1			1045-5	4	2	2		38	2													9	42
					702-2	42	1	2		1319	6	1			1045-6	2	1	2		32	1													10	15
					702-3	15	1	2		1320	8	2			1047-1	38	2	2		3	2													10	37
					703-1	37	2	2		1322	14	1			1047-2	32	1	2		41	1													5	37
					703-2	37	1	2		1323	9	1			1047-3	3	2	2		41	2													9	13
					703-3	13	2	2		1324	17	1			1048-1	41	1	2		3	2													6	47
					705-1	47	2	2		1325	7	1			1048-2	41	2	2		40	2													8	12
					705-2	12	1	2		1326	13	1			1048-3	3	2	2		43	1													8	54
					706-1	54	2	2		1327	10	2			1049-1	40	2	2		14	1													12	55
					706-2	55	1	2		1328	7	1			1049-2	43	1	2		12	1													11	18
					706-3	18	1	2		1330	7	2			1049-3	14	1	2		56	2													12	16
					706-4	16	2	2		1332	7	2			1049-4	12	1	2		62	1													10	14
					706-5	14	1	2		1333	16	1			1050-1	56	2	2		42	2													11	12
					706-6	12	2	2		1334	8	1			1050-2	62	1	2		43	1													14	41
					708-1	41	2	2		1335	17	1			1051-1	42	2	2		15	1													9	10
					708-2	10	2	2		1336	16	2			1051-2	43	1	2		13	1													13	8
					708-3	8	2	2		1337	11	1			1051-3	15	1	2		38	2													6	37
					709-1	37	2	2		1339	15	1			1051-4	13	1	2		38	1													15	39
					709-2	39	1	2							1053-1	38	2	2		46	2													15	7
					709-3	7	1	2							1053-2	38	1	2		17	2													15	69
					709-4	69	2	2							1055-1	46	2	2		17	2													13	40
					712-1	40	1	2			Staff-Collected Year 2				1055-2	17	2	2		43	2													17	41
					712-2	41	2	2			Age	Freq	Percent		1055-3	17	2	2		10	1													8	13
					712-3	13	1	2			4-11	310	0.731132		1056-1	43	2	2		8	1													9	38
					713-1	38	2	2			12-14	63	0.148585		1056-3	10	1	2		45	2													7	40
					713-2	40	1	2			15-18	51	0.120283		1056-4	8	1	2		51	1													6	10
					713-3	10	1	2			Gender				1060-1	45	2	2		9	1													6	49
					716-1	49	2	2			Male	257	0.606132		1060-2	51	1	2		49	2													4	42
					716-2	42	1	2			Female	167	0.393868		1060-3	9	1	2		58	1													9	16
					716-3	16	2	2			Total	424	1		1061-1	49	2	2		37	2													8	14
					716-4	14	1	2							1061-2	58	1	2		38	1													15	41
					718-1	41	2	2			Total in Analysis	424			1062-1	37	2	2		9	1													16	42
					718-2	42	1	2			Error	0			1062-2	38	1	1		8	2													16	14
					718-3	14	2	2							1062-3	9	1	2		40	2													12	47
					719-1	47	2	2							1062-4	8	2	2		41	1													11	39
					720-1	39	2	2							1063-1	40	2	2		8	1													9	47
					720-2	47	1	1							1063-2	41	1	2		49	2													11	8
					720-3	8	1	2							1063-3	8	1	2		53	1													9	5
					720-4	5	2	2							1066-1	49	2	2		17	2													8	42
					721-1	42	1	2							1066-2	53	1	2		16	2													8	37
					721-2	37	2	2							1066-3	17	2	2		42	2													6	9
					721-3	9	1	2							1066-4	16	2	2		41	1													5	9
					721-4	9	2	2							1067-1	42	2	2		11	2													5	6
					721-5	6	1	2							1067-2	41	1	2		36	1													8	43
					722-1	43	2	2							1067-3	11	2	2		34	2													9	53
					722-2	53	1	2							1069-1	36	1	2		5	2													9	10
					722-3	10	2	2							1069-2	34	2	2		42	2													8	46
					723-1	46	2	2							1069-3	5	2	2		43	1													9	46
					723-2	46	1	2							1071-1	42	2	2		14	2													11	9
					723-3	9	2	2							1071-2	43	1	2		11	1													7	35
					724-1	35	2	2							1071-3	14	2	2		35	2													8	37
					724-2	37	1	2							1071-4	11	1	2		40	1													7	14
					724-3	14	2	2							1072-1	35	2	2		6	2													6	37
					725-1	37	2	2							1072-2	40	1	2		42	2													17	37
					725-2	37	1	2							1072-3	6	2	2		40	1													14	8
					725-3	8	2	2							1073-1	42	2	2		15	2													16	6
					725-4	6	2	2							1073-2	40	1	2		36	2													17	3
					725-5	3	2	1							1073-3	15	2	2		37	1													17	0.416667
					725-6	0.416667	1	2							1074-1	36	2	2		8	2													9	44
					726-1	44	2	2							1074-2	37	1	2		39	2													13	46
					726-2	46	1	2							1074-3	8	2	2		41	1													10	12
					726-3	12	1	2							1077-1	39	2	2		9	2													7	40
					727-1	40	2	2							1077-2	41	1	2		9	2													13	9
					727-2	9	2	2							1077-3	9	2	2		39	2													7	48
					728-1	48	2	2							1077-4	9	2	2		38	1													6	48
					728-2	48	1	2							1078-1	39	2	2		9	2													11	42
					730-1	42	2	2							1078-2	38	1	2		47	2													6	41
					730-2	41	1	2							1078-3	9	2	2		52	1													12	13
					730-3	13	1	2							1079-1	47	2	2		14	2													10	9
					730-4	9	2	2							1079-2	52	1	2		39	2													5	46
					731-1	46	2	2							1079-3	14	2	2		NR	1													14	12
					731-2	12	1	2							1080-1	39	2	2		15	2													7	48
					732-1	48	2	2							1080-2	NR	1	2		47	2													13	42
					733-1	42	2	2							1080-3	15	2	2		42	1													8	44
					733-2	44	1	2							1081-1	47	2	2		13	1													8	17
					733-3	17	2	2							1081-2	42	1	2		8	1													10	14
					733-4	14	1	2							1081-3	13	1	2		39	1													15	37
					734-1	37	2	2							1081-4	8	1	2		6	2													10	38
					734-2	38	1	2							1083-1	39	1	2		36	2													6	46
					737-1	46	2	2							1083-2	6	2	2		35	1													4	47
					737-2	47	1	2							1086-1	36	2	2		29	1													5	54
					738-1	54	2	2							1086-2	35	1	2		41	1													12	55
					738-2	55	1	2							1086-3	29	1	2		40	2													10	18
					738-3	18	1	2							1089-1	41	1	2		42	2													11	16
					738-4	16	2	2							1089-2	40	2	2		49	1													6	14
					738-5	14	1	2							1092-1	42	2	2		12	2													15	12
					738-6	12	2	2							1092-2	49	1	2		43	2													7	40
					739-1	40	2	2							1092-3	12	2	2		43	1													15	40
					739-2	40	1	2							1093-1	43	2	2		9	1													7	2
					739-3	2	2	2							1093-2	43	1	2		38	2													7	40
					742-1	40	1	2							1093-3	9	1	2		NR	1													11	40
					742-2	40	2	2							1094-1	38	2	2		34	2													12	7
					742-3	7	1	2							1094-2	NR	1	2		34	1													12	42
					744-1	42	2	2							1096-1	34	2	2		7	2													4	42
					744-2	42	1	2							1096-2	34	1	2		36	2													8	10
					744-3	10	2	2							1096-3	7	2	2		47	1													7	35
					745-1	35	2	2							1098-1	36	2	2		13	2													7	40
					745-2	40	1	2							1098-2	47	1	2		33	2													5	18
					745-3	18	1	2							1098-4	13	2	2		34	1													13	10
					745-4	10	2	2							1099-1	33	2	2		10	2													9	47
					748-1	47	2	2							1099-2	34	1	2		5	1													13	51
					748-2	51	1	2							1099-3	10	2	2		54	1													9	13
					748-3	13	2	2							1099-4	5	1	2		8	2													15	47
					749-1	47	2	2							1100-2	54	1	2		42	2													5	41
					749-2	41	1	2							1100-3	8	2	2		41	1													16	9
					749-3	9	1	2							1102-1	42	2	2		12	2													13	4
					749-4	4	1	2							1102-2	41	1	2		34	2													14	47
					751-1	47	2	2							1102-3	12	2	2		36	1													11	11
					751-3	11	1	2							1103-1	34	2	2		38	2													12	36
					752-1	36	2	2							1106-1	36	1	2		36	2													11	39
					752-2	39	1	2							1106-2	38	2	2		40	1													9	5
					752-3	5	2	2							1107-1	36	2	2		6	1													9	54
					754-1	54	2	2							1107-2	40	1	2		3	1													10	55
					754-2	55	1	2							1107-3	6	1	2		42	2													7	16
					754-3	16	2	2							1107-4	3	1	2		48	1													9	14
					754-4	14	1	2							1110-1	42	2	2		12	2													6	12
					754-5	12	2	2							1110-2	48	1	2		38	2													13	11
					754-6	11	2	2							1110-3	12	2	2		42	1													10	46
					758-1	46	1	2							1111-1	38	2	2		2	1													16	45
					758-2	45	2	2							1111-2	42	1	2		27	2													8	12
					758-3	12	1	2							1111-3	2	1	2		38	1													16	10
					758-4	10	1	2							1113-1	27	2	2		10	1													7	38
					760-1	38	2	2							1113-2	38	1	2		8	2													16	35
					760-2	35	1	2							1113-3	10	1	2		1	2													15	50
					762-1	50	2	2							1113-4	8	2	2		34	2													6	58
					762-2	58	1	2							1113-5	1	2	2		34	1													9	38
					763-1	38	2	2							1114-1	34	2	2		1.5	2													6	39
					763-2	39	1	2							1114-2	34	1	2		34	2													11	7
					763-3	7	1	2							1114-3	1.5	2	2		36	1													10	44
					764-1	44	2	2							1117-1	34	2	2		15	1													7	45
					764-2	45	1	2							1117-2	36	1	2		8	1													6	15
					764-3	15	2	2							1117-3	15	1	1		42	1													7	37
					765-1	37	2	2							1117-4	8	1	2		40	2													7	38
					765-2	38	1	2							1118-1	42	1	2		12	1													10	3
					765-3	3	1	2							1118-2	40	2	2		9	2													8	40
					766-1	40	2	2							1118-3	12	1	2		38	2													10	10
					766-2	10	1	2							1118-4	9	2	2		38	1													8	38
					768-1	38	2	2							1119-1	38	2	2		8	2													13	11
					768-2	11	1	2							1119-2	38	1	2		41	2													13	47
					771-1	47	2	2							1119-3	8	2	2		39	1													13	8
					771-2	8	1	2							1120-1	41	2	2		12	1													10	51
					771-3	51	1	2							1120-2	39	1	2		44	2													11	65
					772-1	65	2	2							1120-3	12	1	2		46	1													11	34
					772-2	34	2	2							1121-1	44	2	2		16	2													6	36
					772-3	36	1	2							1121-2	46	1	2		36	2													13	11
					772-4	11	1	2							1121-3	16	2	2		37	1													6	42
					773-1	42	2	2							1122-1	36	2	2		10	1													10	43
					773-2	43	1	2							1122-2	37	1	2		36	2													10	13
					773-3	13	2	2							1122-3	10	1	2		38	1													14	11
					773-4	11	1	2							1123-1	36	2	2		2	1													11	44
					776-1	44	2	2							1123-2	38	1	2		41	2													8	45
					776-2	45	1	2							1123-3	2	1	2		13	1													15	13
					776-3	13	1	2							1125-1	41	2	2		10	2													7	37
					777-1	37	2	2							1125-2	13	1	2		5	1													8	45
					777-2	45	1	2							1125-3	10	2	2		42	2													12	6
					777-3	6	1	2							1125-4	5	1	2		39	1													6	46
					778-1	46	1	2							1126-1	42	2	2		10	2													5	45
					778-2	45	2	2							1126-2	39	1	2		32	2													7	15
					778-3	15	1	2							1126-3	10	2	2		32	1													9	10
					778-4	10	1	2							1128-1	32	2	2		14	2													9	36
					779-1	36	2	2							1128-2	32	1	2		4	1													5	48
					780-1	48	2	2							1128-3	14	2	2		41	2													9	42
					780-2	42	1	2							1128-4	4	1	1		41	1													7	12
					780-3	12	2	2							1130-1	41	2	2		8	1													8	48
					781-1	48	2	2							1130-2	41	1	1		8	2													8	56
					781-2	56	1	2							1130-3	8	1	2		59	2													5	5
					781-3	5	2	2							1130-4	8	2	2		54	1													9
					782-1	NR	2	2							1132-1	59	2	2		NR	1													10	37
					782-2	37	1	2							1132-2	54	1	2		37	2													8	6
					782-3	6	2	2							1132-3	NR	1	2		37	1													14	36
					783-1	36	1	2							1133-1	37	2	2		3	2													14	36
					783-2	36	2	2							1133-2	37	1	2		47	2													6	9
					783-3	9	2	2							1133-3	3	2	2		54	1													8	40
					785-1	40	1	2							1134-1	47	2	2		38	2													6	40
					785-2	40	2	2							1134-2	54	1	2		40	1													5	9
					785-3	9	1	2							1135-1	38	2	2		7	2													7	44
					788-1	44	2	2							1135-2	40	1	2		4	1													11	46
					790-1	46	1	2							1135-3	7	2	2		38	2													7	48
					790-2	48	2	2							1135-4	4	1	2		41	1													8	10
					790-3	10	1	2							1136-1	38	2	2		10	1													9	52
					793-1	52	1	2							1136-2	41	1	2		18	1													12	7
					793-2	7	1	2							1136-3	10	1	2		19	1													6	39
					795-1	39	2	2							1136-4	18	1	2		19	1													9	9
					795-2	9	1	2							1136-5	19	1	2		50	2													12	7
					795-3	7	1	2							1136-6	19	1	2		48	1													7	31
					796-1	31	2	2							1137-1	50	2	2		52	2													8	36
					796-2	36	1	2							1137-2	48	1	2		51	1													4	3
					796-4	3	2	2							1138-1	52	2	2		14	2													9	41
					797-1	41	2	2							1138-2	51	1	2		38	2													10	38
					797-2	38	1	2							1138-3	14	2	2		32	1													8	11
					797-3	11	2	2							1139-1	38	2	2		3	2													5	9
					797-4	9	1	2							1139-2	32	1	2		51	2													7	54
					798-1	54	2	2							1139-3	3	2	2		NR	1													5	56
					798-2	56	1	2							1141-1	51	2	2		48	2													14	16
					798-3	16	2	2							1141-2	NR	1	2		50	1													5	15
					798-4	15	1	2							1142-1	48	2	2		13	2													11	13
					798-5	13	2	2							1142-2	50	1	2		37	1													11	12
					798-6	12	2	2							1142-3	13	2	2		38	2													10	45
					800-1	45	2	2							1143-1	37	1	2		9	2													14	44
					800-2	44	1	2							1143-2	38	2	2		41	1													7	13
					800-3	13	2	2							1143-3	9	2	2		41	2													5	40
					801-1	40	2	2							1145-1	41	1	2		13	1													11	11
					801-2	11	1	2							1145-2	41	2	2		39	2													7	38
					802-1	38	2	2							1145-3	13	1	2		39	1													13	39
					802-2	39	1	2							1146-1	39	2	2		42	2													10	9
					802-3	9	1	2							1146-2	39	1	2		35	1													11	47
					803-1	47	2	2							1147-1	42	2	2		11	1													7	51
					803-2	51	1	2							1147-2	35	1	2		9	1													9	9
					803-3	9	1	2							1147-3	11	1	2		41	2													8	48
					807-1	48	2	2							1147-4	9	1	2		39	1													17	43
					807-2	43	1	2							1148-1	41	2	2		43	2													7	15
					807-3	15	1	2							1148-2	39	1	2		45	1													16	40
					808-1	40	1	2							1149-1	43	2	2		18	2													9	40
					808-2	40	2	2							1149-2	45	1	2		12	1													5	8
					808-3	8	1	2							1149-3	18	2	2		43	2													10	46
					809-1	46	1	2							1149-4	12	1	2		53	1													16	45
					809-2	45	2	2							1150-1	43	2	2		42	2													6	15
					809-3	15	1	2							1150-2	53	1	2		NR	1													12	13
					809-4	13	1	2							1151-1	42	2	2		12	1													17	7
					810-1	7	1	2							1151-2	NR	1	2		42	2													9	39
					810-2	39	2	2							1151-3	12	1	2		43	1													10	42
					812-2	42	2	2							1155-1	42	2	2		12	1													10	5
					812-3	5	2	2							1155-2	43	1	2		7	1													11	38
					813-1	38	2	2							1155-3	12	1	2		49	2													14	45
					814-1	45	2	2							1155-4	7	1	2		43	1													10	46
					814-2	46	1	2							1158-1	49	2	2		37	2													15	12
					814-3	12	1	2							1158-2	43	1	2		36	1													15	47
					815-1	47	2	2							1160-1	37	2	2		5	2													15	51
					815-2	51	1	2							1160-2	36	1	2		37	2													11	13
					815-3	13	2	2							1160-3	5	2	2		37	1													9	46
					816-1	46	1	2							1162-1	37	2	2		11	2													12	45
					816-2	45	2	2							1162-2	37	1	1		47	2													16	13
					816-3	13	1	2							1162-3	11	2	2		10	2													13	11
					816-4	11	1	2							1165-1	47	2	2		40	2													8	41
					817-1	41	1	2							1165-2	10	2	2		39	2													7	40
					817-2	40	2	2							1166-1	40	2	2		42	1													11	10
					817-3	10	1	2							1167-1	39	2	2		9	2													7	44
					818-1	44	2	2							1167-2	42	1	2		15	2													13	45
					818-2	45	1	2							1167-3	9	2	2		35	2													10	15
					818-3	15	2	2							1167-4	15	2	2		37	1													8	45
					819-1	45	2	2							1168-1	35	2	2		3	2													12
					819-2	NR	1	2							1168-2	37	1	2		5	1													11	38
					820-1	38	2	2							1168-3	3	2	2		49	1													11	39
					820-2	39	1	2							1168-4	5	1	2		43	2													6	7
					820-3	7	1	2							1171-1	49	1	2		14	1													16
					821-1	NR	1	2							1171-2	43	2	2		46	1													10	38
					821-2	38	2	2							1171-3	14	1	2		46	2													8	6
					821-3	6	1	2							1173-1	46	1	2		13	1													11	45
					822-1	45	2	2							1173-2	46	2	2		16	1													7	11
					822-2	11	1	2							1173-3	13	1	2		36	2													13	48
					823-1	48	2	2							1173-4	16	1	2		38	1													10	43
					823-3	43	1	2							1174-1	36	2	2		4	2													8	45
					825-2	45	1	2							1174-2	38	1	2		49	2													5	17
					825-3	17	2	2							1174-3	4	2	2		47	1													9	15
					825-4	15	1	2							1175-1	49	2	2		11	1													5	40
					826-2	40	1	2							1175-2	47	1	2		37	2													5	59
					826-3	59	2	2							1175-3	11	1	2		35	1													6	37
					829-1	37	2	2							1176-1	37	2	2		12	1													17	38
					829-2	38	1	2							1176-2	35	1	2		8	1													9	2
					829-3	2	1	2							1176-3	12	1	2		7	1													7	4
					829-4	4	2	2							1176-4	8	1	2		44	2													11	56
					830-1	56	1	2							1176-5	7	1	2		54	1													7	54
					830-2	54	2	2							1179-1	44	2	2		40	2													7	19
					830-3	19	1	2							1179-2	54	1	2		4	2													5	15
					830-4	15	1	2							1180-1	40	2	2		48	2													5	13
					830-5	13	2	2							1180-2	4	2	2		9	1													11	38
					832-1	38	2	2							1181-1	48	2	2		49	2													9	38
					832-2	38	1	2							1181-2	9	1	2		47	1													7	4
					832-3	4	1	2							1182-1	49	2	2		40	2													5	40
					836-1	40	2	2							1182-2	47	1	2		43	1													7	44
					836-2	44	1	2							1183-1	40	2	2		35	2													7	3
					836-3	3	2	2							1183-2	43	1	2		36	1													9	48
					838-1	48	2	2							1185-1	35	2	2		6	2													5	10
					838-2	10	1	2							1185-2	36	1	2		NR	2													13	15
					838-3	15	2	2							1185-3	6	2	2		37	1													5	38
					839-1	38	2	2							1186-1	NR	2	2		8	1													10	42
					839-2	42	1	2							1186-2	37	1	2		5	1													9	7
					839-3	7	1	2							1186-3	8	1	2		NR	2													7	40
					840-1	40	2	2							1186-4	5	1	2		NR	1													9	40
					840-2	40	1	2							1187-1	NR	2	2		15	1													8	10
					840-3	10	1	2							1187-2	NR	1	2		8	1													9	36
					841-1	36	2	2							1187-3	15	1	2		37	1													10	36
					841-2	36	1	2							1187-4	8	1	2		36	2													8	49
					843-1	49	2	2							1188-1	37	1	2		4	1													6	47
					843-2	47	1	2							1188-2	36	2	2		48	2													5	11
					843-3	11	1	2							1188-3	4	1	2		12	1													7	38
					844-1	38	2	2							1189-1	48	2	2		NR	2													8	40
					844-2	40	1	2							1189-2	12	1	2		40	1													7	9
					844-3	9	1	2							1190-1	NR	2	2		5	2													4	4
					844-4	4	1	2							1190-2	40	1	2		31	2													6	35
					845-1	35	1	2							1190-3	5	2	2		38	1													10	35
					845-2	35	2	2							1192-1	31	2	2		4	2													4	7
					845-3	7	2	2							1192-2	38	1	2		1	1													15	53
					847-1	53	2	2							1192-3	4	2	1		45	2													11	55
					847-2	55	1	2							1192-4	1	1	2		46	1													9	16
					847-3	16	1	2							1194-1	45	2	2		11	2													5	16
					847-4	16	1	2							1194-2	46	1	2		9	1													5	40
					848-1	40	2	2							1194-3	11	2	2		NR	2													17	40
					848-2	40	1	2							1194-4	9	1	2		10	1													7	12
					848-3	12	1	2							1195-1	NR	2	2		37	2													11	56
					849-1	56	1	2							1195-2	10	1	2		39	1													5	56
					849-2	56	2	2							1196-1	37	2	2		37	2													17	32
					850-1	32	2	2							1196-2	39	1	2		36	1													13	35
					850-2	35	1	2							1197-1	37	2	2		7	1													12	3
					850-3	3	1	2							1197-2	36	1	2		36	2													10	1
					850-4	1	1	2							1197-3	7	1	2		41	1													18	39
					851-1	39	2	2							1200-1	36	2	2		4	2													10	41
					851-2	41	1	2							1200-2	41	1	2		36	2													7	11
					851-3	11	2	2							1200-3	4	2	2		37	1													7	43
					852-1	43	2	2							1201-1	36	2	2		13	2													6	36
					852-1	36	2	2							1201-2	37	1	2		2	1													12	40
					852-2	40	1	2							1201-3	13	2	2		46	1													11	0.416667
					852-3	0.416667	2	2							1201-4	2	1	2		42	2													9	37
					855-1	37	1	2							1202-1	46	1	2		5	1													6	36
					855-2	36	2	2							1202-2	42	2	2		39	2													10	37
					855-2	37	1	2							1202-3	5	1	2		40	1													9	8
					855-3	8	2	2							1203-1	39	2	2		17	2													9	5
					855-3	5	1	2							1203-2	40	1	2		54	2													8	38
					857-1	38	2	2							1203-3	17	2	2		13	1													8	47
					857-2	47	1	2							1204-1	54	2	2		32	2													9	14
					857-3	14	1	2							1204-2	13	1	2		35	1													6	50
					859-1	50	2	2							1205-1	32	2	2		3	1													9	54
					859-2	54	1	2							1205-2	35	1	2		NR	2													8	11
					859-3	11	1	2							1205-3	3	1	2		NR	1													11	30
					860-1	30	2	2							1207-1	NR	2	2		NR	2													6	44
					860-2	44	1	2							1207-2	NR	1	2		NR	1													11	40
					862-1	40	2	1							1208-1	NR	2	2		NR	1													12	39
					862-2	39	1	1							1208-2	NR	1	2		38	2													11	12
					862-3	12	1	1							1208-3	NR	1	2		38	1													16	6
					862-4	6	1	1							1209-1	38	2	2		5	1													6	39
					863-1	39	2	1							1209-2	38	1	2		0.0164384	2													9	40
					863-2	40	1	1							1209-3	5	1	2		43	2													7	36
					865-1	36	2	1							1209-4	0.0164384	2	2		49	1													14	13
					865-2	13	2	1							1210-1	43	2	2		14	2													12	11
							Have:	1428							1210-2	49	1	2		39	2													6	16
							Need:	1424							1210-3	14	2	2		38	1													5	5
															1211-1	39	2	2		7	2													12	12
					Substudy Year 1 - Self-Collected 1										1211-2	38	1	2		40	2													12	8
					Age	Freq	Percent								1211-3	7	2	2		48	1													9	13
					<1	5	0.00672043								1214-1	40	2	2		9	2													17	5
					1	4	0.00537634								1214-2	48	1	2		48	2													8	5
					2-4	28	0.0376344								1214-3	9	2	2		52	1													10	6
					5-18	270	0.362903								1215-1	48	2	2		14	2													17	17
					18-24	9	0.0120968								1215-2	52	1	2		40	2													7	10
					25-49	369	0.495968								1215-3	14	2	2		40	1													6	9
					50-64	54	0.0725806								1216-1	40	2	2		8	1													5	9
					65+	2	0.00268817								1216-2	40	1	2		2	2													9	8
					No Response	3	0.00403226								1216-3	8	1	2		35	2													4	7
					Total	744	1								1216-4	2	2	2		36	1													15	11
					Gender	Freq	Percent								1218-1	35	2	2		3	1													8	10
					Male	374	0.505405								1218-2	36	1	2		NR	2													8	10
					Female	365	0.493243								1218-3	3	1	2		35	1													13	5
					No Response	1	0.00135135								1219-1	NR	2	2		8	1													16	9
					Total	740	1								1219-2	35	1	2		38	2													14	6
															1219-3	8	1	2		38	1													8	8
															1220-1	38	2	2		10	1													17	12
															1220-2	38	1	2		8	2													14	11
															1220-3	10	1	2		4	2													12	12
															1220-4	8	2	2		2	1													8	10
															1220-5	4	2	1		39	2													13	9
															1220-6	2	1	2		NR	1													11	13
															1221-1	39	2	2		5	2													8	6
															1221-2	NR	1	2		33	2													18	15
															1221-3	5	2	2		33	1													14	15
															1222-1	33	2	2		40	1													7	13
															1222-2	33	1	2		38	2													10	17
															1225-1	40	1	2		14	2													16	8
															1225-2	38	2	2		12	2													16	9
															1225-3	14	2	2		9	1													14	7
															1225-4	12	2	2		45	2													6	6
															1225-5	9	1	2		47	1													13	6
															1228-1	45	2	2		10	2													10	4
															1228-2	47	1	2		38	2													11	9
															1228-3	10	2	2		38	1													8	8
															1229-1	38	2	2		8	1													8	16
															1229-2	38	1	2		4	2													9	16
															1229-3	8	1	2		40	2													6	12
															1229-4	4	2	2		42	1													8	9
															1230-1	40	2	2		8	1													14	8
															1230-2	42	1	2		33	2													9	8
															1230-3	8	1	2		35	1													17	6
															1232-1	33	2	2		10	2													7	5
															1232-2	35	1	2		7	2													13	8
															1232-3	10	2	2		38	2													10	9
															1232-4	7	2	2		43	1													7	8
															1234-1	38	2	2		3	1													7	9
															1234-2	43	1	2		37	2													7	11
															1234-3	3	1	2		35	1													16	7
															1235-1	37	2	2		34	2													8	8
															1236-1	35	1	2		3	2													17	7
															1236-2	34	2	2		46	2													16	6
															1236-3	3	2	2		14	2													11	14
															1237-1	46	2	2		46	2													15	16
															1237-2	14	2	2		48	1														17
															1238-1	46	2	2		17	1														17
															1238-2	48	1	2		42	2														13
															1238-3	17	1	2		39	1														7
															1239-1	42	2	2		15	1														13
															1239-2	39	1	1		10	1														7
															1239-3	15	1	2		38	2														6
															1239-4	10	1	2		39	1														10
															1240-1	38	2	2		9	2														5
															1240-2	39	1	2		6	2														7
															1240-3	9	2	2		42	2														13
															1240-4	6	2	2		43	1														8
															1243-1	42	2	2		12	1														8
															1243-2	43	1	2		35	2														5
															1243-3	12	1	2		37	1														10
															1245-1	35	2	2		12	1														11
															1245-2	37	1	1		33	2														6
															1245-3	12	1	2		16	2														7
															1246-1	33	2	2		10	1														15
															1246-2	16	2	2		41	2														7
															1246-3	10	1	2		40	1														11
															1247-1	41	2	2		9	1														12
															1247-2	40	1	2		40	2														4
															1247-3	9	1	2		42	1														8
															1249-1	40	2	2		5	2														7
															1249-2	42	1	2		7	2														5
															1249-3	5	2	2		38	2														9
															1249-4	7	2	2		36	1														9
															1251-1	38	2	2		8	1														5
															1251-2	36	1	2		41	2														16
															1251-3	8	1	2		41	1														14
															1252-1	41	2	2		8	1														11
															1252-2	41	1	2		8	2														11
															1252-3	8	1	2		38	2														9
															1252-4	8	2	2		39	1														9
															1253-1	38	2	2		8	1														10
															1253-2	39	1	2		47	1														7
															1253-3	8	1	2		37	2														9
															1254-1	47	1	2		36	1														6
															1255-1	37	2	2		45	2														13
															1255-2	36	1	2		45	1														10
															1256-1	45	2	2		8	2														16
															1256-2	45	1	2		39	2														8
															1256-3	8	2	2		38	1														16
															1257-1	39	2	2		7	2														7
															1257-2	38	1	2		44	2														16
															1257-3	7	2	1		48	1														15
															1258-1	44	2	2		8	2														9
															1258-2	48	1	2		6	2														6
															1258-3	8	2	2		51	2														10
															1258-4	6	2	2		43	1														6
															1259-1	51	2	2		34	2														7
															1259-2	43	1	2		NR	1														7
															1260-1	34	2	2		15	1														10
															1260-2	NR	1	2		6	1														8
															1260-3	15	1	2		49	2														10
															1260-4	6	1	2		49	1														8
															1263-1	49	2	2		7	1														13
															1263-2	49	1	2		43	2														11
															1263-3	7	1	2		53	1														11
															1266-1	43	2	2		13	1														6
															1266-2	53	1	2		49	2														13
															1266-3	13	1	2		43	1														6
															1268-1	49	2	1		13	2														10
															1268-2	43	1	1		38	2														10
															1268-3	13	2	1		39	1														14
															1269-1	38	2	1		10	1														8
															1269-2	39	1	1		9	2														15
															1269-3	10	1	1		41	1														7
															1269-4	9	2	1		42	2														8
															1270-1	41	1	2		37	2														12
															1270-2	42	2	2		38	1														6
															1271-1	37	2	1		3	2														5
															1271-2	38	1	1		38	2														7
															1271-3	3	2	1		40	1														9
															1272-1	38	2	1		6	2														9
															1272-2	40	1	1		12	2														5
															1272-3	6	2	1		9	1														9
															1272-4	12	2	1		34	2														7
															1272-5	9	1	1		31	1														8
															1273-1	34	2	1		9	2														5
															1273-2	31	1	1		0.0833333	1														10
															1273-3	9	2	1		35	2														8
															1273-4	0.0833333	1	1		34	1														14
															1274-1	35	2	1		1	2														6
															1274-2	34	1	1		41	2														8
															1274-3	1	2	1		42	1														6
															1275-1	41	2	1		3	2														5
															1275-2	42	1	1		55	2														11
															1275-3	3	2	1		56	1														7
															1276-1	55	2	1		19	1														8
															1276-2	56	1	1		17	2														12
															1276-3	19	1	1		15	1														6
															1276-4	17	2	1		13	2														7
															1276-5	15	1	1		45	2														8
															1276-6	13	2	1		47	1														4
															1278-1	45	2	1		18	1														10
															1278-2	47	1	1		15	2														8
															1278-3	18	1	1		48	2														5
															1278-4	15	2	1		52	1														7
															1279-1	48	2	1		14	2														5
															1279-2	52	1	1		44	2														5
															1279-3	14	2	1		54	1														11
															1280-1	44	2	1		38	2														11
															1280-2	54	1	1		40	1														10
															1282-1	38	2	1		36	2														14
															1282-2	40	1	1		37	1														7
															1284-1	36	2	2		38	2														5
															1284-2	37	1	2		39	1														7
															1287-1	38	2	2		10	1														13
															1287-2	39	1	2		6	2														10
															1287-3	10	1	2		38	2														11
															1287-4	6	2	2		38	1														7
															1288-1	38	2	2		10	1														9
															1288-2	38	1	2		9	2														17
															1288-3	10	1	2		7	2														7
															1288-4	9	2	2		2	1														16
															1288-5	7	2	2		45	2														9
															1288-6	2	1	2		17	2														5
															1289-1	45	2	2		9	2														10
															1289-2	17	2	2		47	1														16
															1289-3	9	2	2		45	2														6
															1293-1	47	1	2		42	2														12
															1293-2	45	2	2		45	1														17
															1295-1	42	2	2		11	1														9
															1295-2	45	1	2		35	2														10
															1295-3	11	1	2		37	1														11
															1296-1	35	2	2		6	1														14
															1296-2	37	1	2		1.25	1														10
															1296-3	6	1	2		37	2														15
															1296-4	1.25	1	2		47	1														15
															1300-1	37	2	2		9	2														15
															1300-2	47	1	2		54	2														9
															1300-3	9	2	2		53	1														16
															1302-1	54	2	2		41	2														13
															1302-2	53	1	2		41	1														8
															1303-1	41	2	2		10	1														7
															1303-2	41	1	2		56	2														11
															1303-3	10	1	2		56	1														7
															1304-1	56	2	2		35	2														13
															1304-2	56	1	2		36	1														10
															1307-1	35	2	2		10	2														8
															1307-2	36	1	2		43	2														12
															1307-3	10	2	2		43	1														11
															1308-1	43	2	2		8	1														11
															1308-2	43	1	2		49	2														6
															1308-3	8	1	2		43	1														16
															1309-1	49	2	2		13	2														10
															1309-2	43	1	2		49	2														8
															1309-3	13	2	2		50	1														11
															1310-1	49	2	2		10	1														7
															1310-2	50	1	2		48	2														13
															1310-3	10	1	2		52	1														10
															1311-1	48	2	2		NR	1														8
															1311-2	52	1	2		37	2														5
															1311-3	NR	1	2		40	1														9
															1312-1	37	2	2		9	2														5
															1312-2	40	1	2		40	2														5
															1312-3	9	2	2		48	1														6
															1317-1	40	2	2		5	2														17
															1317-2	48	1	2		40	2														9
															1317-3	5	2	2		38	1														7
															1318-1	40	2	2		11	1														7
															1318-2	38	1	2		8	1														7
															1318-3	11	1	2		33	2														5
															1318-4	8	1	2		35	1														5
															1319-1	33	2	2		3	1														7
															1319-2	35	1	2		49	2														5
															1319-3	3	1	2		57	1														7
															1320-1	49	2	2		6	2														7
															1320-2	57	1	2		48	2														9
															1320-3	6	2	2		50	1														5
															1322-1	48	2	2		47	2														5
															1322-2	50	1	2		14	2														10
															1324-1	47	2	2		38	2														9
															1324-2	14	2	2		37	1														7
															1325-1	38	2	2		5	1														9
															1325-2	37	1	2		0.0833333	1														8
															1325-3	5	1	2		40	2														9
															1325-4	0.0833333	1	2		40	1														10
															1326-1	40	2	2		38	2														8
															1326-2	40	1	2		38	1														6
															1330-1	38	2	2		10	1														5
															1330-2	38	1	2		9	2														7
															1330-3	10	1	2		4	2														8
															1330-4	9	2	2		2	1														7
															1330-5	4	2	2		30	2														4
															1330-6	2	1	2		30	1														6
															1332-1	30	2	2		3	2														15
															1332-2	30	1	2		49	2														11
															1332-3	3	2	2		44	1														9
															1333-1	49	2	2		13	2														5
															1333-2	44	1	2		39	2														5
															1333-3	13	2	2		43	1														7
															1334-1	39	2	1		3	1														11
															1334-2	43	1	1		48	2														5
															1334-3	3	1	2		44	2														17
															1335-1	48	2	1		13	1														13
															1339-1	44	2	1		10	1														12
															1339-2	13	1	1		9	1														10
															1339-3	10	1	1		38	2														10
															1339-4	9	1	1		59	1														7
															866-1	38	2	2		47	2														6
															866-2	59	1	2		49	1														12
															867-1	47	2	2		50	2														11
															867-2	49	1	2		50	1														6
															868-1	50	2	2		16	1														10
															868-2	50	1	2		34	2														9
															868-3	16	1	2		33	1														9
															869-1	34	2	2		1	2														8
															869-2	33	1	2		32	2														8
															869-3	1	2	2		33	1														9
															870-1	32	2	2		39	2														6
															870-2	33	1	2		48	1														9
															873-1	39	2	2		5	2														8
															873-2	48	1	2		37	1														11
															873-3	5	2	2		36	2														11
															874-1	37	1	2		8	2														16
															874-2	36	2	2		47	2														6
															874-3	8	2	2		46	1														9
															876-1	47	2	2		14	2														7
															876-2	46	1	2		44	1														14
															876-3	14	2	2		49	2														12
															877-1	44	1	2		14	1														6
															877-2	49	2	2		38	2														5
															877-3	14	1	2		40	1														12
															878-1	38	2	2		NR	1														12
															878-2	40	1	2		40	2														9
															880-1	NR	1	2		11	2														17
															880-2	40	2	2		46	1														8
															880-3	11	2	2		45	2														10
															883-1	46	1	2		15	1														7
															883-2	45	2	2		11	1														6
															883-3	15	1	2		39	2														5
															883-4	11	1	2		12	1														9
															884-1	39	2	2		7	1														4
															884-2	12	1	2		34	2														15
															884-3	7	1	2		37	1														13
															885-1	34	2	2		5	1														16
															885-2	37	1	2		35	2														14
															885-3	5	1	2		35	1														8
															886-1	35	2	2		4	1														8
															886-2	35	1	2		51	2														11
															886-3	4	1	2		44	1														8
															887-1	51	2	2		37	2														18
															887-2	44	1	2		36	1														14
															888-1	37	2	2		7	1														7
															888-2	36	1	2		34	2														10
															888-3	7	1	2		35	1														16
															889-1	34	2	2		15	1														16
															889-2	35	1	2		8	1														14
															889-3	15	1	2		34	2														6
															889-4	8	1	2		48	2														8
															890-1	34	2	2		15	2														9
															891-1	48	2	2		11	1														6
															891-2	15	2	2		41	1														8
															891-3	11	1	2		40	2														14
															892-1	41	1	2		8	1														17
															892-2	40	2	2		47	2														7
															892-3	8	1	2		51	1														13
															893-1	47	2	2		14	2														10
															893-2	51	1	2		36	2														7
															893-3	14	2	2		6	2														7
															894-1	36	2	2		61	2														7
															894-2	6	2	2		60	1														16
															894-3	61	2	2		34	2														8
															894-4	60	1	2		7	1														34
															894-5	34	2	2		39	2														7
															894-6	7	1	2		37	1														35
															895-1	39	2	2		11	2														37
															895-2	37	1	2		27	2														7
															895-3	11	2	2		28	1														5
															896-1	27	2	2		9	1														35
															896-2	28	1	2		48	2														3
															896-3	9	1	2		45	1														37
															897-1	48	2	2		14	2														40
															897-2	45	1	2		38	2														48
															897-3	14	2	2		39	1														11
															899-1	38	2	2		8	1														38
															899-2	39	1	2		53	2														45
															899-3	8	1	2		53	1														11
															900-1	53	2	2		42	2
															900-2	53	1	2		37	1														38
															901-1	42	2	2		13	1														7
															901-2	37	1	2		7	2														37
															901-3	13	1	2		47	2														36
															901-4	7	2	2		42	1														7
															902-1	47	2	2		13	1														47
															902-2	42	1	2		9	1														58
															902-3	13	1	2		8	1														37
															902-4	9	1	2		40	2														8
															902-5	8	1	2		38	1
															903-1	40	2	2		11	2														36
															903-2	38	1	2		37	2														14
															903-3	11	2	2		14	1
															907-1	37	2	2		48	2														47
															907-2	14	1	2		17	2														51
															908-1	48	2	2		38	2														14
															908-2	17	2	2		59	1
															909-1	38	2	2		54	2
															909-2	59	1	2		56	1														12
															910-1	54	2	2		19	1														7
															910-2	56	1	2		16	2														39
															910-3	19	1	2		15	1														41
															910-4	16	2	2		13	2														10
															910-5	15	1	2		12	1														30
															910-6	13	2	2		42	1														37
															911-1	12	1	2		42	2														6
															911-2	42	1	2		40	2														38
															911-3	42	2	2		39	1														40
															915-1	40	2	2		48	2														8
															915-2	39	1	2		51	1														46
															918-1	48	2	2		20	1														45
															918-2	51	1	2		48	1														15
															918-3	20	1	2		46	1														11
															919-1	48	1	2		45	2														45
															920-1	46	1	2		15	1														43
															920-2	45	2	2		11	1														13
															920-3	15	1	2		44	2														44
															920-4	11	1	2		46	1														46
															921-1	44	2	2		15	2														14
															921-2	46	1	2		41	2														38
															921-3	15	2	2		43	1														42
															922-1	41	2	2		11	1														3
															922-2	43	1	2		48	1														49
															922-3	11	1	2		45	2														50
															923-1	48	1	2		34	1														10
															923-2	45	2	2		33	2														40
															925-1	34	1	2		8	2														45
															925-2	33	2	2		35	2														4
															925-3	8	2	2		36	1
															928-1	35	2	2		6	1
															928-2	36	1	2		37	2														49
															928-3	6	1	2		38	1														47
															929-1	37	2	2		6	2														11
															929-2	38	1	2		46	2														37
															929-3	6	2	2		18	2														44
															933-1	46	2	2		19	1														5
															933-2	18	2	2		12	1														40
															933-3	19	1	2		12	1														39
															933-4	12	1	2		59	1														9
															933-5	12	1	2		55	2														13
															934-1	59	1	2		41	2														38
															934-2	55	2	2		7	1														37
															937-1	41	2	2		NR	1														8
															937-2	7	1	2		12	1														6
															939-1	NR	1	2		34	2														4
															939-2	12	1	2		35	1														2
															940-1	34	2	2		15	1														38
															940-2	35	1	2		5	1														32
															940-3	15	1	2		38	2														3
															940-4	5	1	2		40	1														41
															941-1	38	2	2		5	2														41
															941-2	40	1	2		1	2														3
															941-3	5	2	2		49	2														40
															941-4	1	2	2		57	1														43
															942-1	49	2	2		8	2														14
															942-2	57	1	2		31	2														12
															942-3	8	2	2		38	1														56
															944-1	31	2	2		7	NR														62
															944-2	38	1	2		2	2														42
															944-3	7	NR	2		41	2														43
															944-4	2	2	2		19	1														15
															945-1	41	2	2		37	2														13
															945-2	19	1	2		34	1														38
															946-1	37	2	2		10	2														38
															946-2	34	1	2		6	2														46
															946-3	10	2	2		4	2														17
															946-4	6	2	2		44	1														17
															946-5	4	2	2		43	2														43
															948-1	44	1	2		7	1														10
															948-2	43	2	2		54	2														8
															948-3	7	1	2		13	1														45
															949-1	54	2	2		40	2														51
															949-2	13	1	2		41	1														9
															950-1	40	2	2		13	1														49
															950-2	41	1	2		42	1														58
															950-3	13	1	2		10	1														37
															951-1	42	1	2		40	2														38
															951-2	10	1	2		41	1														9
															952-1	40	2	2		18	2														8
															952-2	41	1	2		33	2														40
															952-3	18	2	2		33	1														41
															953-1	33	2	2		4	2														8
															953-2	33	1	2		35	2														49
															953-3	4	2	2		33	1														53
															954-1	35	2	2		1	1														17
															954-2	33	1	2		60	1														16
															954-3	1	1	2		61	2														42
															954-4	60	1	2		49	2														41
															954-5	61	2	2		NR	1														11
															957-1	49	2	2		13	2														36
															957-2	NR	1	2		46	2														34
															957-3	13	2	2		47	1														5
															958-1	46	2	2		14	2														42
															958-2	47	1	2		50	2														43
															958-3	14	2	2		49	1														14
															959-1	50	2	2		14	1														11
															959-2	49	1	2		35	2														35
															959-3	14	1	2		38	1														40
															961-1	35	2	2		15	1														6
															961-2	38	1	2		10	1														42
															961-3	15	1	2		41	2														40
															961-4	10	1	2		42	1														15
															964-1	41	2	2		7	1														36
															964-2	42	1	2		48	2														37
															964-3	7	1	2		47	1														8
															965-1	48	2	2		17	1														39
															965-2	47	1	2		34	2														41
															965-3	17	1	2		34	1														9
															966-1	34	2	2		4	2														9
															966-2	34	1	2		39	2														39
															966-3	4	2	2		38	1														38
															967-1	39	2	2		9	1														9
															967-2	38	1	2		35	2														47
															967-3	9	1	2		35	1														52
															970-1	35	2	2		40	2														14
															970-2	35	1	2		45	1														39
															974-1	40	2	2		4	2
															974-2	45	1	2		47	2														15
															974-3	4	2	2		42	1														47
															975-1	47	2	2		5	1														42
															975-2	42	1	2		9	1														13
															975-3	5	1	2		35	2														8
															975-4	9	1	2		37	1														39
															977-1	35	2	2		2	1														6
															977-2	37	1	2		39	2														36
															977-3	2	1	2		45	1														35
															983-1	39	2	2		3	2														29
															983-2	45	1	2		36	2														41
															983-3	3	2	2		39	1														40
															985-1	36	2	2		13	2														42
															985-2	39	1	2		44	2														49
															985-3	13	2	2		53	1														12
															988-1	44	2	2		8	1														43
															988-2	53	1	2		37	2														43
															988-3	8	1	2		3	1														9
															989-1	37	2	2		43	1														38
															989-2	3	1	2		36	2
															989-3	43	1	2		37	1														34
															991-1	36	2	2		10	1														34
															991-2	37	1	2		43	2														7
															991-3	10	1	2		13	1														36
															992-1	43	2	2		10	1														47
															992-2	13	1	2		8	1														13
															992-3	10	1	2		40	2														33
															992-4	8	1	2		42	1														34
															993-1	40	2	2		10	1														10
															993-2	42	1	2		4	1														5
															993-3	10	1	2		42	2														54
															993-4	4	1	2		9	2														8
															995-1	42	2	2		13	1														42
															995-2	9	2	2		48	2														41
															995-3	13	1	2		51	1														12
															998-1	48	2	2		9	1														34
															998-2	51	1	2		11	2														36
															998-3	9	1	2		14	1														38
																		2125		16	2														36
																		2130		5	2														40
																				7	1														6
															Substudy Year 2 - Self-Collected 2					4	2														3
															Age	Freq	Percent			8	1														42
															<1	3	0.00238854			6	2														48
															1	8	0.00636943			6	1														12
															2-4	52	0.0414013			12	1														38
															5-17	604	0.480892			11	2														42
															18-24	13	0.0103503			8	1														2
															25-49	489	0.389331			6	2														27
															50-64	58	0.0461783			8	2														38
															65+	0	0			7	2														10
															No Response	29	0.0230892			13	1														8
															Total	1256	1			10	1														1
															Gender	Freq	Percent			8	2														34
															Male	671	0.534236			6	2														34
															Female	584	0.464968			9	1														1.5
															No Response	1	0.000796178			5	1														34
															Total	1256	1			5	1														36
																				6	1														15
																				17	1														8
																				10	1														42
																				9	1														40
																				9	1														12
																				8	1														9
																				7	1														38
																				11	1														38
																				7	2														8
																				9	1														41
																				10	1														39
																				10	1														12
																				5	1														44
																				9	1														46
																				6	1														16
																				8	1														36
																				8	2														37
																				12	1														10
																				11	2														36
																				12	2														38
																				10	2														2
																				11	1														41
																				14	2														13
																				9	2														10
																				13	1														5
																				6	1														42
																				15	1														39
																				15	1														10
																				15	1														32
																				13	1														32
																				17	2														14
																				8	1														4
																				9	1														41
																				7	1														41
																				6	1														8
																				6	1														8
																				4	1														59
																				9	1														54
																				8	2
																				15	2														37
																				16	2														37
																				16	1														3
																				12	2														47
																				11	1														54
																				9	2														38
																				11	2														40
																				9	1														7
																				8	1														4
																				8	1														38
																				6	2														41
																				5	1														10
																				5	1														18
																				8	1														19
																				9	2														19
																				9	2														50
																				8	2														48
																				9	2														52
																				11	2														51
																				7	1														14
																				8	1														38
																				7	1														32
																				6	1														3
																				17	1														51
																				14	2
																				16	1														48
																				17	1														50
																				17	1														13
														424						9	1														37
																				13	2														38
																				10	1														9
																				7	1														41
																				13	1														41
																				7	2														13
																				6	2														39
																				11	1														39
																				6	1														42
																				12	2														35
																				10	1														11
																				5	2														9
																				14	1														41
																				7	1														39
																				13	1														43
																				8	1														45
																				8	1														18
																				10	2														12
																				15	1														43
																				10	1														53
																				6	1														42
																				4	2
																				5	1														12
																				12	1														42
																				10	1														43
																				11	2														12
																				6	1														7
																				15	2														49
																				7	1														43
																				15	1														37
																				7	1														36
																				7	2														5
																				11	2														37
																				12	2														37
																				12	1														11
																				4	1														47
																				8	1														10
																				7	2														40
																				7	1														39
																				5	1														42
																				13	2														9
																				9	1														15
																				13	2														35
																				9	2														37
																				15	2														3
																				5	1														5
																				16	1														49
																				13	1														43
																				14	1														14
																				11	2														46
																				12	2														46
																				11	2														13
																				9	1														16
																				9	2														36
																				10	2														38
																				7	2														4
																				9	1														49
																				6	2														47
																				13	1														11
																				10	1														37
																				16	2														35
																				8	1														12
																				16	1														8
																				7	1														7
																				16	1														44
																				15	1														54
																				6	2														40
																				9	1														4
																				6	1														48
																				11	1														9
																				10	1														49
																				7	2														47
																				6	1														40
																				7	1														43
																				7	2														35
																				10	2														36
																				8	2														6
																				10	1
																				8	2														37
																				13	1														8
																				13	1														5
																				13	1
																				10	2
																				11	1														15
																				11	1														8
																				6	2														37
																				13	1														36
																				6	1														4
																				10	1														48
																				10	1														12
																				14	1
																				11	2														40
																				8	2														5
																				15	1														31
																				7	1														38
																				8	2														4
																				12	1														1
																				6	2														45
																				5	1														46
																				7	2														11
																				9	1														9
																				9	2
																				5	1														10
																				9	1														37
																				7	2														39
																				8	1														37
																				8	2														36
																				5	1														7
																				9	2														36
																				10	1														41
																				8	1														4
																				14	2														36
																				14	1														37
																				6	2														13
																				8	1														2
																				6	2														46
																				5	2														42
																				7	2														5
																				11	2														39
																				7	2														40
																				8	1														17
																				9	1														54
																				12	1														13
																				6	1														32
																				9	1														35
																				12	2														3
																				7	1
																				8	1
																				4	2
																				9	1
																				10	1
																				8	1														38
																				5	2														38
																				7	1														5
																				5	2														0.0164384
																				14	2														43
																				5	1														49
																				11	1														14
																				11	2														39
																				10	1														38
																				14	1														7
																				7	1														40
																				5	1														48
																				11	1														9
																				7	1														48
																				13	1														52
																				10	1														14
																				11	1														40
																				7	1														40
																				9	2														8
																				8	2														2
																				17	2														35
																				7	1														36
																				16	1														3
																				9	1
																				5	2														35
																				10	2														8
																				16	1														38
																				6	1														38
																				12	1														10
																				17	1														8
																				9	1														4
																				10	2														2
																				10	2														39
																				11	2
																				14	2														5
																				10	2														33
																				15	1														33
																				15	1														40
																				15	2														38
																				11	2														14
																				9	2														12
																				12	1														9
																				16	1														45
																				13	2														47
																				8	1														10
																				7	2														38
																				11	1														38
																				7	2														8
																				13	2														4
																				10	1														40
																				8	1														42
																				12	2														8
																				11	1														33
																				11	1														35
																				6	1														10
																				16	1														7
																				10	2														38
																				8	1														43
																				11	2														3
																				7	1														37
																				13	1														35
																				10	2														34
																				8	1														3
																				5	2														46
																				9	1														14
																				5	1														46
																				5	1														48
																				6	1														17
																				17	2														42
																				9	2														39
																				7	2														15
																				11	1														10
																				7	1														38
																				7	1														39
																				5	1														9
																				5	1														6
																				11	2														42
																				9	1														43
																				7	1														12
																				5	2														35
																				7	1														37
																				7	1														12
																				9	2														33
																				5	1														16
																				13	2														10
																				5	1														41
																				10	2														40
																				9	2														9
																				7	1														40
																				9	2														42
																				8	2														5
																				9	1														7
																				10	2														38
																				8	2														36
																				6	1														8
																				5	2														41
																				7	2														41
																				8	1														8
																				7	1														8
																				4	2														38
																				6	2														39
																				10	2														8
																				4	2														47
																				15	1														37
																				11	1														36
																				9	1														45
																				5	2														45
																				5	1														8
																				17	1														39
																				7	1														38
																				11	2														7
																				5	2														44
																				17	1														48
																				13	1														8
																				12	2														6
																				10	1														51
																				18	1														43
																				10	2														34
																				7	2
																				7	2														15
																				6	1														6
																				12	2														49
																				11	1														49
																				9	1														7
																				6	2														43
																				10	2														53
																				9	1														13
																				9	1														49
																				8	2														43
																				8	2														13
																				9	2														38
																				6	2														39
																				9	1														10
																				8	1														9
																				11	1														41
																				6	2														42
																				11	1														37
																				12	1														38
																				11	1														3
																				16	1														38
																				6	2														40
																				9	2														6
																				7	1														12
																				14	2														9
																				12	2														34
																				6	2														31
																				5	1														9
																				12	2														0.0833333
																				12	2														35
																				9	1														34
																				17	2														1
																				8	1														41
																				10	1														42
																				17	2														3
																				7	1														55
																				6	2														56
																				5	1														19
																				9	2														17
																				4	2														15
																				15	1														13
																				8	1														45
																				8	2														47
																				13	1														18
																				16	1														15
																				14	1														48
																				8	2														52
																				17	1														14
																				14	2														44
																				12	1														54
																				8	1														38
																				13	1														40
																				11	1														36
																				8	1														37
																				18	1														38
																				14	1														39
																				7	2														10
																				10	1														6
																				16	1														38
																				16	1														38
																				14	2														10
																				6	2														9
																				13	2														7
																				10	1														2
																				11	1														45
																				8	1														17
																				8	1														9
																				9	1														47
																				6	1														45
																				8	2														42
																				14	1														45
																				9	1														11
																				17	1														35
																				7	1														37
																				13	1														6
																				10	2														1.25
																				7	1														37
																				7	2														47
																				7	2														9
																				16	1														54
																				8	1														53
																				17	1														41
																				16	2														41
																				11	1														10
																				15	1														56
																				7	1														56
																				11	2														35
																				16	1														36
																				9	1														10
																				15	1														43
																				8	1														43
																				14	1														8
																				13	2														49
																				11	2														43
																				15	2														13
																				15	1														49
																				12	2														50
																				12	1														10
																				9	2														48
																				6	2														52
																				6	1
																				16	2														37
																				12	2														40
																				5	2														9
																				6	1														40
																				17	1														48
																				15	1														5
																				12	1														40
																				11	2														38
																				7	2														11
																				15	1														8
																				7	2														33
																				10	2														35
																				15	2														3
																				14	2														49
																				12	2														57
																				5	2														6
																				8	1														48
																				5	1														50
																				6	2														47
																				16	2														14
																				10	2														38
																				10	1														37
																				9	2														5
																				7	1														0.0833333
																				9	1														40
																				44	2														40
																				43	1														38
																				50	2														38
																				37	2														10
																				35	1														9
																				5	2														4
																				41	2														2
																				42	1														30
																				13	2														30
																				44	2														3
																				45	1														49
																				14	1														44
																				47	2														13
																				48	1														39
																				9	2														43
																				41	2														3
																				45	1														48
																				11	1														44
																				55	1														13
																				53	2														10
																				19	1														9
																				46	2														38
																				48	1														59
																				13	1														47
																				40	2														49
																				41	1														50
																				46	2														50
																				41	1														16
																				3	1														34
																				38	2														33
																				2	2														1
																				39	2														32
																				46	1														33
																				8	2														39
																				52	2														48
																				53	1														5
																				14	2														37
																				40	1														36
																				30	2														8
																				40	1														47
																				39	2														46
																				38	2														14
																				35	1														44
																				2	2														49
																				38	2														14
																				42	1														38
																				6	1														40
																				34	2
																				32	1														40
																				59	1														11
																				60	2														46
																				0.25	1														45
																				56	1														15
																				11	2														11
																				41	2														39
																				45	1														12
																				10	1														7
																				36	1														34
																				35	2														37
																				9	1														5
																				47	2														35
																				42	1														35
																				9	1														4
																				36	2														51
																				36	1														44
																				8	2														37
																				40	2														36
																				37	1														7
																				8	1														34
																				46	2														35
																				50	1														15
																				13	2														8
																				44	2														34
																				45	1														48
																				14	1														15
																				40	2														11
																				2	2														41
																				48	2														40
																				46	1														8
																				10	1														47
																				36	2														51
																				38	1														14
																				10	1														36
																				10	1														6
																				8	2														61
																				2	1														60
																				31	2														34
																				34	1														7
																				47	2														39
																				42	1														37
																				15	1														11
																				40	2														27
																				42	1														28
																				34	1														9
																				34	2														48
																				7	2														45
																				32	2														14
																				33	1														38
																				2.5	1														39
																				43	2														8
																				45	1														53
																				15	2														53
																				41	2														42
																				43	1														37
																				10	1														13
																				37	2														7
																				37	1														47
																				8	2														42
																				44	2														13
																				48	1														9
																				8	1														8
																				38	2														40
																				40	1														38
																				7	1														11
																				7	1														37
																				39	2														14
																				4	2														48
																				38	1														17
																				42	2														38
																				42	1														59
																				9	1														54
																				54	2														56
																				55	1														19
																				42	2														16
																				43	1														15
																				6	1														13
																				43	1														12
																				39	2														42
																				10	2														42
																				34	2														40
																				37	1														39
																				1.75	1														48
																				5	2														51
																				33	2														20
																				37	1														48
																				4	2														46
																				37	2														45
																				36	1														15
																				9	1														11
																				3	2														44
																				1	1														46
																				7	2														15
																				45	1														41
																				44	2														43
																				12	1														11
																				10	1														48
																				53	2														45
																				52	1														34
																				19	1														33
																				40	1														8
																				39	2														35
																				12	1														36
																				34	2														6
																				32	1														37
																				59	1														38
																				0.416667	1														6
																				42	2														46
																				30	2														18
																				37	1														19
																				3	2														12
																				0.583333	1														12
																				40	1														59
																				39	2														55
																				7	1														41
																				53	2														7
																				8	2
																				26	2														12
																				26	1														34
																				42	1														35
																				36	2														15
																				2	1														5
																				32	2														38
																				36	1														40
																				1	2														5
																				40	2														1
																				40	1														49
																				8	2														57
																				43	2														8
																				45	1														31
																				12	1														38
																				14	2														7
																				8	2														2
																				39	2														41
																				6	1														19
																				42	2														37
																				42	1														34
																				43	2														10
																				45	1														6
																				15	2														4
																				39	2														44
																				39	1														43
																				13	2														7
																				34	2														54
																				34	1														13
																				9	1														40
																				12	1														41
																				37	2														13
																				38	1														42
																				48	2														10
																				42	1														40
																				15	1														41
																				36	2														18
																				11	1														33
																				46	2														33
																				41	1														4
																				12	NR														35
																				7	1														33
																				4	1														1
																				47	2														60
																				51	1														61
																				44	1														49
																				45	2
																				13	2														13
																				14	1														46
																				12	1														47
																				40	2														14
																				38	1														50
																				9	1														49
																				11	2														14
																				36	2														35
																				40	1														38
																				3	2														15
																				53	1														10
																				7	1														41
																				41	1														42
																				40	2														7
																				12	1														48
																				43	2														47
																				45	1														17
																				9	2														34
																				54	2														34
																				55	1														4
																				15	2														39
																				14	1														38
																				12	2														9
																				11	2														35
																				38	2														35
																				11	1														40
																				9	1														45
																				6	2														4
																				40	1														47
																				38	2														42
																				8	2														5
																				8	2														9
																				39	2														35
																				38	1														37
																				12	1														2
																				9	2														39
																				45	1														45
																				45	2														3
																				15	1														36
																				10	1														39
																				47	2														13
																				54	1														44
																				48	2														53
																				49	1														8
																				38	2														37
																				42	1														3
																				50	2														43
																				42	1														36
																				37	1														37
																				35	2														10
																				7	2														43
																				40	2														13
																				8	2														10
																				7	1														8
																				41	2														40
																				41	1														42
																				13	2														10
																				37	2														4
																				37	1														42
																				10	2														9
																				44	2														13
																				16	2														48
																				14	1														51
																				39	2														9
																				9	1
																				6	1
																				53	2
[truncated: 811 more rows]

## Sheet: Staff v Pppt (Overall) Calcs
Staff-Collected Samples							Participant-Collected Samples
RP CT Value	Adequate	# Adequate	799	# Total	800		RP CT Value	Adequate	# Adequate	3423	# Total	3552
28.38	1	Human RP CT Value		Adequacy			16.16	1	Human RP CT Value		Adequacy
31.2	1	St. Dev.	2.63789	St. Dev.	0.0353553		20.09	1	St. Dev.	3.39952	St. Dev.	0.187105
28.7	1	Mean	27.8786	Mean	0.99875		21.34	1	Mean	29.5475	Mean	0.963682
28.27	1	95% CI	0.183185	95% CI	0.00245367		22.82	1	95% CI	0.113924	95% CI	0.00615526
31.78	1	Lower Bound	27.6954	Lower Bound	0.996296		23.28	1	Lower Bound	29.4336	Lower Bound	0.957527
28.14	1	Upper Bound	28.0618	Upper Bound	1.0012		23.37	1	Upper Bound	29.6614	Upper Bound	0.969838
28.51	1						23.66	1
26.47	1						23.68	1
36.06	1						23.98	1
25.85	1						24.23	1
29.25	1						24.25	1
28.32	1						24.27	1
28.33	1						24.3	1
27.26	1						24.35	1
30.52	1						24.35	1
28.35	1						24.37	1
25.7	1						24.54	1
32.64	1						24.62	1
27.44	1						24.67	1
30.03	1						24.72	1
30.92	1						24.79	1
29.12	1						24.9	1
28.02	1						24.93	1
26.75	1						24.99	1
24.66	1						25.05	1
27.24	1						25.07	1
25.93	1						25.15	1
22.84	1						25.2	1
27.12	1						25.21	1
21.03	1						25.22	1
27.13	1						25.42	1
33.65	1						25.42	1
27.39	1						25.45	1
26.02	1						25.46	1
26.25	1						25.5	1
30.3	1						25.51	1
29.28	1						25.52	1
26.81	1						25.59	1
28.52	1						25.62	1
28.35	1						25.66	1
29.07	1						25.68	1
28.49	1						25.69	1
27.02	1						25.69	1
24.28	1						25.75	1
29.33	1						25.75	1
27.71	1						25.76	1
28.32	1						25.76	1
27.28	1						25.83	1
28.87	1						25.85	1
28	1						25.92	1
29.52	1						26	1
32.26	1						26.01	1
30.17	1						26.02	1
27.09	1						26.02	1
31.45	1						26.04	1
30.87	1						26.05	1
28.08	1						26.06	1
29.1	1						26.06	1
28.36	1						26.09	1
27.31	1						26.1	1
29.87	1						26.13	1
32.22	1						26.13	1
31.68	1						26.16	1
25.04	1						26.18	1
24.31	1						26.19	1
28.9	1						26.22	1
27.37	1						26.29	1
29.81	1						26.33	1
31.06	1						26.34	1
27.29	1						26.35	1
28.52	1						26.37	1
26.09	1						26.39	1
27.84	1						26.4	1
27.79	1						26.44	1
25.39	1						26.45	1
27.15	1						26.45	1
25.46	1						26.46	1
23.04	1						26.48	1
27.85	1						26.49	1
32.44	1						26.53	1
31.97	1						26.53	1
31.02	1						26.54	1
32.86	1						26.57	1
29.57	1						26.57	1
27.86	1						26.57	1
28.05	1						26.58	1
29.48	1						26.61	1
29.75	1						26.61	1
30.3	1						26.62	1
29.83	1						26.62	1
30.43	1						26.63	1
30.16	1						26.64	1
28.86	1						26.65	1
27.86	1						26.65	1
26.28	1						26.67	1
28.6	1						26.7	1
28.25	1						26.7	1
29.16	1						26.71	1
29.14	1						26.71	1
25.82	1						26.72	1
27.88	1						26.72	1
27.59	1						26.73	1
27.78	1						26.75	1
28.83	1						26.75	1
29.08	1						26.77	1
28.46	1						26.78	1
30.48	1						26.78	1
30.14	1						26.79	1
28.3	1						26.83	1
28.16	1						26.84	1
29.28	1						26.85	1
24.63	1						26.88	1
25.96	1						26.9	1
29.77	1						26.9	1
30.35	1						26.94	1
25.04	1						26.95	1
30.92	1						26.96	1
33.27	1						27	1
33.49	1						27.02	1
28.45	1						27.02	1
30.65	1						27.04	1
29.31	1						27.05	1
29.3	1						27.06	1
27.96	1						27.07	1
29	1						27.07	1
30.12	1						27.07	1
30.35	1						27.08	1
27.39	1						27.09	1
29.2	1						27.09	1
26.42	1						27.09	1
29.68	1						27.11	1
26.98	1						27.11	1
30.48	1						27.11	1
28.07	1						27.11	1
27.95	1						27.13	1
27.27	1						27.13	1
27.53	1						27.14	1
28.39	1						27.14	1
31.13	1						27.16	1
30.34	1						27.16	1
32.51	1						27.17	1
28.67	1						27.18	1
25.54	1						27.18	1
28.95	1						27.2	1
28.24	1						27.23	1
28.1	1						27.23	1
28.18	1						27.24	1
27.42	1						27.25	1
27.4	1						27.25	1
25.19	1						27.27	1
27.18	1						27.27	1
23.17	1						27.27	1
25.17	1						27.3	1
29.44	1						27.3	1
25.86	1						27.31	1
28.08	1						27.31	1
28.65	1						27.32	1
28.1	1						27.32	1
28.48	1						27.32	1
29.77	1						27.34	1
28.73	1						27.34	1
29.47	1						27.35	1
29.18	1						27.35	1
26.61	1						27.35	1
22.74	1						27.36	1
27.51	1						27.37	1
29.11	1						27.37	1
28	1						27.38	1
28.24	1						27.39	1
27.08	1						27.4	1
27.21	1						27.42	1
29.3	1						27.43	1
29.14	1						27.47	1
24.17	1						27.52	1
26.5	1						27.52	1
27.71	1						27.52	1
25.63	1						27.53	1
26.42	1						27.53	1
28.19	1						27.55	1
28.27	1						27.55	1
29.66	1						27.56	1
28.61	1						27.58	1
28.9	1						27.58	1
28.06	1						27.58	1
34.92	1						27.59	1
29.04	1						27.6	1
27.5	1						27.63	1
34.23	1						27.63	1
34.26	1						27.64	1
35.63	1						27.65	1
30.85	1						27.65	1
33.03	1						27.67	1
33.1	1						27.69	1
26	1						27.7	1
27.6	1						27.72	1
24.13	1						27.72	1
26.4	1						27.73	1
28.99	1						27.73	1
25.89	1						27.74	1
25.23	1						27.74	1
34.35	1						27.74	1
36.08	1						27.74	1
35.68	1						27.75	1
22.4	1						27.76	1
25.75	1						27.77	1
28.11	1						27.79	1
27.35	1						27.81	1
27.95	1						27.82	1
30.9	1						27.82	1
30.05	1						27.83	1
31.28	1						27.87	1
26.42	1						27.93	1
26.59	1						27.99	1
30.81	1						28	1
32.43	1						28	1
33.19	1						28.01	1
29.63	1						28.01	1
29.15	1						28.01	1
28.19	1						28.02	1
31.09	1						28.03	1
27.53	1						28.04	1
27.83	1						28.04	1
25.96	1						28.05	1
29.05	1						28.05	1
31.55	1						28.06	1
28.35	1						28.06	1
26.86	1						28.07	1
28.99	1						28.08	1
28.99	1						28.09	1
26.2	1						28.11	1
28.72	1						28.11	1
23.35	1						28.12	1
26.22	1						28.13	1
30.06	1						28.13	1
32.01	1						28.13	1
31.28	1						28.14	1
26.84	1						28.15	1
28.4	1						28.15	1
29.06	1						28.16	1
29.19	1						28.16	1
28.13	1						28.16	1
27.5	1						28.17	1
30.81	1						28.17	1
29.07	1						28.18	1
28.09	1						28.19	1
27.1	1						28.2	1
29.78	1						28.21	1
25.39	1						28.21	1
24.22	1						28.22	1
27	1						28.22	1
27.15	1						28.23	1
27.79	1						28.24	1
27.62	1						28.24	1
30.46	1						28.26	1
29.34	1						28.27	1
32.34	1						28.27	1
26.47	1						28.28	1
27.51	1						28.29	1
27.15	1						28.31	1
28.9	1						28.31	1
29.25	1						28.31	1
27.68	1						28.31	1
26.38	1						28.31	1
27.43	1						28.31	1
29.48	1						28.32	1
26.9	1						28.33	1
29.17	1						28.33	1
28.72	1						28.35	1
25.66	1						28.35	1
25.92	1						28.35	1
26.12	1						28.35	1
26.1	1						28.36	1
25.82	1						28.37	1
28.63	1						28.37	1
25.57	1						28.37	1
28.9	1						28.37	1
26.61	1						28.4	1
27.03	1						28.4	1
28.19	1						28.4	1
27.97	1						28.4	1
28.59	1						28.4	1
28.5	1						28.4	1
25.97	1						28.41	1
27.47	1						28.41	1
35.63	1						28.43	1
26.75	1						28.43	1
29.78	1						28.45	1
26.5	1						28.46	1
29.22	1						28.47	1
31.19	1						28.49	1
33.34	1						28.5	1
29.08	1						28.51	1
28.7	1						28.51	1
27.64	1						28.51	1
27.47	1						28.52	1
30.4	1						28.52	1
30.52	1						28.52	1
27.69	1						28.52	1
27.51	1						28.53	1
24.35	1						28.54	1
30.69	1						28.54	1
30.6	1						28.54	1
29.3	1						28.55	1
26.91	1						28.57	1
30.11	1						28.57	1
29.3	1						28.58	1
27.64	1						28.6	1
23.47	1						28.62	1
27.14	1						28.63	1
27	1						28.63	1
27.45	1						28.63	1
28.92	1						28.66	1
25.21	1						28.66	1
29.95	1						28.67	1
30	1						28.67	1
29.03	1						28.67	1
27.72	1						28.67	1
23.24	1						28.68	1
30.08	1						28.68	1
24.46	1						28.69	1
35.01	1						28.71	1
28.12	1						28.72	1
28.94	1						28.72	1
27.23	1						28.72	1
30.78	1						28.75	1
29.27	1						28.75	1
31.05	1						28.76	1
27.4	1						28.77	1
34.32	1						28.78	1
25.48	1						28.78	1
36	1						28.79	1
32.54	1						28.79	1
28.53	1						28.8	1
27.31	1						28.8	1
29.8	1						28.81	1
27.24	1						28.81	1
29.02	1						28.82	1
30.06	1						28.82	1
27.9	1						28.87	1
28.63	1						28.9	1
28.32	1						28.9	1
27.87	1						28.9	1
28.77	1						28.91	1
31.73	1						28.91	1
25.19	1						28.92	1
32.19	1						28.95	1
29.05	1						28.96	1
30.59	1						28.96	1
32.58	1						28.97	1
27.52	1						28.98	1
27.31	1						29	1
29.88	1						29.01	1
28.15	1						29.01	1
28.28	1						29.01	1
31.37	1						29.01	1
28.35	1						29.03	1
29.32	1						29.03	1
29.84	1						29.03	1
33.17	1						29.04	1
31.2	1						29.04	1
28.56	1						29.05	1
30.59	1						29.06	1
30.68	1						29.06	1
26.72	1						29.08	1
30.58	1						29.08	1
27.73	1						29.08	1
27.45	1						29.09	1
29.96	1						29.09	1
30.49	1						29.09	1
25.1	1						29.09	1
30.01	1						29.1	1
29.37	1						29.1	1
26.38	1						29.11	1
27.93	1						29.11	1
29.21	1						29.12	1
27.17	1						29.12	1
22.42	1						29.12	1
25.78	1						29.12	1
26.23	1						29.13	1
31.18	1						29.14	1
25.34	1						29.15	1
22.78	1						29.15	1
27.27	1						29.15	1
26.89	1						29.15	1
30.89	1						29.16	1
26.6	1						29.18	1
25.54	1						29.18	1
27.28	1						29.2	1
28.84	1						29.2	1
32.42	1						29.2	1
29.46	1						29.2	1
29.79	1						29.21	1
27.16	1						29.21	1
29.67	1						29.22	1
31.04	1						29.22	1
29.64	1						29.22	1
32.02	1						29.23	1
30.13	1						29.23	1
31.6	1						29.23	1
23.96	1						29.24	1
29.33	1						29.24	1
26.15	1						29.24	1
26.29	1						29.25	1
24.28	1						29.25	1
29.55	1						29.25	1
24.61	1						29.26	1
26.27	1						29.26	1
30.77	1						29.26	1
28.4	1						29.26	1
27.12	1						29.27	1
27.07	1						29.27	1
23.86	1						29.28	1
25.68	1						29.28	1
25.54	1						29.29	1
31.4	1						29.3	1
27.48	1						29.3	1
26.14	1						29.31	1
27.97	1						29.31	1
25.14	1						29.31	1
23.38	1						29.31	1
23.08	1						29.31	1
25.8	1						29.33	1
27.98	1						29.34	1
22.36	1						29.35	1
23.32	1						29.37	1
20.71	1						29.37	1
25.15	1						29.38	1
25.88	1						29.38	1
27.8	1						29.39	1
26.51	1						29.39	1
24.29	1						29.39	1
23.51	1						29.39	1
22.66	1						29.4	1
25.19	1						29.4	1
26.34	1						29.42	1
28.31	1						29.42	1
27.23	1						29.43	1
24.32	1						29.43	1
27.35	1						29.43	1
25.89	1						29.43	1
26.23	1						29.44	1
25.03	1						29.44	1
29.24	1						29.45	1
30.93	1						29.45	1
29.11	1						29.49	1
24.68	1						29.49	1
27.13	1						29.5	1
26.14	1						29.5	1
26.51	1						29.51	1
27.41	1						29.51	1
30.39	1						29.54	1
25.99	1						29.55	1
32.48	1						29.56	1
30.67	1						29.56	1
30.31	1						29.57	1
30.18	1						29.58	1
31.03	1						29.6	1
29.7	1						29.6	1
36.11	1						29.61	1
29.2	1						29.61	1
33.46	1						29.63	1
28.95	1						29.63	1
33.32	1						29.63	1
26.2	1						29.64	1
30.24	1						29.64	1
30.19	1						29.65	1
31.48	1						29.65	1
28.88	1						29.65	1
26.37	1						29.66	1
29.26	1						29.69	1
26.44	1						29.69	1
26.84	1						29.7	1
24.07	1						29.7	1
25.81	1						29.7	1
25.63	1						29.71	1
32.12	1						29.72	1
29.39	1						29.73	1
30.1	1						29.75	1
30.19	1						29.77	1
26.8	1						29.78	1
26.59	1						29.78	1
31.86	1						29.79	1
30.79	1						29.81	1
27.23	1						29.83	1
28.58	1						29.85	1
30.09	1						29.86	1
27.11	1						29.86	1
29.18	1						29.87	1
29.26	1						29.87	1
26.28	1						29.89	1
30.62	1						29.92	1
26.53	1						29.92	1
25.18	1						29.93	1
30.27	1						29.93	1
30.28	1						29.95	1
32.52	1						29.97	1
30.1	1						29.97	1
32.01	1						29.98	1
32.45	1						29.98	1
32.48	1						29.99	1
32.26	1						30	1
27.06	1						30	1
32.55	1						30	1
28.85	1						30.01	1
29.47	1						30.02	1
32.35	1						30.02	1
29.77	1						30.03	1
29.27	1						30.03	1
28.6	1						30.04	1
26.3	1						30.04	1
26.87	1						30.05	1
25.34	1						30.05	1
34.16	1						30.06	1
30.9	1						30.07	1
29.05	1						30.07	1
26.31	1						30.07	1
28.03	1						30.08	1
27.62	1						30.09	1
32.89	1						30.09	1
32.29	1						30.09	1
25.49	1						30.09	1
29.72	1						30.1	1
29.22	1						30.1	1
29.36	1						30.12	1
30.08	1						30.13	1
27.02	1						30.13	1
28.55	1						30.16	1
29.14	1						30.17	1
28.69	1						30.17	1
28.03	1						30.17	1
32.59	1						30.17	1
29.99	1						30.17	1
27.99	1						30.18	1
24.88	1						30.19	1
31.34	1						30.19	1
29.72	1						30.19	1
31.14	1						30.2	1
33.26	1						30.2	1
30.88	1						30.2	1
26.39	1						30.21	1
29.26	1						30.21	1
29.36	1						30.22	1
28.36	1						30.22	1
29.28	1						30.24	1
25.95	1						30.24	1
27.92	1						30.24	1
28.18	1						30.25	1
28.02	1						30.25	1
24.58	1						30.27	1
27.43	1						30.28	1
26.59	1						30.28	1
28.21	1						30.28	1
27.04	1						30.29	1
25.98	1						30.29	1
27.82	1						30.29	1
31.88	1						30.3	1
28.05	1						30.31	1
23.85	1						30.31	1
24.82	1						30.31	1
23.34	1						30.32	1
22.83	1						30.32	1
25.28	1						30.33	1
23.05	1						30.34	1
22.4	1						30.34	1
25.56	1						30.35	1
27.41	1						30.38	1
26.63	1						30.4	1
22.2	1						30.4	1
27.75	1						30.41	1
24.31	1						30.41	1
27.94	1						30.41	1
27.75	1						30.42	1
25.31	1						30.42	1
20.76	1						30.42	1
24.2	1						30.43	1
27.07	1						30.44	1
29.41	1						30.45	1
30.07	1						30.45	1
24.22	1						30.45	1
21.28	1						30.45	1
28.24	1						30.47	1
30.97	1						30.48	1
31.28	1						30.48	1
32.43	1						30.49	1
31.27	1						30.49	1
27.06	1						30.49	1
28.21	1						30.49	1
27.2	1						30.49	1
30.64	1						30.5	1
25.36	1						30.5	1
28.27	1						30.5	1
28.7	1						30.51	1
27.17	1						30.52	1
26.49	1						30.53	1
27	1						30.53	1
25	1						30.53	1
23.99	1						30.54	1
27.08	1						30.55	1
26.61	1						30.56	1
29.11	1						30.57	1
28.21	1						30.57	1
26.39	1						30.57	1
27.97	1						30.59	1
25.46	1						30.6	1
27.64	1						30.6	1
20.92	1						30.61	1
24.73	1						30.61	1
22.54	1						30.61	1
22.21	1						30.61	1
23.16	1						30.61	1
26.27	1						30.63	1
27.23	1						30.63	1
26.46	1						30.63	1
26.06	1						30.63	1
23.83	1						30.64	1
26.01	1						30.64	1
25.67	1						30.65	1
27.58	1						30.65	1
29.01	1						30.65	1
25.98	1						30.66	1
23.14	1						30.66	1
24.46	1						30.67	1
25.14	1						30.68	1
26.21	1						30.69	1
25.23	1						30.7	1
33.59	1						30.71	1
31.01	1						30.71	1
30.98	1						30.72	1
25.4	1						30.72	1
28.36	1						30.73	1
26.78	1						30.74	1
26.35	1						30.74	1
25.63	1						30.76	1
27.02	1						30.76	1
27.59	1						30.79	1
26.3	1						30.79	1
23.7	1						30.8	1
26.62	1						30.8	1
27.17	1						30.81	1
27.13	1						30.81	1
26.88	1						30.81	1
22.07	1						30.83	1
26.23	1						30.83	1
25	1						30.83	1
27.85	1						30.84	1
26.82	1						30.85	1
28.13	1						30.85	1
28.36	1						30.86	1
28.77	1						30.86	1
29.83	1						30.87	1
30.34	1						30.87	1
32.48	1						30.87	1
26.65	1						30.88	1
28.3	1						30.91	1
30.55	1						30.91	1
30.46	1						30.91	1
27.62	1						30.91	1
25.93	1						30.96	1
26.68	1						30.98	1
26.36	1						30.98	1
29.91	1						31	1
26.63	1						31	1
26.6	1						31.01	1
26.48	1						31.01	1
21.84	1						31.01	1
25.53	1						31.01	1
25.8	1						31.02	1
23.2	1						31.03	1
26.13	1						31.04	1
27.4	1						31.04	1
26.21	1						31.05	1
28.5	1						31.06	1
24.49	1						31.06	1
28.14	1						31.07	1
28.44	1						31.09	1
27.86	1						31.09	1
29.91	1						31.1	1
29.6	1						31.1	1
29.48	1						31.11	1
29.18	1						31.11	1
26.25	1						31.12	1
28.19	1						31.13	1
27.35	1						31.14	1
25.56	1						31.14	1
27.85	1						31.15	1
25.06	1						31.15	1
23.86	1						31.15	1
24.3	1						31.16	1
25.84	1						31.17	1
22.86	1						31.17	1
24.72	1						31.18	1
24.41	1						31.2	1
24.33	1						31.21	1
25.04	1						31.22	1
24.39	1						31.22	1
24.61	1						31.24	1
23.33	1						31.24	1
24.77	1						31.24	1
27.12	1						31.25	1
24.62	1						31.25	1
25.52	1						31.25	1
27.51	1						31.25	1
28.12	1						31.26	1
32.36	1						31.27	1
27.93	1						31.27	1
30.04	1						31.28	1
27.64	1						31.28	1
26.95	1						31.29	1
28.33	1						31.29	1
23.01	1						31.31	1
25.03	1						31.32	1
21.42	1						31.32	1
25.95	1						31.32	1
25.48	1						31.33	1
27.55	1						31.33	1
28.62	1						31.33	1
29.42	1						31.34	1
25.16	1						31.35	1
28.73	1						31.35	1
25.43	1						31.35	1
25.11	1						31.35	1
23.5	1						31.36	1
23.72	1						31.37	1
23.41	1						31.37	1
26.78	1						31.38	1
22.24	1						31.38	1
22.5	1						31.4	1
25.09	1						31.41	1
26.24	1						31.41	1
25.24	1						31.44	1
29.27	1						31.44	1
25.42	1						31.45	1
27.48	1						31.45	1
27.79	1						31.46	1
21.18	1						31.46	1
26.51	1						31.46	1
27.46	1						31.48	1
26.91	1						31.5	1
27.19	1						31.51	1
26.44	1						31.53	1
27.35	1						31.53	1
23.11	1						31.54	1
24.69	1						31.55	1
26.05	1						31.55	1
30.69	1						31.59	1
30.07	1						31.61	1
31.48	1						31.61	1
28.43	1						31.62	1
32.04	1						31.66	1
24.95	1						31.66	1
26.29	1						31.66	1
23.08	1						31.67	1
24.4	1						31.67	1
28.47	1						31.7	1
28.7	1						31.7	1
25.88	1						31.72	1
25.1	1						31.74	1
26.3	1						31.75	1
27.14	1						31.76	1
24.94	1						31.78	1
26.06	1						31.79	1
25.53	1						31.81	1
26.52	1						31.81	1
28.02	1						31.83	1
29.4	1						31.83	1
23.77	1						31.85	1
25.27	1						31.85	1
23.87	1						31.85	1
26.31	1						31.85	1
26.02	1						31.87	1
26.19	1						31.88	1
25.94	1						31.88	1
28.9	1						31.89	1
29.25	1						31.9	1
30.13	1						31.9	1
26.1	1						31.91	1
29.15	1						31.91	1
25.29	1						31.93	1
30.1	1						31.94	1
28.55	1						31.94	1
26.35	1						31.97	1
26.34	1						31.97	1
24.89	1						31.97	1
28.08	1						31.98	1
25.98	1						31.98	1
26.89	1						32	1
30.42	1						32	1
25.63	1						32.01	1
22.76	1						32.01	1
29.62	1						32.02	1
29.42	1						32.03	1
26.36	1						32.05	1
27.05	1						32.05	1
25.52	1						32.06	1
25.19	1						32.07	1
26.22	1						32.07	1
28.27	1						32.08	1
25.15	1						32.08	1
21.77	1						32.09	1
	0						32.09	1
							32.09	1
							32.1	1
							32.1	1
							32.1	1
							32.13	1
							32.13	1
							32.14	1
							32.14	1
							32.14	1
							32.15	1
							32.17	1
							32.17	1
							32.17	1
							32.18	1
							32.18	1
							32.18	1
							32.18	1
							32.18	1
							32.18	1
							32.19	1
							32.19	1
							32.19	1
							32.19	1
							32.21	1
							32.22	1
							32.22	1
							32.23	1
							32.23	1
							32.24	1
							32.25	1
							32.26	1
							32.27	1
							32.27	1
							32.28	1
							32.3	1
							32.3	1
							32.31	1
							32.32	1
							32.33	1
							32.33	1
							32.34	1
							32.34	1
							32.34	1
							32.34	1
							32.35	1
							32.36	1
							32.38	1
							32.38	1
							32.38	1
							32.38	1
							32.38	1
							32.39	1
							32.39	1
							32.4	1
							32.41	1
							32.41	1
							32.41	1
							32.42	1
							32.42	1
							32.42	1
							32.45	1
							32.45	1
							32.45	1
							32.46	1
							32.48	1
							32.48	1
							32.48	1
							32.49	1
							32.5	1
							32.52	1
							32.52	1
							32.53	1
							32.55	1
							32.55	1
							32.55	1
							32.57	1
							32.57	1
							32.57	1
							32.58	1
							32.59	1
							32.61	1
							32.61	1
							32.63	1
							32.65	1
							32.65	1
							32.65	1
							32.66	1
							32.66	1
							32.67	1
							32.67	1
							32.68	1
							32.69	1
							32.7	1
							32.72	1
							32.75	1
							32.76	1
							32.76	1
							32.76	1
							32.79	1
							32.8	1
							32.81	1
							32.81	1
							32.82	1
							32.82	1
							32.83	1
							32.83	1
							32.83	1
							32.85	1
							32.87	1
							32.87	1
							32.87	1
							32.88	1
							32.89	1
							32.89	1
							32.9	1
							32.92	1
							32.92	1
							32.93	1
							32.94	1
							32.95	1
							32.96	1
							32.97	1
							32.97	1
							32.98	1
							32.99	1
							33	1
							33.02	1
							33.02	1
							33.03	1
							33.03	1
							33.04	1
							33.05	1
							33.06	1
							33.06	1
							33.08	1
							33.08	1
							33.08	1
							33.08	1
							33.11	1
							33.11	1
							33.11	1
							33.11	1
							33.12	1
							33.12	1
							33.12	1
							33.14	1
							33.15	1
							33.15	1
							33.15	1
							33.15	1
							33.16	1
							33.16	1
							33.16	1
							33.16	1
							33.17	1
							33.18	1
							33.18	1
							33.19	1
							33.19	1
							33.19	1
							33.2	1
							33.21	1
							33.21	1
							33.22	1
							33.23	1
							33.23	1
							33.24	1
							33.24	1
							33.26	1
							33.26	1
							33.27	1
							33.28	1
							33.29	1
							33.29	1
							33.3	1
							33.3	1
							33.33	1
							33.33	1
							33.33	1
							33.33	1
							33.34	1
							33.35	1
							33.36	1
							33.36	1
							33.37	1
							33.37	1
							33.38	1
							33.38	1
							33.39	1
							33.41	1
							33.42	1
							33.43	1
							33.44	1
							33.46	1
							33.47	1
							33.49	1
							33.51	1
							33.52	1
							33.53	1
							33.53	1
							33.54	1
							33.55	1
							33.55	1
							33.56	1
							33.57	1
							33.62	1
							33.62	1
							33.62	1
							33.65	1
							33.66	1
							33.68	1
							33.69	1
							33.72	1
							33.73	1
							33.73	1
							33.73	1
							33.75	1
							33.75	1
							33.77	1
							33.77	1
							33.77	1
							33.78	1
							33.78	1
							33.79	1
							33.79	1
							33.79	1
							33.79	1
							33.8	1
							33.8	1
							33.81	1
							33.83	1
							33.84	1
							33.86	1
							33.86	1
							33.89	1
							33.89	1
							33.89	1
							33.9	1
							33.92	1
							33.94	1
							33.96	1
							33.96	1
							33.96	1
							33.96	1
							33.97	1
							34	1
							34	1
							34	1
							34.01	1
							34.01	1
							34.01	1
							34.01	1
							34.01	1
							34.03	1
							34.04	1
							34.05	1
							34.06	1
							34.06	1
							34.07	1
							34.07	1
							34.07	1
							34.07	1
							34.09	1
							34.09	1
							34.1	1
							34.11	1
							34.12	1
							34.12	1
							34.16	1
							34.17	1
							34.17	1
							34.17	1
							34.18	1
							34.18	1
							34.19	1
							34.21	1
							34.21	1
							34.22	1
							34.22	1
							34.22	1
							34.23	1
							34.24	1
							34.24	1
							34.25	1
							34.25	1
							34.25	1
							34.26	1
							34.26	1
							34.28	1
							34.29	1
							34.29	1
							34.29	1
							34.3	1
							34.31	1
							34.31	1
							34.34	1
							34.35	1
							34.38	1
							34.39	1
							34.39	1
							34.4	1
							34.42	1
							34.43	1
							34.43	1
							34.43	1
							34.44	1
							34.45	1
							34.45	1
							34.47	1
							34.47	1
							34.47	1
							34.48	1
							34.48	1
							34.5	1
							34.52	1
							34.53	1
							34.54	1
							34.55	1
							34.56	1
							34.57	1
							34.57	1
							34.58	1
							34.58	1
							34.59	1
							34.6	1
							34.62	1
							34.62	1
							34.63	1
							34.64	1
							34.67	1
							34.67	1
							34.67	1
							34.68	1
							34.68	1
							34.69	1
							34.71	1
							34.72	1
							34.72	1
							34.72	1
							34.76	1
							34.77	1
							34.79	1
							34.83	1
							34.84	1
							34.84	1
							34.85	1
							34.85	1
							34.86	1
							34.86	1
							34.87	1
							34.87	1
							34.89	1
							34.89	1
							34.89	1
							34.9	1
							34.9	1
							34.92	1
							34.92	1
							35	1
							35	1
							35.01	1
							35.03	1
							35.03	1
							35.04	1
							35.04	1
							35.05	1
							35.05	1
							35.06	1
							35.07	1
							35.07	1
							35.08	1
							35.08	1
							35.09	1
							35.09	1
							35.09	1
							35.1	1
							35.1	1
							35.1	1
							35.13	1
							35.14	1
							35.14	1
							35.14	1
							35.16	1
							35.17	1
							35.18	1
							35.18	1
							35.18	1
							35.2	1
							35.2	1
							35.2	1
							35.2	1
							35.21	1
							35.22	1
							35.22	1
							35.23	1
							35.24	1
							35.24	1
							35.25	1
							35.26	1
							35.27	1
							35.28	1
							35.29	1
							35.3	1
							35.32	1
							35.32	1
							35.32	1
							35.33	1
							35.33	1
							35.34	1
							35.35	1
							35.37	1
							35.37	1
							35.37	1
							35.38	1
							35.38	1
							35.38	1
							35.4	1
							35.4	1
							35.43	1
							35.43	1
							35.44	1
							35.46	1
							35.46	1
							35.49	1
							35.52	1
							35.54	1
							35.56	1
							35.57	1
							35.57	1
							35.57	1
							35.64	1
							35.65	1
							35.65	1
							35.65	1
							35.66	1
							35.66	1
							35.67	1
							35.7	1
							35.72	1
							35.77	1
							35.77	1
							35.77	1
							35.81	1
							35.82	1
							35.87	1
							35.9	1
							35.92	1
							35.99	1
							36	1
							36.01	1
							36.02	1
							36.02	1
							36.03	1
							36.04	1
							36.04	1
							36.05	1
							36.05	1
							36.09	1
							36.09	1
							36.09	1
							36.1	1
							36.1	1
							36.13	1
							36.13	1
							36.13	1
							36.14	1
							36.16	1
							36.17	1
							36.19	1
							36.19	1
							36.2	1
							36.25	1
							36.25	1
							36.32	1
							36.32	1
							36.33	1
							36.34	1
							36.35	1
							36.37	1
							36.4	1
							36.41	1
							36.44	1
							36.47	1
							36.49	1
							36.56	1
							36.59	1
							36.62	1
							36.63	1
							36.66	1
							36.67	1
							36.67	1
							36.73	1
							36.78	1
							36.8	1
							36.88	1
							36.89	1
							36.89	1
							36.9	1
							36.92	1
							37	1
							37.02	1
							37.02	1
							37.02	1
							37.05	1
							37.07	1
							37.1	1
							37.1	1
							37.1	1
							37.13	1
							37.17	1
							37.17	1
							37.18	1
							37.19	1
							37.2	1
							37.22	1
							37.23	1
							37.28	1
							37.29	1
							37.34	1
							37.35	1
							37.37	1
							37.39	1
							37.41	1
							37.43	1
							37.43	1
							37.45	1
							37.53	1
							37.53	1
							37.55	1
							37.55	1
							37.59	1
							37.6	1
							37.65	1
							37.69	1
							37.74	1
							37.74	1
							37.76	1
							37.82	1
							37.85	1
							37.89	1
							37.89	1
							37.94	1
							37.95	1
							37.96	1
							28.71	1
							29.17	1
							31.06	1
							31.82	1
							32.37	1
							33.08	1
							33.24	1
							34.63	1
							24.38	1
							25.1	1
							29.45	1
							31.32	1
							26.53	1
							33.93	1
							30.04	1
							30.04	1
							23.61	1
							24.05	1
							25.2	1
							27.27	1
							28.12	1
							33.44	1
							29.48	1
							31.5	1
							33.37	1
							26.27	1
							31.73	1
							26.09	1
							27.14	1
							28.77	1
							31.7	1
							34.42	1
							26.46	1
							26.97	1
							27.23	1
							28.19	1
							28.34	1
							28.64	1
							29.04	1
							29.26	1
							30.3	1
							30.6	1
							30.8	1
							31.41	1
							32.79	1
							33.41	1
							26.6	1
							27.36	1
							28.25	1
							29.13	1
							29.64	1
							30.07	1
							30.64	1
							25.23	1
							25.75	1
							26.36	1
							27.43	1
							27.56	1
							28.15	1
							28.4	1
							28.42	1
							30.15	1
							31.91	1
							27.1	1
							28.1	1
							30.27	1
							32.09	1
							32.4	1
							32.84	1
							21.09	1
							24.44	1
							26.82	1
							28.02	1
							28.21	1
							29.1	1
							29.13	1
							29.86	1
							31.1	1
							31.61	1
							31.69	1
							32.2	1
							33.08	1
							33.23	1
							25.45	1
							26.91	1
							29.07	1
							30.9	1
							31.3	1
							25.6	1
							29.45	1
							24.6	1
							26.73	1
							27.95	1
							31.67	1
							26.42	1
							27.02	1
							27.47	1
							28.13	1
							28.52	1
							28.69	1
							29.65	1
							30.31	1
							30.53	1
							31.3	1
							32.07	1
							33.35	1
							24.4	1
							24.46	1
							25.43	1
							26.15	1
							27.82	1
							28.18	1
							21.22	1
							23.02	1
							23.42	1
							24.25	1
							24.27	1
							24.71	1
							24.81	1
							25.04	1
							25.15	1
							25.6	1
							26.2	1
							26.3	1
							26.42	1
							26.44	1
							27.38	1
							28.74	1
							28.97	1
							31.25	1
							21.17	1
							23.87	1
							24.3	1
							24.71	1
							25.94	1
							28.66	1
							30.46	1
							23.8	1
							25.24	1
							25.54	1
							26.39	1
							27.8	1
							28.05	1
							28.2	1
							28.49	1
							29.07	1
							33.53	1
							25.19	1
							25.6	1
							27.6	1
							28.38	1
							28.97	1
							30.23	1
							30.25	1
							31.36	1
							32.35	1
							35.21	1
							25.87	1
							26.43	1
							28.05	1
							30.08	1
							31.72	1
							22.14	1
							22.4	1
							23.12	1
							24.28	1
							24.66	1
							25.6	1
							26.16	1
							26.29	1
							21.6	1
							21.83	1
							22.97	1
							23.08	1
							23.4	1
							24.17	1
							24.29	1
							24.47	1
							24.62	1
							25.42	1
							25.51	1
							25.54	1
							25.72	1
							25.8	1
							26.24	1
							27.06	1
							27.31	1
							28.08	1
							28.49	1
							30.08	1
							30.68	1
							21.42	1
							21.72	1
							25.32	1
							26.37	1
							26.75	1
							30.47	1
							31.85	1
							22.56	1
							23.17	1
							24.95	1
							26.59	1
							28.48	1
							28.65	1
							28.86	1
							32.01	1
							32.66	1
							22.58	1
							25.42	1
							27.43	1
							29.41	1
							30.27	1
							30.83	1
							21.68	1
							22.27	1
							24.45	1
							26.39	1
							26.7	1
							27.01	1
							27.28	1
							28.18	1
							28.44	1
							28.62	1
							29.14	1
							30.12	1
							30.49	1
							31.57	1
							24.29	1
							26.22	1
							26.82	1
							27.02	1
							30.57	1
							28.51	1
							29.42	1
							30.02	1
							30.35	1
							21.58	1
							22.14	1
							22.15	1
							22.98	1
							23.17	1
							23.48	1
							24.16	1
							27.98	1
							28.01	1
							28.94	1
							29.66	1
							25.33	1
							27.13	1
							27.47	1
							28.44	1
							28.76	1
							28.77	1
							29.36	1
							29.97	1
							30.68	1
							26.38	1
							27.05	1
							27.21	1
							28.91	1
							29.32	1
							31.39	1
							22.83	1
							23.62	1
							23.72	1
							24.32	1
							25.72	1
							26.75	1
							27.7	1
							27.95	1
							29.91	1
							30.01	1
							30.07	1
							28.09	1
							30.62	1
							31.04	1
							25.28	1
							27.54	1
							28.33	1
							28.39	1
							28.56	1
							29.71	1
							30.62	1
							31.11	1
							31.72	1
							32.22	1
							33.69	1
							35.2	1
							26.46	1
							26.65	1
							27.26	1
							29.3	1
							32.26	1
							26.18	1
							27.51	1
							27.52	1
							29.23	1
							30.22	1
							30.56	1
							30.7	1
							30.72	1
							31.29	1
							31.3	1
							31.39	1
							32.89	1
							32.91	1
							33.15	1
							34.8	1
							34.89	1
							35.16	1
							30.07	1
							30.15	1
							21.01	1
							21.61	1
							22.23	1
							23.25	1
							23.97	1
							24.71	1
							24.78	1
							24.84	1
							26.21	1
							26.22	1
							26.72	1
							26.82	1
							26.82	1
							27.1	1
							27.13	1
							27.25	1
							27.31	1
							27.35	1
							27.44	1
							28.22	1
							28.39	1
							28.57	1
							29.01	1
							29.28	1
							30.14	1
							30.22	1
							30.37	1
							31.42	1
							32.56	1
							32.62	1
							34.8	1
							23.71	1
							25.75	1
							26.02	1
							26.77	1
							27.14	1
							27.24	1
							28.17	1
							28.26	1
							28.71	1
							28.88	1
							29.21	1
							29.54	1
							30.17	1
							30.78	1
							30.99	1
							31.17	1
							31.31	1
							31.34	1
							31.85	1
							32.02	1
							32.95	1
							33.31	1
							34.95	1
							25.13	1
							25.47	1
							26.69	1
							27.18	1
							27.22	1
							27.48	1
							28.14	1
							28.16	1
							29.48	1
							29.56	1
							29.63	1
							30.44	1
							30.9	1
							31.08	1
							31.44	1
							31.67	1
							31.75	1
							32.41	1
							32.58	1
							32.77	1
							33.09	1
							33.55	1
							33.55	1
							34.13	1
							35.13	1
							35.55	1
							35.62	1
							35.91	1
							24.38	1
							27.24	1
							29.15	1
							29.82	1
							30.68	1
							32.62	1
							33.31	1
							34.25	1
							25.25	1
							26.07	1
							27.44	1
							27.74	1
							27.79	1
							27.88	1
							28.2	1
							28.87	1
							29.32	1
							29.6	1
							29.71	1
							29.98	1
							30.27	1
							30.77	1
							31.12	1
							31.28	1
							32.55	1
							32.61	1
							33.11	1
							33.6	1
							33.86	1
							33.87	1
							34.24	1
							34.89	1
							35.01	1
							36.15	1
							28.12	1
							29.41	1
							30.21	1
							31.12	1
							33.04	1
							33.2	1
							34.45	1
							24.24	1
							24.85	1
							25.44	1
							25.62	1
							25.82	1
							25.92	1
							25.96	1
							26.39	1
							26.88	1
							27.06	1
							27.22	1
							27.29	1
							27.36	1
							28.06	1
							28.86	1
							28.88	1
							28.97	1
							29.03	1
							29.18	1
							29.4	1
							30.21	1
							30.97	1
							31.55	1
							31.59	1
							31.59	1
							33.53	1
							33.6	1
							33.83	1
							34.19	1
							34.25	1
							23.64	1
							23.8	1
							24.79	1
							25.13	1
							26.1	1
							26.16	1
							26.76	1
							26.88	1
							27.09	1
							27.26	1
							27.31	1
							27.52	1
							27.85	1
							28.02	1
							28.05	1
							28.37	1
							28.48	1
							29.17	1
							29.28	1
							30.4	1
							30.46	1
							30.55	1
							31.07	1
							31.07	1
							31.08	1
							31.2	1
							31.33	1
							31.38	1
							31.39	1
							32.44	1
							32.53	1
							33.27	1
							33.37	1
							33.44	1
							33.63	1
							35.08	1
							37.17	1
							37.41	1
							25.58	1
							26.34	1
							26.65	1
							27.23	1
							27.39	1
							27.89	1
							29.35	1
							29.38	1
							29.68	1
							30.17	1
							30.47	1
							30.64	1
							30.75	1
							30.99	1
							31.01	1
							31.81	1
							31.85	1
							32.07	1
							32.11	1
							32.35	1
							32.41	1
							32.58	1
							32.69	1
							32.71	1
							32.82	1
							32.89	1
							33.25	1
							33.62	1
							34.33	1
							34.38	1
							34.44	1
							34.51	1
							34.65	1
							35.37	1
							36.15	1
							36.21	1
							36.85	1
							26.13	1
							27.11	1
							27.7	1
							27.85	1
							28.12	1
							28.41	1
							28.85	1
							30.21	1
							30.25	1
							30.48	1
							31.04	1
							31.2	1
							31.58	1
							34	1
							23.91	1
							24.22	1
							24.69	1
							26.63	1
							26.82	1
							27.25	1
							27.79	1
							28.24	1
							28.59	1
							28.68	1
							29.01	1
							29.13	1
							29.67	1
							29.74	1
							29.92	1
							30.08	1
							30.16	1
							31.05	1
							31.2	1
							31.74	1
							32.85	1
							33.15	1
							33.29	1
							34.7	1
							27.53	1
							28.21	1
							30.01	1
							30.01	1
							31.92	1
							32.67	1
							34.37	1
							37.42	1
							24.39	1
							27.36	1
							28.07	1
							28.16	1
							28.22	1
							28.64	1
							29.55	1
							30.57	1
							30.98	1
							31.91	1
							32.49	1
							33.36	1
							34.49	1
							34.74	1
							36.14	1
							24.04	1
							25.02	1
							26.08	1
							26.43	1
							26.66	1
							27.18	1
							27.18	1
							27.36	1
							27.84	1
							28.59	1
							28.62	1
							29.36	1
							29.88	1
							30.21	1
							30.23	1
							30.52	1
							31.08	1
							31.17	1
							31.18	1
							32.93	1
							33.81	1
							36.29	1
							24.4	1
							24.51	1
							24.75	1
							25.55	1
							25.84	1
							26.85	1
							27.35	1
							27.62	1
							28.08	1
							29.06	1
							29.15	1
							29.45	1
							29.76	1
							30.54	1
							31.18	1
							31.33	1
							31.85	1
							32.58	1
							33.34	1
							33.51	1
							33.65	1
							33.7	1
							33.84	1
							36.25	1
							25.37	1
							26.35	1
							27.03	1
							27.4	1
							27.4	1
							28.18	1
							28.7	1
[truncated: 1,554 more rows]

## Sheet: Staff-collect Year 1
#	Specimen #	Date Recd	Year	Month	Week	Season	Date Coll	Onset Date	Specimen type	Surveillance	Patient Name	Patient ID	Age	Flu PCR Result	Flu A Ct	Flu B Ct	RP Ct		RP Ct Value	Count
6	16VR008474	2016-09-08	2016	9	37	16/17 Season	2016-09-06	2016-09-03	Poster phary	VI Orchards	H439	439	15	No FluA or B			28.38	1	<20	0
3	16VR008472	2016-09-06	2016	9	37	16/17 Season	2016-09-06	2016-09-03	Poster phary	VI Orchards	M440	440	13	No FluA or B			28.7	1	20-20.9	0
7	16VR008475	2016-09-08	2016	9	37	16/17 Season	2016-09-06	2016-09-05	Poster phary	VI Orchards	N441	441	9	No FluA or B			31.78	1	21-21.9	1
4	16VR008471	2016-09-08	2016	9	37	16/17 Season	2016-09-06	2016-09-02	Poster phary	VI Orchards	H442	442	14	No FluA or B			31.2	1	22-22.9	3
5	16VR008473	2016-09-08	2016	9	37	16/17 Season	2016-09-06	2016-09-04	Poster phary	VI Orchards	M443	443	12	No FluA or B			28.27	1	23-23.9	5
8	16VR008530	2016-09-12	2016	9	38	16/17 Season	2016-09-07	2016-09-05	Poster phary	VI Orchards	M444	444	12	No FluA or B			28.14	1	24-24.9	9
9	16VR008531	2016-09-12	2016	9	38	16/17 Season	2016-09-08	2016-09-04	Poster phary	VI Orchards	H445	445	15	No FluA or B			28.51	1	25-25.9	28
10	16VR008528	2016-09-12	2016	9	38	16/17 Season	2016-09-09	2016-09-07	Poster phary	VI Orchards	R446	446	10	No FluA or B			36.06	1	26-26.9	31
11	16VR008529	2016-09-12	2016	9	38	16/17 Season	2016-09-09	2016-09-06	Poster phary	VI Orchards	H447	447	14	No FluA or B			26.47	1	27-27.9	74
12	16VR008545	2016-09-12	2016	9	38	16/17 Season	2016-09-11	2016-09-08	Poster phary	VI Orchards	H448	448	15	No FluA or B			25.85	1	28-28.9	76
14	16VR008570	2016-09-13	2016	9	38	16/17 Season	2016-09-12	2016-09-09	Poster phary	VI Orchards	M449	449	13	No FluA or B			29.25	1	29-29.9	60
13	16VR008546	2016-09-12	2016	9	38	16/17 Season	2016-09-12	2016-09-10	Poster phary	VI Orchards	P450	450	7	No FluA or B			28.32	1	30-30.9	40
15	16VR008624	2016-09-16	2016	9	38	16/17 Season	2016-09-14	2016-09-13	Poster phary	VI Orchards	N451	451	9	No FluA or B			28.33	1	31-31.9	17
16	16VR008625	2016-09-16	2016	9	38	16/17 Season	2016-09-14	2016-09-12	Poster phary	VI Orchards	R452	452	11	No FluA or B			27.26	1	32-32.9	12
17	16VR008648	2016-09-19	2016	9	39	16/17 Season	2016-09-16	2016-09-15	Poster phary	VI Orchards	R454	454	10	No FluA or B			30.52	1	33-33.9	8
19	16VR008703	2016-09-20	2016	9	39	16/17 Season	2016-09-18	2016-09-14	Poster phary	VI Orchards	R455	455	10	No FluA or B			25.7	1	34-34.9	5
18	16VR008702	2016-09-20	2016	9	39	16/17 Season	2016-09-18	2016-09-15	Poster phary	VI Orchards	M456	456	12	No FluA or B			28.35	1	35-35.9	4
23	16VR008707	2016-09-20	2016	9	39	16/17 Season	2016-09-19	2016-09-14	Poster phary	VI Orchards	M457	457	13	No FluA or B			27.44	1	36-36.9	3
22	16VR008706	2016-09-20	2016	9	39	16/17 Season	2016-09-19	2016-09-17	Poster phary	VI Orchards	N458	458	5	No FluA or B			30.03	1	37-37.9	0
21	16VR008705	2016-09-20	2016	9	39	16/17 Season	2016-09-19	2016-09-15	Poster phary	VI Orchards	N459	459	7	No FluA or B			30.92	1	Inconclusive	0
20	16VR008704	2016-09-20	2016	9	39	16/17 Season	2016-09-19	2016-09-14	Poster phary	VI Orchards	K460	460	4	No FluA or B			32.64	1	Total	376
24	16VR008735	2016-09-21	2016	9	39	16/17 Season	2016-09-20	2016-09-15	Poster phary	VI Orchards	M462	462	13	No FluA or B			29.12	1	Mean Ct	28.5828
25	16VR008752	2016-09-22	2016	9	39	16/17 Season	2016-09-21		Poster phary	VI Orchards	M461	461	12	No FluA or B			28.02	1	*Removed 2 'Not Done'
26	16VR008888	2016-09-28	2016	9	40	16/17 Season	2016-09-26		Poster phary	VI Orchards	H463	463	16	No FluA or B			26.75	1
27	16VR009037	2016-10-05	2016	10	41	16/17 Season	2016-10-04	2016-09-27	Poster phary	VI Orchards	H465	465	15	No FluA or B			24.66	1
31	16VR009135	2016-10-10	2016	10	42	16/17 Season	2016-10-06		Poster phary	VI Orchards	N466	466	8	No FluA or B			27.24	1
30	16VR009134	2016-10-10	2016	10	42	16/17 Season	2016-10-06		Poster phary	VI Orchards	N467	467	6	No FluA or B			25.93	1	Mean RP Ct Value
29	16VR009133	2016-10-10	2016	10	42	16/17 Season	2016-10-06		Poster phary	VI Orchards	R468	468	12	No FluA or B			27.12	1
28	16VR009117	2016-10-07	2016	10	41	16/17 Season	2016-10-06		Poster phary	VI Orchards	P471	471	5	No FluA or B			22.84	1	Mean	28.5828
32	16VR009132	2016-10-10	2016	10	42	16/17 Season	2016-10-07		Poster phary	VI Orchards	R472	472	10	No FluA or B			21.03	1	Standard Error	0.123934
33	16VR009201	2016-10-12	2016	10	42	16/17 Season	2016-10-09		Poster phary	VI Orchards	H474	474	14	No FluA or B			27.13	1	Median	28.37
35	16VR009169	2016-10-11	2016	10	42	16/17 Season	2016-10-10		Poster phary	VI Orchards	P475	475	8	No FluA or B			27.39	1	Mode	28.35
34	16VR009168	2016-10-11	2016	10	42	16/17 Season	2016-10-10		Poster phary	VI Orchards	B476	476	6	No FluA or B			33.65	1	Standard Deviation	2.40316
36	16VR009282	2016-10-14	2016	10	42	16/17 Season	2016-10-12		Poster phary	VI Orchards	H477	477	14	No FluA or B			26.02	1	Sample Variance	5.7752
37	16VR009312	2016-10-17	2016	10	43	16/17 Season	2016-10-14		Poster phary	VI Orchards	H478	478	16	No FluA or B			26.25	1	Kurtosis	1.02321
38	16VR009389	2016-10-19	2016	10	43	16/17 Season	2016-10-18		Poster phary	VI Orchards	N479	479	5	No FluA or B			30.3	1	Skewness	0.397806
39	16VR009612	2016-10-28	2016	10	44	16/17 Season	2016-10-19		Poster phary	VI Orchards	H480	480	17	No FluA or B			29.28	1	Range	15.05
40	16VR009505	2016-10-25	2016	10	44	16/17 Season	2016-10-21		Poster phary	VI Orchards	H481	481	16	No FluA or B			26.81	1	Minimum	21.03
41	16VR009508	2016-10-25	2016	10	44	16/17 Season	2016-10-21		Poster phary	VI Orchards	M483	483	12	No FluA or B			28.52	1	Maximum	36.08
42	16VR009507	2016-10-25	2016	10	44	16/17 Season	2016-10-22		Poster phary	VI Orchards	P482	482	6	No FluA or B			28.35	1	Sum	10747.1
45	16VR009547	2016-10-26	2016	10	44	16/17 Season	2016-10-24		Poster phary	VI Orchards	N484	484	7	No FluA or B			29.07	1	Count	376
43	16VR009545	2016-10-26	2016	10	44	16/17 Season	2016-10-24		Poster phary	VI Orchards	N485	485	9	No FluA or B			28.49	1	Confidence Level(95.0%)	0.243692
44	16VR009546	2016-10-26	2016	10	44	16/17 Season	2016-10-24		Poster phary	VI Orchards	N486	486	5	No FluA or B			27.02	1		Lower	Upper
46	16VR009591	2016-10-27	2016	10	44	16/17 Season	2016-10-26		Poster phary	VI Orchards	P487	487	5	No FluA or B			24.28	1	95% Confidence Interval	28.3392	28.8265
47	16VR009614	2016-10-28	2016	10	44	16/17 Season	2016-10-27		Poster phary	VI Orchards	M488	488	13	No FluA or B			28.32	1
50	16VR009650	2016-10-31	2016	10	45	16/17 Season	2016-10-27		Poster phary	VI Orchards	B489	489	6	No FluA or B			29.33	1	Adequacy
49	16VR009649	2016-10-31	2016	10	45	16/17 Season	2016-10-27		Poster phary	VI Orchards	B490	490	9	No FluA or B			27.71	1
48	16VR009648	2016-10-31	2016	10	45	16/17 Season	2016-10-27		Poster phary	VI Orchards	R491	491	11	No FluA or B			27.28	1	Mean	1
52	16VR009765	2016-11-03	2016	11	45	16/17 Season	2016-11-01		Poster phary	VI Orchards	K492	492	4	No FluA or B			28.87	1	Standard Error	0
51	16VR009763	2016-11-03	2016	11	45	16/17 Season	2016-11-01		Poster phary	VI Orchards	N493	493	6	No FluA or B			28	1	Median	1
54	16VR009799	2016-11-04	2016	11	45	16/17 Season	2016-11-02		Poster phary	VI Orchards	P494	494	8	No FluA or B			29.52	1	Mode	1
53	16VR009796	2016-11-04	2016	11	45	16/17 Season	2016-11-02		Poster phary	VI Orchards	P495	495	5	No FluA or B			32.26	1	Standard Deviation	0
56	16VR009982	2016-11-10	2016	11	46	16/17 Season	2016-11-08	2016-11-05	Poster phary	VI Orchards	B497	497	7	No FluA or B			30.17	1	Sample Variance	0
55	16VR009978	2016-11-10	2016	11	46	16/17 Season	2016-11-08	2016-11-06	Poster phary	VI Orchards	N499	499	5	No FluA or B			27.09	1	Kurtosis	#DIV/0!
57	16VR009974	2016-11-10	2016	11	46	16/17 Season	2016-11-09	2016-11-08	Poster phary	VI Orchards	P498	498	8	No FluA or B			28.08	1	Skewness	#DIV/0!
59	16VR009977	2016-11-10	2016	11	46	16/17 Season	2016-11-09	2016-11-08	Poster phary	VI Orchards	M500	500	13	No FluA or B			31.45	1	Range	0
60	16VR009979	2016-11-10	2016	11	46	16/17 Season	2016-11-09	2016-11-08	Poster phary	VI Orchards	N501	501	6	No FluA or B			30.87	1	Minimum	1
58	16VR009975	2016-11-10	2016	11	46	16/17 Season	2016-11-09	2016-11-08	Poster phary	VI Orchards	P502	502	9	No FluA or B			29.1	1	Maximum	1
61	16VR010076	2016-11-15	2016	11	47	16/17 Season	2016-11-11	2016-11-10	Poster phary	VI Orchards	N504	504	8	No FluA or B			28.36	1	Sum	376
62	16VR010074	2016-11-15	2016	11	47	16/17 Season	2016-11-14	2016-11-12	Poster phary	VI Orchards	N505	505	6	No FluA or B			27.31	1	Count	376
63	16VR010122	2016-11-16	2016	11	47	16/17 Season	2016-11-15	2016-11-13	Poster phary	VI Orchards	B506	506	5	No FluA or B			29.87	1	Confidence Level(95.0%)	0
64	16VR010271	2016-11-22	2016	11	48	16/17 Season	2016-11-21	2016-11-17	Poster phary	VI Orchards	R509	509	12	No FluA or B			32.22	1		Lower	Upper
65	16VR010328	2016-11-23	2016	11	48	16/17 Season	2016-11-22	2016-11-20	Poster phary	VI Orchards	N510	510	6	No FluA or B			31.68	1	95% Confidence Interval	1	1
66	16VR010475	2016-11-29	2016	11	49	16/17 Season	2016-11-28		Poster phary	VI Orchards	N511	511	8	No FluA or B			25.04	1
69	16VR010629	2016-12-02	2016	12	49	16/17 Season	2016-12-01	2016-11-27	Poster phary	VI Orchards	N512	512	8	No FluA or B			28.9	1
68	16VR010628	2016-12-02	2016	12	49	16/17 Season	2016-12-01	2016-11-29	Poster phary	VI Orchards	B513	513	5	No FluA or B			24.31	1
67	16VR010623	2016-12-02	2016	12	49	16/17 Season	2016-12-01		Poster phary	VI Orchards	N514	514	8	No FluA or B			27.37	1
71	16VR010720	2016-12-06	2016	12	50	16/17 Season	2016-12-04		Poster phary	VI Orchards	R516	516	10	No FluA or B			31.06	1
70	16VR010719	2016-12-06	2016	12	50	16/17 Season	2016-12-04		Poster phary	VI Orchards	M517	517	12	No FluA or B			29.81	1
76	16VR010835	2016-12-08	2016	12	50	16/17 Season	2016-12-06		Poster phary	VI Orchards	N518	518	5	No FluA or B			26.09	1
73	16VR010755	2016-12-07	2016	12	50	16/17 Season	2016-12-06		Poster phary	VI Orchards	N520	520	5	No FluA or B			27.84	1
72	16VR010754	2016-12-07	2016	12	50	16/17 Season	2016-12-06		Poster phary	VI Orchards	M521	521	13	No FluA or B			28.52	1
74	16VR010757	2016-12-07	2016	12	50	16/17 Season	2016-12-06		Poster phary	VI Orchards	H522	522	14	No FluA or B			27.29	1
75	16VR010759	2016-12-07	2016	12	50	16/17 Season	2016-12-06		Poster phary	VI Orchards	N523	523	6	No FluA or B			27.79	1
77	16VR010832	2016-12-08	2016	12	50	16/17 Season	2016-12-07		Poster phary	VI Orchards	N525	525	5	No FluA or B			23.04	1
80	16VR010871	2016-12-09	2016	12	50	16/17 Season	2016-12-07		Poster phary	VI Orchards	H526	526	15	No FluA or B			25.46	1
79	16VR010870	2016-12-09	2016	12	50	16/17 Season	2016-12-07		Poster phary	VI Orchards	B527	527	7	No FluA or B			25.39	1
78	16VR010867	2016-12-09	2016	12	50	16/17 Season	2016-12-07		Poster phary	VI Orchards	B528	528	8	No FluA or B			27.15	1
81	16VR010919	2016-12-12	2016	12	51	16/17 Season	2016-12-09		Poster phary	VI Orchards	R529	529	12	No FluA or B			27.85	1
83	16VR010975	2016-12-13	2016	12	51	16/17 Season	2016-12-12		Poster phary	VI Orchards	N530	530	5	No FluA or B			31.02	1
84	16VR010976	2016-12-13	2016	12	51	16/17 Season	2016-12-12		Poster phary	VI Orchards	P531	531	8	No FluA or B			32.86	1
85	16VR010977	2016-12-13	2016	12	51	16/17 Season	2016-12-12		Poster phary	VI Orchards	H532	532	15	No FluA or B			31.97	1
82	16VR010974	2016-12-13	2016	12	51	16/17 Season	2016-12-12		Poster phary	VI Orchards	B535	535	9	No FluA or B			32.44	1
86	16VR011055	2016-12-14	2016	12	51	16/17 Season	2016-12-13		Poster phary	VI Orchards	P536	536	9	No FluA or B			29.57	1
87	16VR011097	2016-12-15	2016	12	51	16/17 Season	2016-12-14		Poster phary	VI Orchards	N537	537	5	No FluA or B			27.86	1
90	16VR011228	2016-12-19	2016	12	52	16/17 Season	2016-12-15		Poster phary	VI Orchards	M538	538	13	No FluA or B			28.05	1
88	16VR011226	2016-12-19	2016	12	52	16/17 Season	2016-12-15		Poster phary	VI Orchards	M539	539	13	No FluA or B			29.48	1
89	16VR011227	2016-12-19	2016	12	52	16/17 Season	2016-12-15		Poster phary	VI Orchards	R540	540	11	No FluA or B			29.75	1
91	16VR011310	2016-12-20	2016	12	52	16/17 Season	2016-12-19		Poster phary	VI Orchards	R542	542	10	No FluA or B			28.86	1
93	16VR011318	2016-12-20	2016	12	52	16/17 Season	2016-12-19		Poster phary	VI Orchards	M543	543	13	No FluA or B			29.83	1
92	16VR011317	2016-12-20	2016	12	52	16/17 Season	2016-12-19		Poster phary	VI Orchards	M544	544	13	No FluA or B			30.43	1
95	16VR011320	2016-12-20	2016	12	52	16/17 Season	2016-12-19		Poster phary	VI Orchards	M545	545	14	No FluA or B			30.16	1
94	16VR011319	2016-12-20	2016	12	52	16/17 Season	2016-12-19		Poster phary	VI Orchards	B546	546	5	No FluA or B			30.3	1
96	16VR011390	2016-12-21	2016	12	52	16/17 Season	2016-12-20		Poster phary	VI Orchards	H547	547	16	No FluA or B			26.28	1
102	16VR011453	2016-12-22	2016	12	52	16/17 Season	2016-12-20		Poster phary	VI Orchards	M548	548	14	No FluA or B			28.6	1
97	16VR011391	2016-12-21	2016	12	52	16/17 Season	2016-12-20		Poster phary	VI Orchards	P549	549	9	No FluA or B			28.25	1
98	16VR011392	2016-12-21	2016	12	52	16/17 Season	2016-12-20		Poster phary	VI Orchards	P550	550	6	No FluA or B			29.16	1
101	16VR011395	2016-12-21	2016	12	52	16/17 Season	2016-12-20		Poster phary	VI Orchards	K551	551	4	No FluA or B			27.86	1
100	16VR011394	2016-12-21	2016	12	52	16/17 Season	2016-12-20		Poster phary	VI Orchards	P552	552	9	No FluA or B			29.14	1
99	16VR011393	2016-12-21	2016	12	52	16/17 Season	2016-12-20		Poster phary	VI Orchards	R553	553	12	No FluA or B			25.82	1
105	16VR011454	2016-12-22	2016	12	52	16/17 Season	2016-12-21		Poster phary	VI Orchards	B554	554	6	No FluA or B			27.88	1
104	16VR011452	2016-12-22	2016	12	52	16/17 Season	2016-12-21		Poster phary	VI Orchards	R555	555	10	No FluA or B			27.78	1
103	16VR011451	2016-12-22	2016	12	52	16/17 Season	2016-12-21		Poster phary	VI Orchards	P556	556	5	No FluA or B			27.59	1
106	16VR011731	2016-12-28	2016	12	53	16/17 Season	2016-12-27		Poster phary	VI Orchards	N560	560	7	No FluA or B			28.83	1
107	16VR011813	2016-12-29	2016	12	53	16/17 Season	2016-12-28		Poster phary	VI Orchards	R559	559	12	No FluA or B			29.08	1
108	17VR001050	2017-01-03	2017	1	1	16/17 Season	2016-12-30		Poster phary	VI Orchards	H561	561	16	No FluA or B			28.46	1
109	17VR001051	2017-01-03	2017	1	1	16/17 Season	2017-01-02		Poster phary	VI Orchards	R562	562	10	No FluA or B			30.48	1
110	17VR001120	2017-01-04	2017	1	1	16/17 Season	2017-01-03		Poster phary	VI Orchards	M563	563	6	No FluA or B			30.14	1
111	17VR001484	2017-01-11	2017	1	2	16/17 Season	2017-01-09	2017-01-03	Poster phary	VI Orchards	B565	565	8	No FluA or B			28.3	1
113	17VR001490	2017-01-11	2017	1	2	16/17 Season	2017-01-09	2017-01-06	Poster phary	VI Orchards	R566	566	11	No FluA or B			29.28	1
112	17VR001489	2017-01-11	2017	1	2	16/17 Season	2017-01-09	2017-01-08	Poster phary	VI Orchards	P567	567	8	No FluA or B			28.16	1
118	17VR001488	2017-01-11	2017	1	2	16/17 Season	2017-01-10	2017-01-09	Poster phary	VI Orchards	B568	568	7	No FluA or B			25.96	1
119	17VR001491	2017-01-11	2017	1	2	16/17 Season	2017-01-10	2017-01-08	Poster phary	VI Orchards	K569	569	4	No FluA or B			24.63	1
114	17VR001482	2017-01-11	2017	1	2	16/17 Season	2017-01-10	2017-01-03	Poster phary	VI Orchards	N570	570	7	No FluA or B			29.77	1
115	17VR001485	2017-01-11	2017	1	2	16/17 Season	2017-01-10	2017-01-04	Poster phary	VI Orchards	N571	571	6	No FluA or B			30.35	1
116	17VR001486	2017-01-11	2017	1	2	16/17 Season	2017-01-10	2017-01-08	Poster phary	VI Orchards	P572	572	7	No FluA or B			30.92	1
117	17VR001487	2017-01-11	2017	1	2	16/17 Season	2017-01-10	2017-01-08	Poster phary	VI Orchards	N573	573	6	No FluA or B			25.04	1
120	17VR001648	2017-01-13	2017	1	2	16/17 Season	2017-01-11	2017-01-07	Poster phary	VI Orchards	P574	574	6	No FluA or B			30.65	1
123	17VR001652	2017-01-13	2017	1	2	16/17 Season	2017-01-11	2017-01-10	Poster phary	VI Orchards	B575	575	5	No FluA or B			33.49	1
121	17VR001649	2017-01-13	2017	1	2	16/17 Season	2017-01-11	2017-01-06	Poster phary	VI Orchards	K576	576	5	No FluA or B			33.27	1
122	17VR001650	2017-01-13	2017	1	2	16/17 Season	2017-01-11		Poster phary	VI Orchards	H577	577	14	No FluA or B			28.45	1
124	17VR001689	2017-01-17	2017	1	3	16/17 Season	2017-01-13	2017-01-11	Poster phary	VI Orchards	H580	580	14	No FluA or B			29.31	1
128	17VR001838	2017-01-19	2017	1	3	16/17 Season	2017-01-17	2017-01-14	Poster phary	VI Orchards	R582	582	10	No FluA or B			30.35	1
125	17VR001764	2017-01-18	2017	1	3	16/17 Season	2017-01-17	2017-01-15	Poster phary	VI Orchards	B584	584	5	No FluA or B			29.3	1
126	17VR001765	2017-01-18	2017	1	3	16/17 Season	2017-01-17	2017-01-15	Poster phary	VI Orchards	N585	585	5	No FluA or B			29	1
129	17VR001839	2017-01-19	2017	1	3	16/17 Season	2017-01-17	2017-01-14	Poster phary	VI Orchards	H586	586	14	No FluA or B			27.96	1
127	17VR001837	2017-01-19	2017	1	3	16/17 Season	2017-01-17	2017-01-14	Poster phary	VI Orchards	N587	587	6	No FluA or B			30.12	1
130	17VR001965	2017-01-20	2017	1	3	16/17 Season	2017-01-18	2017-01-14	Poster phary	VI Orchards	N588	588	6	No FluA or B			27.39	1
131	17VR002100	2017-01-24	2017	1	4	16/17 Season	2017-01-20		Poster phary	VI Orchards	N589	589	9	No FluA or B			29.2	1
133	17VR002102	2017-01-24	2017	1	4	16/17 Season	2017-01-23		Poster phary	VI Orchards	M591	591	12	No FluA or B			26.42	1
132	17VR002101	2017-01-24	2017	1	4	16/17 Season	2017-01-23		Poster phary	VI Orchards	N592	592	6	No FluA or B			29.68	1
134	17VR002184	2017-01-25	2017	1	4	16/17 Season	2017-01-24	2017-01-23	Poster phary	VI Orchards	N593	593	6	No FluA or B			30.48	1
135	17VR002187	2017-01-25	2017	1	4	16/17 Season	2017-01-24	2017-01-22	Poster phary	VI Orchards	B594	594	7	No FluA or B			26.98	1
139	17VR002191	2017-01-25	2017	1	4	16/17 Season	2017-01-24	2017-01-23	Poster phary	VI Orchards	R595	595	11	No FluA or B			27.95	1
137	17VR002189	2017-01-25	2017	1	4	16/17 Season	2017-01-24	2017-01-21	Poster phary	VI Orchards	P596	596	10	No FluA or B			28.07	1
138	17VR002190	2017-01-25	2017	1	4	16/17 Season	2017-01-24	2017-01-22	Poster phary	VI Orchards	R598	598	11	No FluA or B			27.27	1
136	17VR002188	2017-01-25	2017	1	4	16/17 Season	2017-01-24	2017-01-22	Poster phary	VI Orchards	R599	599	11	No FluA or B			27.53	1
140	17VR002481	2017-01-30	2017	1	5	16/17 Season	2017-01-26	2017-01-22	Poster phary	VI Orchards	B600	600	10	No FluA or B			28.39	1
142	17VR002483	2017-01-30	2017	1	5	16/17 Season	2017-01-26	2017-01-25	Poster phary	VI Orchards	R601	601	12	No FluA or B			30.34	1
141	17VR002482	2017-01-30	2017	1	5	16/17 Season	2017-01-26	2017-01-20	Poster phary	VI Orchards	M602	602	13	No FluA or B			31.13	1
143	17VR002484	2017-01-30	2017	1	5	16/17 Season	2017-01-27	2017-01-24	Poster phary	VI Orchards	M603	603	11	No FluA or B			32.51	1
144	17VR002571	2017-01-31	2017	1	5	16/17 Season	2017-01-29	2017-01-26	Poster phary	VI Orchards	M604	604	14	No FluA or B			28.67	1
145	17VR002627	2017-02-01	2017	2	5	16/17 Season	2017-01-30	2017-01-28	Poster phary	VI Orchards	B605	605	7	No FluA or B			25.54	1
148	17VR002631	2017-02-01	2017	2	5	16/17 Season	2017-01-30	2017-01-26	Poster phary	VI Orchards	B607	607	8	No FluA or B			28.95	1
147	17VR002630	2017-02-01	2017	2	5	16/17 Season	2017-01-30	2017-01-28	Poster phary	VI Orchards	R608	608	12	No FluA or B			28.1	1
146	17VR002628	2017-02-01	2017	2	5	16/17 Season	2017-01-30	2017-01-27	Poster phary	VI Orchards	M609	609	13	No FluA or B			28.24	1
150	17VR002762	2017-02-02	2017	2	5	16/17 Season	2017-01-31	2017-01-28	Poster phary	VI Orchards	N610	610	9	No FluA or B			28.18	1
149	17VR002624	2017-02-01	2017	2	5	16/17 Season	2017-01-31	2017-01-29	Poster phary	VI Orchards	P611	611	8	No FluA or B			27.4	1
152	17VR002764	2017-02-02	2017	2	5	16/17 Season	2017-01-31	2017-01-29	Poster phary	VI Orchards	N612	612	8	No FluA or B			27.42	1
151	17VR002763	2017-02-02	2017	2	5	16/17 Season	2017-01-31	2017-01-30	Poster phary	VI Orchards	P613	613	10	No FluA or B			25.19	1
153	17VR002759	2017-02-02	2017	2	5	16/17 Season	2017-02-01	2017-01-31	Poster phary	VI Orchards	M615	615	14	No FluA or B			23.17	1
155	17VR002761	2017-02-02	2017	2	5	16/17 Season	2017-02-01	2017-01-29	Poster phary	VI Orchards	N616	616	5	No FluA or B			25.17	1
154	17VR002760	2017-02-02	2017	2	5	16/17 Season	2017-02-01	2017-01-29	Poster phary	VI Orchards	H617	617	18	Flu A (H3)	26.46		27.18	1
158	17VR003007	2017-02-07	2017	2	6	16/17 Season	2017-02-03	2017-02-01	Poster phary	VI Orchards	R618	618	10	No FluA or B			28.08	1
156	17VR002933	2017-02-06	2017	2	6	16/17 Season	2017-02-03	2017-01-31	Poster phary	VI Orchards	N619	619	10	No FluA or B			29.44	1
157	17VR002934	2017-02-06	2017	2	6	16/17 Season	2017-02-03	2017-02-02	Poster phary	VI Orchards	N620	620	9	No FluA or B			25.86	1
159	17VR003010	2017-02-07	2017	2	6	16/17 Season	2017-02-03	2017-01-31	Poster phary	VI Orchards	R621	621	10	No FluA or B			28.65	1
160	17VR003005	2017-02-07	2017	2	6	16/17 Season	2017-02-05	2017-02-03	Poster phary	VI Orchards	N622	622	6	No FluA or B			28.1	1
161	17VR003134	2017-02-08	2017	2	6	16/17 Season	2017-02-05	2017-02-03	Poster phary	VI Orchards	R623	623	10	Flu A (H3)	37.56		28.48	1
162	17VR003133	2017-02-08	2017	2	6	16/17 Season	2017-02-06	2017-02-03	Poster phary	VI Orchards	H624	624	18	No FluA or B			29.77	1
163	17VR003135	2017-02-08	2017	2	6	16/17 Season	2017-02-07	2017-02-05	Poster phary	VI Orchards	M626	626	13	No FluA or B			28.73	1
164	17VR003212	2017-02-09	2017	2	6	16/17 Season	2017-02-07	2017-02-04	Poster phary	VI Orchards	N627	627	7	No FluA or B			29.47	1
165	17VR003213	2017-02-09	2017	2	6	16/17 Season	2017-02-07	2017-02-04	Poster phary	VI Orchards	R628	628	12	No FluA or B			29.18	1
166	17VR003214	2017-02-09	2017	2	6	16/17 Season	2017-02-08	2017-02-05	Poster phary	VI Orchards	H629	629	15	Flu A (H3)	25.95		26.61	1
167	17VR003415	2017-02-13	2017	2	7	16/17 Season	2017-02-10	2017-02-05	Poster phary	VI Orchards	K630	630	4	No FluA or B			22.74	1
169	17VR003507	2017-02-14	2017	2	7	16/17 Season	2017-02-12	2017-02-10	Poster phary	VI Orchards	P631	631	6	No FluA or B			29.11	1
168	17VR003601	2017-02-15	2017	2	7	16/17 Season	2017-02-12	2017-02-10	NP	VI Orchards	M633	633	12	No FluA or B			27.51	1
173	17VR003604	2017-02-15	2017	2	7	16/17 Season	2017-02-13	2017-02-10	Poster phary	VI Orchards	N634	634	5	No FluA or B			28.24	1
171	17VR003602	2017-02-15	2017	2	7	16/17 Season	2017-02-13	2017-02-10	Poster phary	VI Orchards	P635	635	9	No FluA or B			27.08	1
174	17VR003605	2017-02-15	2017	2	7	16/17 Season	2017-02-13	2017-02-11	Poster phary	VI Orchards	H636	636	15	No FluA or B			28	1
170	17VR003600	2017-02-15	2017	2	7	16/17 Season	2017-02-13	2017-02-10	Poster phary	VI Orchards	P637	637	7	No FluA or B			27.21	1
172	17VR003603	2017-02-15	2017	2	7	16/17 Season	2017-02-13	2017-02-08	Poster phary	VI Orchards	P639	639	8	No FluA or B			29.3	1
178	17VR003608	2017-02-15	2017	2	7	16/17 Season	2017-02-14	2017-02-11	Poster phary	VI Orchards	B640	640	5	Flu B (Victoria)		33.78	29.14	1
175	17VR003588	2017-02-15	2017	2	7	16/17 Season	2017-02-14	2017-02-12	Poster phary	VI Orchards	B641	641	7	No FluA or B			24.17	1
179	17VR003609	2017-02-15	2017	2	7	16/17 Season	2017-02-14	2017-02-11	Poster phary	VI Orchards	R643	643	11	Flu A (H3)	28.74		28.19	1
182	17VR003710	2017-02-16	2017	2	7	16/17 Season	2017-02-14	2017-02-10	Poster phary	VI Orchards	P644	644	7	Flu B (Victoria)		28.26	25.63	1
180	17VR003610	2017-02-15	2017	2	7	16/17 Season	2017-02-14	2017-02-13	Poster phary	VI Orchards	P646	646	8	No FluA or B			26.42	1
181	17VR003709	2017-02-16	2017	2	7	16/17 Season	2017-02-14	2017-02-11	Poster phary	VI Orchards	R647	647	11	No FluA or B			28.27	1
176	17VR003606	2017-02-15	2017	2	7	16/17 Season	2017-02-14	2017-02-12	Poster phary	VI Orchards	H649	649	18	Flu A (H3)	20.7		26.5	1
177	17VR003607	2017-02-15	2017	2	7	16/17 Season	2017-02-14	2017-02-12	Poster phary	VI Orchards	N650	650	9	Flu A (H3)	26.88		27.71	1
183	17VR003711	2017-02-16	2017	2	7	16/17 Season	2017-02-15	2017-02-11	Poster phary	VI Orchards	H651	651	15	Flu B (Victoria)		32.07	29.66	1
184	17VR003803	2017-02-17	2017	2	7	16/17 Season	2017-02-15	2017-02-12	Poster phary	VI Orchards	H654	654	16	Flu A (H3)	27.27		28.61	1
185	17VR003804	2017-02-17	2017	2	7	16/17 Season	2017-02-15		Poster phary	VI Orchards	M655	655	13	No FluA or B			28.9	1
186	17VR003805	2017-02-17	2017	2	7	16/17 Season	2017-02-15	2017-02-13	Poster phary	VI Orchards	M656	656	13	No FluA or B			28.06	1
187	17VR003802	2017-02-17	2017	2	7	16/17 Season	2017-02-16	2017-02-13	Poster phary	VI Orchards	H652	652	17	No FluA or B			34.92	1
188	17VR003806	2017-02-17	2017	2	7	16/17 Season	2017-02-16	2017-02-10	Poster phary	VI Orchards	R657	657	10	No FluA or B			27.5	1
189	17VR003807	2017-02-17	2017	2	7	16/17 Season	2017-02-16	2017-02-13	Poster phary	VI Orchards	H658	658	14	No FluA or B			29.04	1
190	17VR003961	2017-02-21	2017	2	8	16/17 Season	2017-02-17	2017-02-14	Poster phary	VI Orchards	N653	653	7	No FluA or B			35.63	1
193	17VR003965	2017-02-21	2017	2	8	16/17 Season	2017-02-17	2017-02-15	Poster phary	VI Orchards	M660	660	12	No FluA or B			34.26	1
191	17VR003962	2017-02-21	2017	2	8	16/17 Season	2017-02-17	2017-02-15	Poster phary	VI Orchards	P661	661	9	No FluA or B			30.85	1
192	17VR003963	2017-02-21	2017	2	8	16/17 Season	2017-02-17	2017-02-15	Poster phary	VI Orchards	H662	662	17	No FluA or B			34.23	1
194	17VR003960	2017-02-21	2017	2	8	16/17 Season	2017-02-18	2017-02-16	Poster phary	VI Orchards	P663	663	9	Flu A (H3)	31.66		33.03	1
195	17VR003964	2017-02-21	2017	2	8	16/17 Season	2017-02-18	2017-02-16	Poster phary	VI Orchards	R664	664	11	No FluA or B			33.1	1
196	17VR004050	2017-02-22	2017	2	8	16/17 Season	2017-02-20		Poster phary	VI Orchards	M665	665	0	Flu A (H3)	21.56		26	1
197	17VR004051	2017-02-22	2017	2	8	16/17 Season	2017-02-20	2017-02-19	Poster phary	VI Orchards	R667	667	11	No FluA or B			26.4	1
198	17VR004052	2017-02-22	2017	2	8	16/17 Season	2017-02-20	2017-02-19	Poster phary	VI Orchards	N668	668	9	No FluA or B			27.6	1
199	17VR004053	2017-02-22	2017	2	8	16/17 Season	2017-02-20	2017-02-17	Poster phary	VI Orchards	N669	669	9	No FluA or B			24.13	1
207	17VR004137	2017-02-23	2017	2	8	16/17 Season	2017-02-21	2017-02-20	Poster phary	VI Orchards		678	9	Flu A (H3)	22		28.99	1
200	17VR004054	2017-02-22	2017	2	8	16/17 Season	2017-02-21		Poster phary	VI Orchards	B670	670	8	Flu B (Victoria)		19.75	25.89	1
201	17VR004055	2017-02-22	2017	2	8	16/17 Season	2017-02-21		Poster phary	VI Orchards	B671	671	8	No FluA or B			25.23	1
203	17VR004133	2017-02-23	2017	2	8	16/17 Season	2017-02-21	2017-02-15	Poster phary	VI Orchards	N672	672	9	No FluA or B			36.08	1
204	17VR004134	2017-02-23	2017	2	8	16/17 Season	2017-02-21	2017-02-15	Poster phary	VI Orchards	N673	673	6	No FluA or B			35.68	1
202	17VR004056	2017-02-22	2017	2	8	16/17 Season	2017-02-21	2017-02-20	Poster phary	VI Orchards	R674	674	11	No FluA or B			25.75	1
205	17VR004135	2017-02-23	2017	2	8	16/17 Season	2017-02-21	2017-02-19	Poster phary	VI Orchards	P675	675	9	Flu A (H3)	32.91		22.4	1
206	17VR004136	2017-02-23	2017	2	8	16/17 Season	2017-02-21	2017-02-19	Poster phary	VI Orchards	B677	677	6	No FluA or B			34.35	1
208	17VR004138	2017-02-23	2017	2	8	16/17 Season	2017-02-22	2017-02-21	Poster phary	VI Orchards	R679	679	11	Flu A (H3)	25.89		28.11	1
209	17VR004276	2017-02-24	2017	2	8	16/17 Season	2017-02-23	2017-02-21	Poster phary	VI Orchards	B681	681	6	No FluA or B			27.35	1
210	17VR004277	2017-02-24	2017	2	8	16/17 Season	2017-02-23	2017-02-22	Poster phary	VI Orchards	P682	682		Flu A (H3)	23.2		30.9	1
211	17VR004278	2017-02-24	2017	2	8	16/17 Season	2017-02-23	2017-02-21	Poster phary	VI Orchards	N683	683	10	No FluA or B			27.95	1
216	17VR004360	2017-02-27	2017	2	9	16/17 Season	2017-02-24	2017-02-20	Poster phary	VI Orchards	B684	684	7	No FluA or B			30.05	1
215	17VR004359	2017-02-27	2017	2	9	16/17 Season	2017-02-24	2017-02-20	Poster phary	VI Orchards	N685	685	7	No FluA or B			31.28	1
212	17VR004356	2017-02-27	2017	2	9	16/17 Season	2017-02-24	2017-02-22	Poster phary	VI Orchards	N686	686	6	No FluA or B			26.42	1
213	17VR004357	2017-02-27	2017	2	9	16/17 Season	2017-02-24	2017-02-23	Poster phary	VI Orchards	N687	687	9	Flu A (H3)	22.79		26.59	1
214	17VR004358	2017-02-27	2017	2	9	16/17 Season	2017-02-24	2017-02-22	Poster phary	VI Orchards	N688	688	7	No FluA or B			30.81	1
217	17VR004442	2017-02-28	2017	2	9	16/17 Season	2017-02-25	2017-02-20	Poster phary	VI Orchards	N689	689		No FluA or B			32.43	1
218	17VR004443	2017-02-28	2017	2	9	16/17 Season	2017-02-26	2017-02-23	Poster phary	VI Orchards	N690	690	8	No FluA or B			33.19	1
219	17VR004444	2017-02-28	2017	2	9	16/17 Season	2017-02-26	2017-02-21	Poster phary	VI Orchards	N691	691	7	No FluA or B			29.63	1
220	17VR004445	2017-02-28	2017	2	9	16/17 Season	2017-02-26	2017-02-23	Poster phary	VI Orchards	N692	692	5	Flu B (Victoria)		29.77	29.15	1
221	17VR004446	2017-02-28	2017	2	9	16/17 Season	2017-02-26	2017-02-24	Poster phary	VI Orchards	P693	693	9	Flu A (H3)	25.04		28.19	1
222	17VR004604	2017-03-02	2017	3	9	16/17 Season	2017-02-28	2017-02-24	Poster phary	VI Orchards	R694	694	11	No FluA or B			31.09	1
223	17VR004656	2017-03-03	2017	3	9	16/17 Season	2017-03-01	2017-02-22	Poster phary	VI Orchards	M695	695	14	No FluA or B			27.83	1
224	17VR004657	2017-03-03	2017	3	9	16/17 Season	2017-03-01	2017-02-28	Poster phary	VI Orchards	B696	696	10	No FluA or B			27.53	1
225	17VR004764	2017-03-06	2017	3	10	16/17 Season	2017-03-03	2017-02-28	Poster phary	VI Orchards	N697	697	9	No FluA or B			25.96	1
226	17VR004765	2017-03-06	2017	3	10	16/17 Season	2017-03-03	2017-02-26	Poster phary	VI Orchards	P698	698	9	No FluA or B			29.05	1
227	17VR004915	2017-03-08	2017	3	10	16/17 Season	2017-03-06	2017-03-05	Poster phary	VI Orchards	N700	700	7	No FluA or B			31.55	1
228	17VR004916	2017-03-08	2017	3	10	16/17 Season	2017-03-06	2017-03-03	Poster phary	VI Orchards	R701	701	11	No FluA or B			28.99	1
229	17VR004917	2017-03-08	2017	3	10	16/17 Season	2017-03-06	2017-03-05	Poster phary	VI Orchards	P702	702	7	Flu A (H3)	29.04		28.35	1
230	17VR004918	2017-03-08	2017	3	10	16/17 Season	2017-03-06	2017-03-03	Poster phary	VI Orchards	P703	703	7	Flu B (Victoria)		26.37	26.86	1
231	17VR004919	2017-03-08	2017	3	10	16/17 Season	2017-03-07	2017-03-04	Poster phary	VI Orchards	P704	704	9	No FluA or B			26.2	1
232	17VR004920	2017-03-08	2017	3	10	16/17 Season	2017-03-07		Poster phary	VI Orchards	N705	705	8	Flu A (H3)	34.89		28.99	1
233	17VR004921	2017-03-08	2017	3	10	16/17 Season	2017-03-07	2017-03-06	Poster phary	VI Orchards	R706	706	11	No FluA or B			28.72	1
234	17VR004990	2017-03-09	2017	3	10	16/17 Season	2017-03-08	2017-03-06	Poster phary	VI Orchards	P707	707	9	No FluA or B			23.35	1
235	17VR004991	2017-03-09	2017	3	10	16/17 Season	2017-03-08	2017-03-02	Poster phary	VI Orchards	R708	708	12	Flu B (Yamagata)		27.13	26.22	1
236	17VR005105	2017-03-10	2017	3	10	16/17 Season	2017-03-09	2017-03-03	Poster phary	VI Orchards	B709	709	6	No FluA or B			30.06	1
237	17VR005106	2017-03-10	2017	3	10	16/17 Season	2017-03-09	2017-03-06	Poster phary	VI Orchards	R711	711	10	No FluA or B			32.01	1
240	17VR005259	2017-03-14	2017	3	11	16/17 Season	2017-03-10	2017-03-08	Poster phary	VI Orchards	R712	712	10	Flu A (H3)	26.19		29.06	1
241	17VR005260	2017-03-14	2017	3	11	16/17 Season	2017-03-10	2017-03-05	Poster phary	VI Orchards	P713	713	8	No FluA or B			28.4	1
239	17VR005257	2017-03-14	2017	3	11	16/17 Season	2017-03-10	2017-03-08	Poster phary	VI Orchards	B714	714	9	No FluA or B			31.28	1
238	17VR005258	2017-03-14	2017	3	11	16/17 Season	2017-03-10	2017-03-08	NP	VI Orchards	M715	715	12	No FluA or B			26.84	1
246	17VR005329	2017-03-15	2017	3	11	16/17 Season	2017-03-13	2017-03-09	Poster phary	VI Orchards	P716	716	9	Flu A (H3)	33.15		27.5	1
245	17VR005328	2017-03-15	2017	3	11	16/17 Season	2017-03-13	2017-03-11	Poster phary	VI Orchards	N717	717	9	No FluA or B			28.13	1
244	17VR005327	2017-03-15	2017	3	11	16/17 Season	2017-03-13	2017-03-09	Poster phary	VI Orchards	M718	718	12	No FluA or B			29.19	1
243	17VR005326	2017-03-15	2017	3	11	16/17 Season	2017-03-13	2017-03-10	Poster phary	VI Orchards	R719	719	11	No FluA or B			30.81	1
242	17VR005325	2017-03-15	2017	3	11	16/17 Season	2017-03-13	2017-03-09	Poster phary	VI Orchards	R720	720	12	Flu B (Yamagata)		28.43	29.07	1
249	17VR005324	2017-03-15	2017	3	11	16/17 Season	2017-03-14	2017-03-12	Poster phary	VI Orchards	R721	721	11	Flu B (Yamagata)		18.43	27.1	1
248	17VR005323	2017-03-15	2017	3	11	16/17 Season	2017-03-14	2017-03-12	Poster phary	VI Orchards	N722	722	7	No FluA or B			28.09	1
247	17VR005322	2017-03-15	2017	3	11	16/17 Season	2017-03-14	2017-03-12	Poster phary	VI Orchards	R723	723	10	Flu B (Yamagata)		37.1	29.78	1
251	17VR005382	2017-03-16	2017	3	11	16/17 Season	2017-03-15	2017-03-11	Poster phary	VI Orchards	N724	724	6	No FluA or B			24.22	1
250	17VR005381	2017-03-16	2017	3	11	16/17 Season	2017-03-15		Poster phary	VI Orchards	B725	725	9	No FluA or B			25.39	1
254	17VR005562	2017-03-20	2017	3	12	16/17 Season	2017-03-17	2017-03-12	Poster phary	VI Orchards	H726	726	15	Flu B (Yamagata)		33.92	27	1
256	17VR005567	2017-03-20	2017	3	12	16/17 Season	2017-03-17	2017-03-14	Poster phary	VI Orchards	N727	727	7	Flu B (Yamagata)		33.01	27.79	1
252	17VR005563	2017-03-20	2017	3	12	16/17 Season	2017-03-17	2017-03-13	-	VI Orchards	M728	728	12	No FluA or B			27.15	1
253	17VR005564	2017-03-20	2017	3	12	16/17 Season	2017-03-17	2017-03-15	Nasal	VI Orchards	N729	729	9	No FluA or B			27.62	1
255	17VR005565	2017-03-20	2017	3	12	16/17 Season	2017-03-17	2017-03-15	Poster phary	VI Orchards	R730	730	11	Flu B (Yamagata)		31.74	30.46	1
257	17VR005606	2017-03-21	2017	3	12	16/17 Season	2017-03-20	2017-03-17	Poster phary	VI Orchards	H731	731	15	No FluA or B			26.47	1
259	17VR005670	2017-03-22	2017	3	12	16/17 Season	2017-03-20	2017-03-17	Poster phary	VI Orchards	N732	732	10	No FluA or B			27.51	1
260	17VR005671	2017-03-22	2017	3	12	16/17 Season	2017-03-20	2017-03-16	Poster phary	VI Orchards	R733	733	11	Flu A (H3)	27.39		28.9	1
261	17VR005672	2017-03-22	2017	3	12	16/17 Season	2017-03-20	2017-03-18	Poster phary	VI Orchards	B734	734	9	No FluA or B			29.34	1
262	17VR005673	2017-03-22	2017	3	12	16/17 Season	2017-03-20	2017-03-17	Poster phary	VI Orchards	B735	735	7	No FluA or B			32.34	1
263	17VR005674	2017-03-22	2017	3	12	16/17 Season	2017-03-20	2017-03-18	Poster phary	VI Orchards	R737	737	12	Flu A (H3)	32.4		29.25	1
264	17VR005675	2017-03-22	2017	3	12	16/17 Season	2017-03-20	2017-03-19	Poster phary	VI Orchards	R738	738	11	Flu B (Yamagata)		26.3	27.68	1
258	17VR005607	2017-03-21	2017	3	12	16/17 Season	2017-03-20	2017-03-19	Poster phary	VI Orchards	N739	739	6	Flu B (Yamagata)		21.56	27.15	1
265	17VR005751	2017-03-23	2017	3	12	16/17 Season	2017-03-22	2017-03-18	-	VI Orchards	N740	740	6	Flu A (H3)	36.29		26.38	1
267	17VR005866	2017-03-24	2017	3	12	16/17 Season	2017-03-22	2017-03-18	Poster phary	VI Orchards	N742	742	9	No FluA or B			27.43	1
266	17VR005865	2017-03-24	2017	3	12	16/17 Season	2017-03-22	2017-03-20	Poster phary	VI Orchards	R744	744	12	Flu B (Yamagata)		29.04	29.48	1
268	17VR005867	2017-03-24	2017	3	12	16/17 Season	2017-03-23	2017-03-18	Poster phary	VI Orchards	M745	745	12	Flu B (Victoria)		26.03	26.9	1
269	17VR005948	2017-03-27	2017	3	13	16/17 Season	2017-03-24	2017-03-21	Poster phary	VI Orchards	H747	747	17	No FluA or B			29.17	1
271	17VR006035	2017-03-28	2017	3	13	16/17 Season	2017-03-27		Poster phary	VI Orchards	N748	748	8	No FluA or B			28.72	1
270	17VR006034	2017-03-28	2017	3	13	16/17 Season	2017-03-27	2017-03-24	Poster phary	VI Orchards	R749	749	12	No FluA or B			25.92	1
272	17VR006036	2017-03-28	2017	3	13	16/17 Season	2017-03-27	2017-03-22	Poster phary	VI Orchards	N750	750	5	No FluA or B			25.66	1
273	17VR006254	2017-03-31	2017	3	13	16/17 Season	2017-03-30		Poster phary	VI Orchards	H751	751	17	No FluA or B			26.12	1
275	17VR006451	2017-04-05	2017	4	14	16/17 Season	2017-04-03		Poster phary	VI Orchards	P752	752	8	No FluA or B			25.82	1
274	17VR006400	2017-04-04	2017	4	14	16/17 Season	2017-04-03		Poster phary	VI Orchards	B753	753	9	No FluA or B			26.1	1
276	17VR006452	2017-04-05	2017	4	14	16/17 Season	2017-04-04		Poster phary	VI Orchards	H754	754	18	No FluA or B			28.63	1
277	17VR006570	2017-04-07	2017	4	14	16/17 Season	2017-04-06	2017-04-04	Poster phary	VI Orchards	B755	755	7	No FluA or B			25.57	1
278	17VR006708	2017-04-11	2017	4	15	16/17 Season	2017-04-07	2017-04-05	Poster phary	VI Orchards	R757	757	11	No FluA or B			28.9	1
279	17VR006709	2017-04-11	2017	4	15	16/17 Season	2017-04-09	2017-04-06	Poster phary	VI Orchards	H758	758	15	No FluA or B			26.61	1
280	17VR006710	2017-04-11	2017	4	15	16/17 Season	2017-04-10	2017-04-07	Poster phary	VI Orchards	N759	759	8	Flu B (Yamagata)		26.12	27.03	1
281	17VR006804	2017-04-13	2017	4	15	16/17 Season	2017-04-11		Poster phary	VI Orchards	M760	760	13	No FluA or B			28.19	1
282	17VR006805	2017-04-13	2017	4	15	16/17 Season	2017-04-11	2017-04-10	Poster phary	VI Orchards	R761	761	11	No FluA or B			27.97	1
283	17VR007064	2017-04-20	2017	4	16	16/17 Season	2017-04-18	2017-04-16	Poster phary	VI Orchards	H762	762	15	No FluA or B			28.59	1
284	17VR007065	2017-04-20	2017	4	16	16/17 Season	2017-04-18	2017-04-16	Poster phary	VI Orchards	M764	764	13	Flu B (Yamagata)		29.39	28.5	1
285	17VR007066	2017-04-20	2017	4	16	16/17 Season	2017-04-18	2017-04-15	Poster phary	VI Orchards	N765	765	7	No FluA or B			25.97	1
286	17VR007121	2017-04-21	2017	4	16	16/17 Season	2017-04-19	2017-04-15	Poster phary	VI Orchards	B763	763	9	No FluA or B			27.47	1
288	17VR007122	2017-04-21	2017	4	16	16/17 Season	2017-04-20	2017-04-17	Poster phary	VI Orchards	N766	766	7	No FluA or B			29.22	1
289	17VR007123	2017-04-21	2017	4	16	16/17 Season	2017-04-20	2017-04-15	Poster phary	VI Orchards	R767	767		No FluA or B			31.19	1
290	17VR007154	2017-04-24	2017	4	17	16/17 Season	2017-04-20		Poster phary	VI Orchards	M768	768	13	No FluA or B			29.78	1
287	17VR007155	2017-04-24	2017	4	17	16/17 Season	2017-04-20		Nasal	VI Orchards	B769	769	6	No FluA or B			35.63	1
291	17VR007156	2017-04-24	2017	4	17	16/17 Season	2017-04-20		Poster phary	VI Orchards	B770	770	9	No FluA or B			26.75	1
292	17VR007157	2017-04-24	2017	4	17	16/17 Season	2017-04-20		Poster phary	VI Orchards	M771	771	13	No FluA or B			26.5	1
293	17VR007220	2017-04-25	2017	4	17	16/17 Season	2017-04-21		Poster phary	VI Orchards	B772	772	6	No FluA or B			33.34	1
294	17VR007385	2017-04-28	2017	4	17	16/17 Season	2017-04-26		Poster phary	VI Orchards	B773	773	9	No FluA or B			29.08	1
296	17VR007525	2017-05-03	2017	5	18	16/17 Season	2017-05-01	2017-04-26	Poster phary	VI Orchards	H776	776	15	No FluA or B			27.47	1
297	17VR007526	2017-05-03	2017	5	18	16/17 Season	2017-05-01	2017-04-28	Poster phary	VI Orchards	H777	777	14	No FluA or B			30.4	1
295	17VR007527	2017-05-03	2017	5	18	16/17 Season	2017-05-01	2017-04-30	NP	VI Orchards	M778	778	12	No FluA or B			27.69	1
298	17VR007528	2017-05-03	2017	5	18	16/17 Season	2017-05-01	2017-04-30	Poster phary	VI Orchards	B779	779	7	No FluA or B			28.7	1
299	17VR007529	2017-05-03	2017	5	18	16/17 Season	2017-05-01	2017-04-30	Poster phary	VI Orchards	H780	780	15	No FluA or B			30.52	1
300	17VR007530	2017-05-03	2017	5	18	16/17 Season	2017-05-01	2017-04-30	Poster phary	VI Orchards	B781	781	7	No FluA or B			27.64	1
301	17VR007560	2017-05-04	2017	5	18	16/17 Season	2017-05-02	2017-04-29	Poster phary	VI Orchards	B782	782	9	No FluA or B			27.51	1
302	17VR007561	2017-05-04	2017	5	18	16/17 Season	2017-05-02	2017-05-01	Poster phary	VI Orchards	N783	783	9	No FluA or B			24.35	1
303	17VR007562	2017-05-04	2017	5	18	16/17 Season	2017-05-03	2017-04-30	Poster phary	VI Orchards	M784	784	13	No FluA or B			30.69	1
304	17VR007563	2017-05-04	2017	5	18	16/17 Season	2017-05-03	2017-04-30	Poster phary	VI Orchards	N785	785	7	No FluA or B			30.6	1
305	17VR007776	2017-05-11	2017	5	19	16/17 Season	2017-05-09	2017-05-06	Poster phary	VI Orchards	R787	787	11	No FluA or B			26.91	1
306	17VR007777	2017-05-11	2017	5	19	16/17 Season	2017-05-09	2017-05-08	Poster phary	VI Orchards	H788	788	14	No FluA or B			29.3	1
307	17VR007778	2017-05-11	2017	5	19	16/17 Season	2017-05-10	2017-05-08	Poster phary	VI Orchards	H790	790	15	No FluA or B			30.11	1
308	17VR007779	2017-05-11	2017	5	19	16/17 Season	2017-05-10	2017-05-09	Poster phary	VI Orchards	N791	791	8	No FluA or B			29.3	1
309	17VR007853	2017-05-15	2017	5	20	16/17 Season	2017-05-11	2017-05-07	Poster phary	VI Orchards	R792	792	10	No FluA or B			27.64	1
310	17VR007854	2017-05-15	2017	5	20	16/17 Season	2017-05-11	2017-05-09	Poster phary	VI Orchards	R793	793	10	No FluA or B			23.47	1
311	17VR007922	2017-05-16	2017	5	20	16/17 Season	2017-05-15	2017-05-14	Poster phary	VI Orchards	R795	795	12	No FluA or B			27.45	1
312	17VR007923	2017-05-16	2017	5	20	16/17 Season	2017-05-15	2017-05-13	Poster phary	VI Orchards	P796	796	8	No FluA or B			27	1
313	17VR007924	2017-05-16	2017	5	20	16/17 Season	2017-05-15	2017-05-12	Poster phary	VI Orchards	M797	797	3	No FluA or B			27.14	1
314	17VR007990	2017-05-18	2017	5	20	16/17 Season	2017-05-17	2017-05-16	Poster phary	VI Orchards	H798	798	19	No FluA or B			28.92	1
316	17VR008014	2017-05-19	2017	5	20	16/17 Season	2017-05-18	2017-05-16	Poster phary	VI Orchards	P799	799		No FluA or B			29.95	1
315	17VR008013	2017-05-19	2017	5	20	16/17 Season	2017-05-18	2017-05-15	Poster phary	VI Orchards	H800	800	15	No FluA or B			25.21	1
317	17VR008172	2017-05-25	2017	5	21	16/17 Season	2017-05-23		Poster phary	VI Orchards	N801	801	8	No FluA or B			30	1
318	17VR008256	2017-05-30	2017	5	22	16/17 Season	2017-05-25		Poster phary	VI Orchards	B802	802	7	No FluA or B			29.03	1
319	17VR008257	2017-05-30	2017	5	22	16/17 Season	2017-05-25		Poster phary	VI Orchards	M803	803	13	No FluA or B			27.72	1
320	17VR008258	2017-05-30	2017	5	22	16/17 Season	2017-05-25		Poster phary	VI Orchards	N804	804	10	No FluA or B			23.24	1
321	17VR008315	2017-05-31	2017	5	22	16/17 Season	2017-05-29		Poster phary	VI Orchards	R805	805	11	No FluA or B			30.08	1
322	17VR009040	2017-06-23	2017	6	25	16/17 Season	2017-06-22		Poster phary	VI Orchards	R807	807	12	No FluA or B			24.46	1
323	17VR009616	2017-07-20	2017	7	29	17/18 Season	2017-07-18		Poster phary	VI Orchards	N808	808	10	No FluA or B			35.01	1
324	17VR009977	2017-07-26	2017	7	30	17/18 Season	2017-07-24	2017-07-22	Poster phary	VI Orchards	R809	809	11	No FluA or B			28.12	1
325	17VR010207	2017-08-03	2017	8	31	17/18 Season	2017-08-01	2017-07-30	Poster phary	VI Orchards	R810	810	10	No FluA or B			27.23	1
326	17VR010208	2017-08-03	2017	8	31	17/18 Season	2017-08-01	2017-07-30	Poster phary	VI Orchards	M811	811	12	No FluA or B			28.94	1
327	17VR011123	2017-09-06	2017	9	36	17/18 Season	2017-09-01	2017-08-29	Poster phary	VI Orchards	P812	812	7	No FluA or B			30.78	1
328	17VR011765	2017-09-28	2017	9	39	17/18 Season	2017-09-02	2017-08-31	NP	VI Orchards	M856	856	13	No FluA or B			29.27	1
330	17VR011234	2017-09-12	2017	9	37	17/18 Season	2017-09-11	2017-09-08	Poster phary	VI Orchards	R813	813	11	No FluA or B			25.48	1
331	17VR011235	2017-09-12	2017	9	37	17/18 Season	2017-09-11	2017-09-07	Poster phary	VI Orchards	H814	814	16	No FluA or B			31.05	1
329	17VR011236	2017-09-12	2017	9	37	17/18 Season	2017-09-11	2017-09-07	NP	VI Orchards	N815	815	9	No FluA or B			34.32	1
332	17VR011273	2017-09-13	2017	9	37	17/18 Season	2017-09-11	2017-09-10	Poster phary	VI Orchards	H816	816	15	No FluA or B			27.4	1
333	17VR011304	2017-09-14	2017	9	37	17/18 Season	2017-09-12	2017-09-09	Poster phary	VI Orchards	N817	817	8	No FluA or B			32.54	1
334	17VR011305	2017-09-14	2017	9	37	17/18 Season	2017-09-12	2017-09-09	Poster phary	VI Orchards	H818	818	14	No FluA or B			36	1
336	17VR011344	2017-09-15	2017	9	37	17/18 Season	2017-09-13	2017-09-07	Poster phary	VI Orchards	M819	819	13	No FluA or B			27.31	1
335	17VR011306	2017-09-14	2017	9	37	17/18 Season	2017-09-13	2017-09-12	Poster phary	VI Orchards	B820	820	9	No FluA or B			28.53	1
337	17VR011345	2017-09-15	2017	9	37	17/18 Season	2017-09-14	2017-09-12	Poster phary	VI Orchards	R821	821	11	No FluA or B			27.24	1
338	17VR011346	2017-09-15	2017	9	37	17/18 Season	2017-09-14	2017-09-12	Poster phary	VI Orchards	H822	822	15	No FluA or B			29.8	1
339	17VR011387	2017-09-19	2017	9	38	17/18 Season	2017-09-17	2017-09-14	Poster phary	VI Orchards	H823	823	15	No FluA or B			29.02	1
340	17VR011388	2017-09-19	2017	9	38	17/18 Season	2017-09-17	2017-09-14	Poster phary	VI Orchards	R824	824	12	No FluA or B			30.06	1
341	17VR011441	2017-09-20	2017	9	38	17/18 Season	2017-09-18	2017-09-15	Poster phary	VI Orchards	M825	825	12	No FluA or B			27.9	1
342	17VR011442	2017-09-20	2017	9	38	17/18 Season	2017-09-18	2017-09-15	Poster phary	VI Orchards	P826	826	9	No FluA or B			28.63	1
343	17VR011443	2017-09-20	2017	9	38	17/18 Season	2017-09-18	2017-09-15	Poster phary	VI Orchards	P827	827	6	No FluA or B			28.32	1
348	17VR011493	2017-09-21	2017	9	38	17/18 Season	2017-09-19		Poster phary	VI Orchards	N828	828	10	No FluA or B			32.19	1
345	17VR011490	2017-09-21	2017	9	38	17/18 Season	2017-09-19	2017-09-18	Poster phary	VI Orchards	P829	829		No FluA or B			29.05	1
349	17VR011495	2017-09-21	2017	9	38	17/18 Season	2017-09-19	2017-09-14	Poster phary	VI Orchards	H830	830	16	No FluA or B			28.77	1
347	17VR011492	2017-09-21	2017	9	38	17/18 Season	2017-09-19	2017-09-14	Poster phary	VI Orchards	M831	831		No FluA or B			25.19	1
346	17VR011491	2017-09-21	2017	9	38	17/18 Season	2017-09-19	2017-09-15	Poster phary	VI Orchards	B832	832		No FluA or B			27.87	1
344	17VR011488	2017-09-21	2017	9	38	17/18 Season	2017-09-19	2017-09-14	Poster phary	VI Orchards	H835	835	13	No FluA or B			31.73	1
351	17VR011494	2017-09-21	2017	9	38	17/18 Season	2017-09-20	2017-09-14	Poster phary	VI Orchards	B833	833	7	No FluA or B			30.59	1
350	17VR011489	2017-09-21	2017	9	38	17/18 Season	2017-09-20	2017-09-19	Poster phary	VI Orchards	N836	836	6	No FluA or B			32.58	1
352	17VR011590	2017-09-25	2017	9	39	17/18 Season	2017-09-21	2017-09-21	Poster phary	VI Orchards	H838	838	17	No FluA or B			27.52	1
353	17VR011591	2017-09-25	2017	9	39	17/18 Season	2017-09-21	2017-09-23	Poster phary	VI Orchards	H839	839	15	No FluA or B			27.31	1
354	17VR011592	2017-09-25	2017	9	39	17/18 Season	2017-09-21	2017-09-22	Poster phary	VI Orchards	M840	840	12	No FluA or B			29.88	1
356	17VR011638	2017-09-26	2017	9	39	17/18 Season	2017-09-22	2017-09-16	Poster phary	VI Orchards	R841	841	11	No FluA or B			28.35	1
357	17VR011639	2017-09-26	2017	9	39	17/18 Season	2017-09-22	2017-09-16	Poster phary	VI Orchards	N842	842	7	No FluA or B			31.37	1
358	17VR011640	2017-09-26	2017	9	39	17/18 Season	2017-09-22	2017-09-19	Poster phary	VI Orchards	H843	843	15	No FluA or B			28.28	1
355	17VR011593	2017-09-25	2017	9	39	17/18 Season	2017-09-22	2017-09-20	Poster phary	VI Orchards	B844	844	7	No FluA or B			28.15	1
359	17VR011641	2017-09-26	2017	9	39	17/18 Season	2017-09-24	2017-09-23	Poster phary	VI Orchards	R845	845	10	No FluA or B			29.32	1
360	17VR011642	2017-09-26	2017	9	39	17/18 Season	2017-09-24		Poster phary	VI Orchards	R846	846		No FluA or B			29.84	1
361	17VR011643	2017-09-26	2017	9	39	17/18 Season	2017-09-25	2017-09-22	Poster phary	VI Orchards	H847	847	15	No FluA or B			31.2	1
362	17VR011644	2017-09-26	2017	9	39	17/18 Season	2017-09-25	2017-09-23	Poster phary	VI Orchards	H848	848	14	No FluA or B			28.56	1
363	17VR011645	2017-09-26	2017	9	39	17/18 Season	2017-09-25	2017-09-21	Poster phary	VI Orchards	M849	849	12	No FluA or B			30.59	1
364	17VR011646	2017-09-26	2017	9	39	17/18 Season	2017-09-25	2017-09-23	Poster phary	VI Orchards	B850	850	5	No FluA or B			33.17	1
365	17VR011647	2017-09-26	2017	9	39	17/18 Season	2017-09-25	2017-09-21	Poster phary	VI Orchards	P851	851	8	No FluA or B			30.68	1
366	17VR011690	2017-09-27	2017	9	39	17/18 Season	2017-09-26	2017-09-25	Poster phary	VI Orchards	P852	852	5	No FluA or B			27.45	1
367	17VR011691	2017-09-27	2017	9	39	17/18 Season	2017-09-26	2017-09-20	Poster phary	VI Orchards	B853	853	7	No FluA or B			26.72	1
368	17VR011692	2017-09-27	2017	9	39	17/18 Season	2017-09-26	2017-09-23	Poster phary	VI Orchards	H854	854	17	No FluA or B			27.73	1
369	17VR011764	2017-09-28	2017	9	39	17/18 Season	2017-09-26	2017-09-24	Poster phary	VI Orchards	B855	855	6	No FluA or B			30.58	1
370	17VR011848	2017-10-02	2017	9	39	17/18 Season	2017-09-28	2017-09-23	Poster phary	VI Orchards	H857	857	16	No FluA or B			29.96	1
371	17VR011845	2017-10-02	2017	9	39	17/18 Season	2017-09-29	2017-09-27	Poster phary	VI Orchards	M858	858	12	No FluA or B			30.49	1
372	17VR011926	2017-10-03	2017	10	40	17/18 Season	2017-10-02		Poster phary	VI Orchards	R859	859	10	No FluA or B			25.1	1
373	17VR012046	2017-10-05	2017	10	40	17/18 Season	2017-10-04	2017-10-03	Poster phary	VI Orchards	P860	860	10	No FluA or B			29.37	1
374	17VR012047	2017-10-05	2017	10	40	17/18 Season	2017-10-04	2017-10-02	Poster phary	VI Orchards	B861	861	8	No FluA or B			30.01	1
375	17VR012128	2017-10-10	2017	10	41	17/18 Season	2017-10-09	2017-10-07	Poster phary	VI Orchards	R862	862	9	No FluA or B			27.93	1
376	17VR012129	2017-10-10	2017	10	41	17/18 Season	2017-10-09	2017-10-06	Poster phary	VI Orchards	N863	863	7	No FluA or B			26.38	1
377	17VR012224	2017-10-12	2017	10	41	17/18 Season	2017-10-10	2017-10-05	Poster phary	VI Orchards	M864	864	12	No FluA or B			29.21	1
378	17VR012262	2017-10-13	2017	10	41	17/18 Season	2017-10-11	2017-10-07	Poster phary	VI Orchards	B865	865	9	No FluA or B			27.17	1

## Sheet: Participant-collect Year 1
Specimen #	Season	Specimen type	Surveillance	Patient Name	Patient ID	Age	Flu PCR Result	Flu A Ct	Flu B Ct	RP Ct	Adequate	RP Ct Value	Count
16VR008606	16/17 Season	MT Nasal	VI Orchards - Household	H442-2	442-2	43	No FluA or B			30.35	1	<20	1
16VR008604	16/17 Season	MT Nasal	VI Orchards - Household	H442-1	442-1	44	No FluA or B			34.29	1	20-20.9	1
16VR008622	16/17 Season	MT Nasal	VI Orchards - Household	M444-1	444-1	50	No FluA or B			29.15	1	21-21.9	1
16VR008756	16/17 Season	MT Nasal	VI Orchards - Household	P450-2	450-2	35	Inconclusive				0	22-22.9	1
16VR008754	16/17 Season	MT Nasal	VI Orchards - Household	P450-1	450-1	37	No FluA or B			28.4	1	23-23.9	5
16VR008607	16/17 Season	MT Nasal	VI Orchards - Household	H442-2	442-2	43	No FluA or B			28.82	1	24-24.9	16
16VR008755	16/17 Season	MT Nasal	VI Orchards - Household	P450-3	450-3	5	No FluA or B			32.81	1	25-25.9	27
16VR008605	16/17 Season	MT Nasal	VI Orchards - Household	H442-1	442-1	44	No FluA or B			33.29	1	26-26.9	67
16VR008623	16/17 Season	MT Nasal	VI Orchards - Household	M444-1	444-1	50	No FluA or B			33.57	1	27-27.9	96
16VR008842	16/17 Season	MT Nasal	VI Orchards - Household	R454-3	454-3	13	No FluA or B			28.03	1	28-28.9	138
16VR008836	16/17 Season	MT Nasal	VI Orchards - Household	R454-1	454-1	41	No FluA or B			29.98	1	29-29.9	152
16VR008838	16/17 Season	MT Nasal	VI Orchards - Household	R454-2	454-2	42	No FluA or B			34.86	1	30-30.9	160
16VR008844	16/17 Season	MT Nasal	VI Orchards - Household	R455-2	455-2	45	No FluA or B			24.62	0	31-31.9	127
16VR008846	16/17 Season	MT Nasal	VI Orchards - Household	R455-3	455-3	14	No FluA or B			26.02	0	32-32.9	141
16VR008840	16/17 Season	MT Nasal	VI Orchards - Household	R455-1	455-1	44	No FluA or B			31.09	0	33-33.9	122
16VR008883	16/17 Season	MT Nasal	VI Orchards - Household	M457-1	457-1	47	No FluA or B			28.26	0	34-34.9	114
16VR008879	16/17 Season	MT Nasal	VI Orchards - Household	M457-2	457-2	48	No FluA or B			29.55	0	35-35.9	90
16VR008881	16/17 Season	MT Nasal	VI Orchards - Household	M457-3	457-3	9	No FluA or B			34.03	0	36-36.9	51
16VR008909	16/17 Season	MT Nasal	VI Orchards - Household	M462-1	462-1	55	No FluA or B			30.61	0	37-37.9	45
16VR008751	16/17 Season	MT Nasal	VI Orchards - Household	P450-1	450-1	37	No FluA or B			30.83	0	Inconclusive	69
16VR008905	16/17 Season	MT Nasal	VI Orchards - Household	M462-3	462-3	19	No FluA or B			31.28	0	Total	1424
16VR008907	16/17 Season	MT Nasal	VI Orchards - Household	M462-2	462-2	53	No FluA or B			31.91	1
16VR008753	16/17 Season	MT Nasal	VI Orchards - Household	P450-3	450-3	5	No FluA or B			34.01	1
16VR008757	16/17 Season	MT Nasal	VI Orchards - Household	P450-2	450-2	35	No FluA or B			35.81	1
16VR008949	16/17 Season	MT Nasal	VI Orchards - Household	M461-2	461-2	45	No FluA or B			27.52	1
16VR009092	16/17 Season	MT Nasal	VI Orchards - Household	P464-2	464-2	41	No FluA or B			29.61	1	Mean RP Ct value
16VR008947	16/17 Season	MT Nasal	VI Orchards - Household	M461-1	461-1	41	No FluA or B			31	1
16VR008951	16/17 Season	MT Nasal	VI Orchards - Household	M461-3	461-3	11	No FluA or B			32.33	1	Mean	31.1783
16VR008839	16/17 Season	MT Nasal	VI Orchards - Household	R454-2	454-2	42	Inconclusive				0	Standard Error	0.0862088
16VR008843	16/17 Season	MT Nasal	VI Orchards - Household	R454-3	454-3	13	No FluA or B			28.91	1	Median	31.06
16VR008837	16/17 Season	MT Nasal	VI Orchards - Household	R454-1	454-1	41	No FluA or B			33.55	1	Mode	28.31
16VR008845	16/17 Season	MT Nasal	VI Orchards - Household	R455-2	455-2	45	No FluA or B			28.55	1	Standard Deviation	3.17337
16VR008841	16/17 Season	MT Nasal	VI Orchards - Household	R455-1	455-1	44	No FluA or B			28.92	1	Sample Variance	10.0703
16VR008847	16/17 Season	MT Nasal	VI Orchards - Household	R455-3	455-3	14	No FluA or B			29.05	1	Kurtosis	-0.297214
16VR009086	16/17 Season	MT Nasal	VI Orchards - Household	H463-3	463-3	13	No FluA or B			27.11	1	Skewness	-0.0817951
16VR009090	16/17 Season	MT Nasal	VI Orchards - Household	H463-2	463-2	48	No FluA or B			28.46	1	Range	21.8
16VR008884	16/17 Season	MT Nasal	VI Orchards - Household	M457-1	457-1	47	No FluA or B			31.14	1	Minimum	16.16
16VR008880	16/17 Season	MT Nasal	VI Orchards - Household	M457-2	457-2	48	No FluA or B			31.36	1	Maximum	37.96
16VR008882	16/17 Season	MT Nasal	VI Orchards - Household	M457-3	457-3	9	No FluA or B			34.09	1	Sum	42246.6
16VR009088	16/17 Season	MT Nasal	VI Orchards - Household	H463-1	463-1	46	No FluA or B			34.71	1	Count	1355
16VR008910	16/17 Season	MT Nasal	VI Orchards - Household	M462-1	462-1	55	No FluA or B			30.42	1	Confidence Level(95.0%)	0.169117
16VR008908	16/17 Season	MT Nasal	VI Orchards - Household	M462-2	462-2	53	No FluA or B			31.29	1		Lower	Upper
16VR008906	16/17 Season	MT Nasal	VI Orchards - Household	M462-3	462-3	19	No FluA or B			36.88	1	95% Confidence Interval	31.0092	31.3474
16VR009084	16/17 Season	MT Nasal	VI Orchards - Household	P464-1	464-1	40	No FluA or B			30.04	1
16VR008952	16/17 Season	MT Nasal	VI Orchards - Household	M461-3	461-3	11	No FluA or B			30.09	1	Adequacy
16VR008948	16/17 Season	MT Nasal	VI Orchards - Household	M461-1	461-1	41	No FluA or B			31.37	1
16VR008950	16/17 Season	MT Nasal	VI Orchards - Household	M461-2	461-2	45	No FluA or B			31.66	1	Mean	0.951579
16VR009087	16/17 Season	MT Nasal	VI Orchards - Household	H463-3	463-3	13	No FluA or B			27.75	1	Standard Error	0.00568833
16VR009091	16/17 Season	MT Nasal	VI Orchards - Household	H463-2	463-2	48	No FluA or B			28.31	1	Median	1
16VR009089	16/17 Season	MT Nasal	VI Orchards - Household	H463-1	463-1	46	No FluA or B			32.08	1	Mode	1
16VR009085	16/17 Season	MT Nasal	VI Orchards - Household	P464-1	464-1	40	No FluA or B			28.31	1	Standard Deviation	0.21473
16VR009093	16/17 Season	MT Nasal	VI Orchards - Household	P464-2	464-2	41	No FluA or B			30.66	1	Sample Variance	0.0461088
16VR009322	16/17 Season	MT Nasal	VI Orchards - Household	R468-3	468-3	3	No FluA or B			20.09	1	Kurtosis	15.7625
16VR009320	16/17 Season	MT Nasal	VI Orchards - Household	P471-2	471-2	2	No FluA or B			23.28	1	Skewness	-4.21194
16VR009318	16/17 Season	MT Nasal	VI Orchards - Household	R468-1	468-1	46	No FluA or B			28.57	1	Range	1
16VR009316	16/17 Season	MT Nasal	VI Orchards - Household	P471-1	471-1	38	No FluA or B			28.66	1	Minimum	0
16VR009314	16/17 Season	MT Nasal	VI Orchards - Household	R468-2	468-2	41	No FluA or B			33.3	1	Maximum	1
16VR009384	16/17 Season	MT Nasal	VI Orchards - Household	B476-3	476-3	8	No FluA or B			28.13	1	Sum	1356
16VR009382	16/17 Season	MT Nasal	VI Orchards - Household	B476-1	476-1	39	No FluA or B			30.21	1	Count	1425
16VR009386	16/17 Season	MT Nasal	VI Orchards - Household	B476-2	476-2	46	No FluA or B			32.19	1	Confidence Level(95.0%)	0.0111584
16VR009323	16/17 Season	MT Nasal	VI Orchards - Household	R468-3	468-3	3	No FluA or B			23.37	1		Lower	Upper
16VR009321	16/17 Season	MT Nasal	VI Orchards - Household	P471-2	471-2	2	No FluA or B			24.25	1	95% Confidence Interval	0.940421	0.962737
16VR009317	16/17 Season	MT Nasal	VI Orchards - Household	P471-1	471-1	38	No FluA or B			26.18	1
16VR009319	16/17 Season	MT Nasal	VI Orchards - Household	R468-1	468-1	46	No FluA or B			28.31	1
16VR009315	16/17 Season	MT Nasal	VI Orchards - Household	R468-2	468-2	41	No FluA or B			28.62	1
16VR009500	16/17 Season	MT Nasal	VI Orchards - Household	H478-2	478-2	53	No FluA or B			30.47	1
16VR009498	16/17 Season	MT Nasal	VI Orchards - Household	H478-1	478-1	52	No FluA or B			30.57	1
16VR009502	16/17 Season	MT Nasal	VI Orchards - Household	H478-3	478-3	14	No FluA or B			30.86	1
16VR009385	16/17 Season	MT Nasal	VI Orchards - Household	B476-3	476-3	8	No FluA or B			26.7	1
16VR009383	16/17 Season	MT Nasal	VI Orchards - Household	B476-1	476-1	39	No FluA or B			27.43	1
16VR009387	16/17 Season	MT Nasal	VI Orchards - Household	B476-2	476-2	46	No FluA or B			33.02	1
16VR009503	16/17 Season	MT Nasal	VI Orchards - Household	H478-3	478-3	14	No FluA or B			29.49	1
16VR009501	16/17 Season	MT Nasal	VI Orchards - Household	H478-2	478-2	53	No FluA or B			29.92	1
16VR009499	16/17 Season	MT Nasal	VI Orchards - Household	H478-1	478-1	52	No FluA or B			30.57	1
16VR009770	16/17 Season	MT Nasal	VI Orchards - Household	P482-1	482-1	40	No FluA or B			28.72	1
16VR009772	16/17 Season	MT Nasal	VI Orchards - Household	P482-2	482-2	30	No FluA or B			29.69	1
16VR009766	16/17 Season	MT Nasal	VI Orchards - Household	N485-1	485-1	40	No FluA or B			30.22	1
16VR009768	16/17 Season	MT Nasal	VI Orchards - Household	N485-2	485-2	39	No FluA or B			32.07	1
16VR009846	16/17 Season	MT Nasal	VI Orchards - Household	P487-3	487-3	2	No FluA or B			28.58	1
16VR009842	16/17 Season	MT Nasal	VI Orchards - Household	P487-1	487-1	38	No FluA or B			32.22	1
16VR009844	16/17 Season	MT Nasal	VI Orchards - Household	P487-2	487-2	35	No FluA or B			32.82	1
16VR009848	16/17 Season	MT Nasal	VI Orchards - Household	M488-1	488-1	38	No FluA or B			32.76	1
16VR009773	16/17 Season	MT Nasal	VI Orchards - Household	P482-2	482-2	30	No FluA or B			28.6	1
16VR009771	16/17 Season	MT Nasal	VI Orchards - Household	P482-1	482-1	40	No FluA or B			31.15	1
16VR009769	16/17 Season	MT Nasal	VI Orchards - Household	N485-2	485-2	39	No FluA or B			30.53	1
16VR009767	16/17 Season	MT Nasal	VI Orchards - Household	N485-1	485-1	40	No FluA or B			31.35	1
16VR009845	16/17 Season	MT Nasal	VI Orchards - Household	P487-2	487-2	35	Inconclusive				0
16VR009847	16/17 Season	MT Nasal	VI Orchards - Household	P487-3	487-3	2	No FluA or B			27.08	1
16VR009843	16/17 Season	MT Nasal	VI Orchards - Household	P487-1	487-1	38	No FluA or B			30.96	1
16VR009849	16/17 Season	MT Nasal	VI Orchards - Household	M488-1	488-1	38	No FluA or B			35.16	1
16VR010164	16/17 Season	MT Nasal	VI Orchards - Household	N499-4	499-4	60	No FluA or B			27.47	1
16VR010162	16/17 Season	MT Nasal	VI Orchards - Household	N499-3	499-3	59	No FluA or B			28.41	1
16VR010127	16/17 Season	MT Nasal	VI Orchards - Household	P498-1	498-1	42	No FluA or B			28.51	1
16VR010168	16/17 Season	MT Nasal	VI Orchards - Household	N499-2	499-2	32	No FluA or B			29.39	1
16VR010160	16/17 Season	MT Nasal	VI Orchards - Household	N499-1	499-1	34	No FluA or B			29.51	1
16VR010125	16/17 Season	MT Nasal	VI Orchards - Household	P498-2	498-2	6	No FluA or B			32.27	1
16VR010166	16/17 Season	MT Nasal	VI Orchards - Household	N499-5	499-5		No FluA or B			37.02	1
16VR010320	16/17 Season	MT Nasal	VI Orchards - Household	M500-1	500-1	56	No FluA or B			25.5	1
16VR010318	16/17 Season	MT Nasal	VI Orchards - Household	M500-2	500-2	11	No FluA or B			30.27	1
16VR010267	16/17 Season	MT Nasal	VI Orchards - Household	N504-3	504-3	10	No FluA or B			33.08	1
16VR010269	16/17 Season	MT Nasal	VI Orchards - Household	N504-1	504-1	41	No FluA or B			33.15	1
16VR010265	16/17 Season	MT Nasal	VI Orchards - Household	N504-2	504-2	45	No FluA or B			34.42	1
16VR010326	16/17 Season	MT Nasal	VI Orchards - Household	N505-2	505-2	35	No FluA or B			27.4	1
16VR010322	16/17 Season	MT Nasal	VI Orchards - Household	N505-3	505-3	9	No FluA or B			28.21	1
16VR010324	16/17 Season	MT Nasal	VI Orchards - Household	N505-1	505-1	36	No FluA or B			28.96	1
16VR010128	16/17 Season	MT Nasal	VI Orchards - Household	P498-1	498-1	42	No FluA or B			27.27	1
16VR010163	16/17 Season	MT Nasal	VI Orchards - Household	N499-3	499-3	59	No FluA or B			27.55	1
16VR010165	16/17 Season	MT Nasal	VI Orchards - Household	N499-4	499-4	60	No FluA or B			28.06	1
16VR010169	16/17 Season	MT Nasal	VI Orchards - Household	N499-2	499-2	32	No FluA or B			28.76	1
16VR010126	16/17 Season	MT Nasal	VI Orchards - Household	P498-2	498-2	6	No FluA or B			31.16	1
16VR010161	16/17 Season	MT Nasal	VI Orchards - Household	N499-1	499-1	34	No FluA or B			32.55	1
16VR010167	16/17 Season	MT Nasal	VI Orchards - Household	N499-5	499-5		No FluA or B			35.65	1
16VR010321	16/17 Season	MT Nasal	VI Orchards - Household	M500-1	500-1	56	No FluA or B			28.4	1
16VR010319	16/17 Season	MT Nasal	VI Orchards - Household	M500-2	500-2	11	No FluA or B			29.51	1
16VR010266	16/17 Season	MT Nasal	VI Orchards - Household	N504-2	504-2	45	No FluA or B			30.81	1
16VR010268	16/17 Season	MT Nasal	VI Orchards - Household	N504-3	504-3	10	No FluA or B			31.28	1
16VR010270	16/17 Season	MT Nasal	VI Orchards - Household	N504-1	504-1	41	No FluA or B			31.9	1
16VR010323	16/17 Season	MT Nasal	VI Orchards - Household	N505-3	505-3	9	No FluA or B			25.51	1
16VR010480	16/17 Season	MT Nasal	VI Orchards - Household	R509-2	509-2	42	No FluA or B			27.27	1
16VR010327	16/17 Season	MT Nasal	VI Orchards - Household	N505-2	505-2	35	No FluA or B			28.2	1
16VR010325	16/17 Season	MT Nasal	VI Orchards - Household	N505-1	505-1	36	No FluA or B			28.54	1
16VR010477	16/17 Season	MT Nasal	VI Orchards - Household	R509-3	509-3	9	No FluA or B			32.76	1
16VR010478	16/17 Season	MT Nasal	VI Orchards - Household	R509-1	509-1	47	No FluA or B			33.22	1
16VR010925	16/17 Season	MT Nasal	VI Orchards - Household	N511-1	511-1	36	No FluA or B			27.72	1
16VR010481	16/17 Season	MT Nasal	VI Orchards - Household	R509-2	509-2	42	No FluA or B			28.67	1
16VR010923	16/17 Season	MT Nasal	VI Orchards - Household	N511-2	511-2	36	No FluA or B			29.12	1
16VR010927	16/17 Season	MT Nasal	VI Orchards - Household	N511-3	511-3	8	No FluA or B			31.51	1
16VR010479	16/17 Season	MT Nasal	VI Orchards - Household	R509-1	509-1	47	No FluA or B			31.81	1
16VR010476	16/17 Season	MT Nasal	VI Orchards - Household	R509-3	509-3	9	No FluA or B			31.97	1
16VR010931	16/17 Season	MT Nasal	VI Orchards - Household	B513-2	513-2	37	No FluA or B			25.62	1
16VR010879	16/17 Season	MT Nasal	VI Orchards - Household	N514-2	514-2	50	No FluA or B			26.75	1
16VR010929	16/17 Season	MT Nasal	VI Orchards - Household	B513-1	513-1	40	No FluA or B			27.11	1
16VR010921	16/17 Season	MT Nasal	VI Orchards - Household	B513-3	513-3	8	No FluA or B			29.15	1
16VR010875	16/17 Season	MT Nasal	VI Orchards - Household	N514-3	514-3	13	No FluA or B			32.55	1
16VR010877	16/17 Season	MT Nasal	VI Orchards - Household	N514-1	514-1	46	No FluA or B			32.83	1
16VR010982	16/17 Season	MT Nasal	VI Orchards - Household	M517-2	517-2	45	No FluA or B			27.83	1
16VR010978	16/17 Season	MT Nasal	VI Orchards - Household	M517-3	517-3	14	No FluA or B			29.29	1
16VR010980	16/17 Season	MT Nasal	VI Orchards - Household	M517-1	517-1	44	No FluA or B			30.44	1
16VR010926	16/17 Season	MT Nasal	VI Orchards - Household	N511-1	511-1	36	No FluA or B			26.71	1
16VR010924	16/17 Season	MT Nasal	VI Orchards - Household	N511-2	511-2	36	No FluA or B			29.18	1
16VR010928	16/17 Season	MT Nasal	VI Orchards - Household	N511-3	511-3	8	No FluA or B			31.53	1
16VR011104	16/17 Season	MT Nasal	VI Orchards - Household	N518-2	518-2	2	No FluA or B			24.35	1
16VR011149	16/17 Season	MT Nasal	VI Orchards - Household	H522-1	522-1	48	No FluA or B			29.65	1
16VR011102	16/17 Season	MT Nasal	VI Orchards - Household	N518-1	518-1	40	No FluA or B			30.5	1
16VR011153	16/17 Season	MT Nasal	VI Orchards - Household	H522-3	522-3	10	No FluA or B			30.66	1
16VR011151	16/17 Season	MT Nasal	VI Orchards - Household	H522-2	522-2	46	No FluA or B			30.73	1
16VR011237	16/17 Season	MT Nasal	VI Orchards - Household	N525-2	525-2	38	No FluA or B			27.31	1
16VR011233	16/17 Season	MT Nasal	VI Orchards - Household	N525-6	525-6	2	No FluA or B			28.04	1
16VR011157	16/17 Season	MT Nasal	VI Orchards - Household	B528-2	528-2		No FluA or B			28.14	1
16VR011239	16/17 Season	MT Nasal	VI Orchards - Household	N525-3	525-3	10	No FluA or B			29.28	1
16VR011229	16/17 Season	MT Nasal	VI Orchards - Household	N525-4	525-4	10	No FluA or B			29.69	1
16VR011235	16/17 Season	MT Nasal	VI Orchards - Household	N525-5	525-5	8	No FluA or B			30.56	1
16VR011231	16/17 Season	MT Nasal	VI Orchards - Household	N525-1	525-1	36	No FluA or B			32.35	1
16VR011155	16/17 Season	MT Nasal	VI Orchards - Household	B528-1	528-1	31	No FluA or B			35.24	1
16VR010932	16/17 Season	MT Nasal	VI Orchards - Household	B513-2	513-2	37	No FluA or B			26.49	1
16VR010930	16/17 Season	MT Nasal	VI Orchards - Household	B513-1	513-1	40	No FluA or B			27.34	1
16VR010880	16/17 Season	MT Nasal	VI Orchards - Household	N514-2	514-2	50	No FluA or B			27.35	1
16VR010876	16/17 Season	MT Nasal	VI Orchards - Household	N514-3	514-3	13	No FluA or B			30.2	1
16VR010922	16/17 Season	MT Nasal	VI Orchards - Household	B513-3	513-3	8	No FluA or B			31.32	1
16VR010878	16/17 Season	MT Nasal	VI Orchards - Household	N514-1	514-1	46	No FluA or B			33.12	1
16VR011331	16/17 Season	MT Nasal	VI Orchards - Household	R529-1	529-1	47	No FluA or B			29.65	1
16VR011323	16/17 Season	MT Nasal	VI Orchards - Household	R529-2	529-2	42	No FluA or B			31.01	1
16VR011327	16/17 Season	MT Nasal	VI Orchards - Household	R529-3	529-3	15	No FluA or B			36.4	1
16VR010983	16/17 Season	MT Nasal	VI Orchards - Household	M517-2	517-2	45	No FluA or B			28.82	1
16VR010979	16/17 Season	MT Nasal	VI Orchards - Household	M517-3	517-3	14	No FluA or B			29.09	1
16VR010981	16/17 Season	MT Nasal	VI Orchards - Household	M517-1	517-1	44	No FluA or B			31.76	1
16VR011325	16/17 Season	MT Nasal	VI Orchards - Household	B535-1	535-1	40	No FluA or B			33.27	1
16VR011321	16/17 Season	MT Nasal	VI Orchards - Household	B535-2	535-2	42	No FluA or B			33.62	1
16VR011105	16/17 Season	MT Nasal	VI Orchards - Household	N518-2	518-2	2	No FluA or B			25.75	1
16VR011150	16/17 Season	MT Nasal	VI Orchards - Household	H522-1	522-1	48	No FluA or B			29.43	1
16VR011463	16/17 Season	MT Nasal	VI Orchards - Household	P536-2	536-2	34	No FluA or B			29.97	1
16VR011103	16/17 Season	MT Nasal	VI Orchards - Household	N518-1	518-1	40	No FluA or B			30.63	1
16VR011154	16/17 Season	MT Nasal	VI Orchards - Household	H522-3	522-3	10	No FluA or B			31	1
16VR011465	16/17 Season	MT Nasal	VI Orchards - Household	P536-3	536-3	7	No FluA or B			32.68	1
16VR011459	16/17 Season	MT Nasal	VI Orchards - Household	P536-1	536-1	34	No FluA or B			34.63	1
16VR011152	16/17 Season	MT Nasal	VI Orchards - Household	H522-2	522-2	46	No FluA or B			34.85	1
16VR011234	16/17 Season	MT Nasal	VI Orchards - Household	N525-6	525-6	2	No FluA or B			25.15	1
16VR011236	16/17 Season	MT Nasal	VI Orchards - Household	N525-5	525-5	8	No FluA or B			25.69	1
16VR011240	16/17 Season	MT Nasal	VI Orchards - Household	N525-3	525-3	10	No FluA or B			26.63	1
16VR011230	16/17 Season	MT Nasal	VI Orchards - Household	N525-4	525-4	10	No FluA or B			26.65	1
16VR011158	16/17 Season	MT Nasal	VI Orchards - Household	B528-2	528-2		No FluA or B			28.05	1
16VR011455	16/17 Season	MT Nasal	VI Orchards - Household	N537-1	537-1	32	No FluA or B			28.75	1
16VR011461	16/17 Season	MT Nasal	VI Orchards - Household	P537-2	537-2	33	No FluA or B			29.14	1
16VR011238	16/17 Season	MT Nasal	VI Orchards - Household	N525-2	525-2	38	No FluA or B			29.93	1
16VR011232	16/17 Season	MT Nasal	VI Orchards - Household	N525-1	525-1	36	No FluA or B			30.7	1
16VR011457	16/17 Season	MT Nasal	VI Orchards - Household	N537-3	537-3		No FluA or B			32.13	1
16VR011156	16/17 Season	MT Nasal	VI Orchards - Household	B528-1	528-1	31	No FluA or B			36.04	1
16VR011588	16/17 Season	MT Nasal	VI Orchards - Household	M539-3	539-3	15	No FluA or B			28.35	1
16VR011592	16/17 Season	MT Nasal	VI Orchards - Household	M539-2	539-2	45	No FluA or B			29.7	1
16VR011590	16/17 Season	MT Nasal	VI Orchards - Household	M539-1	539-1	43	No FluA or B			31.54	1
16VR011324	16/17 Season	MT Nasal	VI Orchards - Household	R529-2	529-2	42	No FluA or B			28.06	1
16VR011332	16/17 Season	MT Nasal	VI Orchards - Household	R529-1	529-1	47	No FluA or B			28.9	1
16VR011328	16/17 Season	MT Nasal	VI Orchards - Household	R529-3	529-3	15	No FluA or B			33.96	1
16VR011799	16/17 Season	MT Nasal	VI Orchards - Household	B546-3	546-3	8	No FluA or B			26.62	1
16VR011326	16/17 Season	MT Nasal	VI Orchards - Household	B535-1	535-1	40	No FluA or B			28.4	1
16VR011814	16/17 Season	MT Nasal	VI Orchards - Household	B546-1	546-1	37	No FluA or B			28.54	1
16VR011801	16/17 Season	MT Nasal	VI Orchards - Household	B546-2	546-2	37	No FluA or B			29.13	1
16VR011322	16/17 Season	MT Nasal	VI Orchards - Household	B535-2	535-2	42	No FluA or B			33.69	1
16VR011809	16/17 Season	MT Nasal	VI Orchards - Household	P550-3	550-3	8	No FluA or B			26.19	1
16VR011805	16/17 Season	MT Nasal	VI Orchards - Household	P550-2	550-2	48	No FluA or B			26.7	1
16VR011803	16/17 Season	MT Nasal	VI Orchards - Household	P550-1	550-1	44	No FluA or B			30.05	1
16VR011464	16/17 Season	MT Nasal	VI Orchards - Household	P536-2	536-2	34	No FluA or B			30.17	1
16VR011898	16/17 Season	MT Nasal	VI Orchards - Household	M544-1	544-1	41	No FluA or B			30.42	1
16VR011896	16/17 Season	MT Nasal	VI Orchards - Household	M544-2	544-2	43	No FluA or B			30.64	1
16VR011466	16/17 Season	MT Nasal	VI Orchards - Household	P536-3	536-3	7	No FluA or B			34.01	1
16VR011894	16/17 Season	MT Nasal	VI Orchards - Household	M544-3	544-3	10	No FluA or B			34.17	1
16VR011460	16/17 Season	MT Nasal	VI Orchards - Household	P536-1	536-1	34	No FluA or B			36.13	1
16VR011462	16/17 Season	MT Nasal	VI Orchards - Household	P537-2	537-2	33	No FluA or B			26.67	1
17VR001054	16/17 Season	MT Nasal	VI Orchards - Household	R555-1	555-1	38	No FluA or B			28.32	1
16VR011811	16/17 Season	MT Nasal	VI Orchards - Household	P556-1	556-1	39	No FluA or B			28.35	1
16VR011807	16/17 Season	MT Nasal	VI Orchards - Household	P556-2	556-2	38	No FluA or B			28.4	1
17VR001052	16/17 Season	MT Nasal	VI Orchards - Household	R555-3	555-3	7	No FluA or B			29.06	1
16VR011458	16/17 Season	MT Nasal	VI Orchards - Household	N537-3	537-3		No FluA or B			29.56	1
17VR001058	16/17 Season	MT Nasal	VI Orchards - Household	R555-4	555-4	7	No FluA or B			31.01	1
16VR011816	16/17 Season	MT Nasal	VI Orchards - Household	P556-3	556-3	8	No FluA or B			33.3	1
17VR001056	16/17 Season	MT Nasal	VI Orchards - Household	R555-2	555-2	40	No FluA or B			33.89	1
16VR011456	16/17 Season	MT Nasal	VI Orchards - Household	N537-1	537-1	32	No FluA or B			35.25	1
16VR011593	16/17 Season	MT Nasal	VI Orchards - Household	M539-2	539-2	45	No FluA or B			29.15	1
16VR011589	16/17 Season	MT Nasal	VI Orchards - Household	M539-3	539-3	15	No FluA or B			30.07	1
16VR011591	16/17 Season	MT Nasal	VI Orchards - Household	M539-1	539-1	43	No FluA or B			30.38	1
16VR011802	16/17 Season	MT Nasal	VI Orchards - Household	B546-2	546-2	37	No FluA or B			24.3	1
16VR011800	16/17 Season	MT Nasal	VI Orchards - Household	B546-3	546-3	8	No FluA or B			29.81	1
16VR011815	16/17 Season	MT Nasal	VI Orchards - Household	B546-1	546-1	37	No FluA or B			31.7	1
16VR011806	16/17 Season	MT Nasal	VI Orchards - Household	P550-2	550-2	48	No FluA or B			26.13	1
16VR011899	16/17 Season	MT Nasal	VI Orchards - Household	M544-1	544-1	41	No FluA or B			28.52	1
17VR001341	16/17 Season	MT Nasal	VI Orchards - Household	N560-1	560-1	42	No FluA or B			29.03	1
17VR001339	16/17 Season	MT Nasal	VI Orchards - Household	N560-3	560-3	9	No FluA or B			29.09	1
16VR011804	16/17 Season	MT Nasal	VI Orchards - Household	P550-1	550-1	44	No FluA or B			29.38	1
16VR011895	16/17 Season	MT Nasal	VI Orchards - Household	M544-3	544-3	10	No FluA or B			31.88	1
16VR011897	16/17 Season	MT Nasal	VI Orchards - Household	M544-2	544-2	43	No FluA or B			32.15	1
16VR011810	16/17 Season	MT Nasal	VI Orchards - Household	P550-3	550-3	8	No FluA or B			34.47	1
17VR001337	16/17 Season	MT Nasal	VI Orchards - Household	N560-2	560-2	42	No FluA or B			34.48	1
16VR011812	16/17 Season	MT Nasal	VI Orchards - Household	P556-1	556-1	39	No FluA or B			30.02	1
17VR001057	16/17 Season	MT Nasal	VI Orchards - Household	R555-2	555-2	40	No FluA or B			31.33	1
17VR001053	16/17 Season	MT Nasal	VI Orchards - Household	R555-3	555-3	7	No FluA or B			31.61	1
17VR001055	16/17 Season	MT Nasal	VI Orchards - Household	R555-1	555-1	38	No FluA or B			32	1
16VR011817	16/17 Season	MT Nasal	VI Orchards - Household	P556-3	556-3	8	No FluA or B			32.18	1
16VR011808	16/17 Season	MT Nasal	VI Orchards - Household	P556-2	556-2	38	No FluA or B			33.36	1
17VR001059	16/17 Season	MT Nasal	VI Orchards - Household	R555-4	555-4	7	No FluA or B			36	1
17VR001423	16/17 Season	MT Nasal	VI Orchards - Household	H561-2	561-2	55	No FluA or B			28.96	1
17VR001421	16/17 Season	MT Nasal	VI Orchards - Household	H561-1	561-1	54	No FluA or B			29.85	1
17VR001342	16/17 Season	MT Nasal	VI Orchards - Household	N560-1	560-1	2	No FluA or B			29.12	1
17VR001340	16/17 Season	MT Nasal	VI Orchards - Household	N560-3	560-3	9	No FluA or B			29.24	1
17VR001338	16/17 Season	MT Nasal	VI Orchards - Household	N560-2	560-2	42	No FluA or B			32.61	1
17VR001424	16/17 Season	MT Nasal	VI Orchards - Household	H561-2	561-2	55	No FluA or B			30.85	1
17VR001422	16/17 Season	MT Nasal	VI Orchards - Household	H561-1	561-1	54	No FluA or B			33.75	1
17VR001841	16/17 Season	MT Nasal	VI Orchards - Household	B565-3	565-3		No FluA or B			27.72	1
17VR001845	16/17 Season	MT Nasal	VI Orchards - Household	B565-1	565-1	42	No FluA or B			28.31	1
17VR001843	16/17 Season	MT Nasal	VI Orchards - Household	B565-2	565-2	43	No FluA or B			28.81	1
17VR001943	16/17 Season	MT Nasal	VI Orchards - Household	N570-3	570-3	10	No FluA or B			28.75	1
17VR001767	16/17 Season	MT Nasal	VI Orchards - Household	P572-3	572-3		No FluA or B			30.51	1
17VR001773	16/17 Season	MT Nasal	VI Orchards - Household	P572-2	572-2	37	No FluA or B			30.61	1
17VR001935	16/17 Season	MT Nasal	VI Orchards - Household	N570-2	570-2	39	No FluA or B			32.65	1
17VR001945	16/17 Season	MT Nasal	VI Orchards - Household	N570-1	570-1	43	No FluA or B			33.37	1
17VR001769	16/17 Season	MT Nasal	VI Orchards - Household	P572-1	572-1	34	No FluA or B			34	1
17VR001771	16/17 Season	MT Nasal	VI Orchards - Household	P572-4	572-4	5	no FluA or B			34.25	1
17VR001953	16/17 Season	MT Nasal	VI Orchards - Household	B575-3	575-3	9	No FluA or B			26.48	1
17VR001937	16/17 Season	MT Nasal	VI Orchards - Household	B575-5	575-5	1	No FluA or B			27.09	1
17VR001955	16/17 Season	MT Nasal	VI Orchards - Household	H577-2	577-2	44	No FluA or B			28.63	1
17VR001957	16/17 Season	MT Nasal	VI Orchards - Household	H577-3	577-3	12	No FluA or B			29.31	1
17VR001939	16/17 Season	MT Nasal	VI Orchards - Household	P574-3	574-3	4	No FluA or B			29.34	1
17VR001961	16/17 Season	MT Nasal	VI Orchards - Household	H577-1	577-1	45	No FluA or B			29.64	1
17VR001951	16/17 Season	MT Nasal	VI Orchards - Household	B575-2	575-2	36	No FluA or B			30.17	1
17VR001941	16/17 Season	MT Nasal	VI Orchards - Household	B575-6	575-6	7	No FluA or B			30.74	1
17VR001949	16/17 Season	MT Nasal	VI Orchards - Household	B575-1	575-1	37	No FluA or B			30.79	1
17VR001947	16/17 Season	MT Nasal	VI Orchards - Household	P574-1	574-1	33	No FluA or B			30.81	1
17VR001963	16/17 Season	MT Nasal	VI Orchards - Household	B575-4	575-4	3	No FluA or B			31.98	1
17VR001933	16/17 Season	MT Nasal	VI Orchards - Household	P574-2	574-2	37	No FluA or B			32.01	1
17VR001959	16/17 Season	MT Nasal	VI Orchards - Household	H577-4	577-4	10	No FluA or B			32.45	1
17VR002094	16/17 Season	MT Nasal	VI Orchards - Household	H580-2	580-2	52	No FluA or B			29.27	1
17VR002096	16/17 Season	MT Nasal	VI Orchards - Household	H580-3	580-3	19	No FluA or B			33.12	1
17VR002098	16/17 Season	MT Nasal	VI Orchards - Household	H580-1	580-1	53	No FluA or B			36.33	1
17VR001842	16/17 Season	MT Nasal	VI Orchards - Household	B565-3	565-3	6	No FluA or B			28.05	1
17VR001846	16/17 Season	MT Nasal	VI Orchards - Household	B565-1	565-1	42	No FluA or B			28.24	1
17VR001844	16/17 Season	MT Nasal	VI Orchards - Household	B565-2	565-2	43	No FluA or B			31.83	1
17VR001774	16/17 Season	MT Nasal	VI Orchards - Household	P572-2	572-2	37	No FluA or B			26.16	1
17VR002194	16/17 Season	MT Nasal	VI Orchards - Household	N585-4	585-4		No FluA or B			29.28	1
17VR001944	16/17 Season	MT Nasal	VI Orchards - Household	N570-3	570-3	10	No FluA or B			30.19	1
17VR001946	16/17 Season	MT Nasal	VI Orchards - Household	N570-1	570-1	43	No FluA or B			30.2	1
17VR002200	16/17 Season	MT Nasal	VI Orchards - Household	N585-2	585-2	32	No FluA or B			30.25	1
17VR002196	16/17 Season	MT Nasal	VI Orchards - Household	N585-3	585-3	59	No FluA or B			30.29	1
17VR001770	16/17 Season	MT Nasal	VI Orchards - Household	P572-1	572-1	34	No FluA or B			32.66	1
17VR002386	16/17 Season	MT Nasal	VI Orchards - Household	R582-3	582-3	12	No FluA or B			32.8	1
17VR002388	16/17 Season	MT Nasal	VI Orchards - Household	R582-1	582-1	40	No FluA or B			34.26	1
17VR001936	16/17 Season	MT Nasal	VI Orchards - Household	N570-2	570-2	39	No FluA or B			34.29	1
17VR002198	16/17 Season	MT Nasal	VI Orchards - Household	N585-1	585-1	34	No FluA or B			34.68	1
17VR001768	16/17 Season	MT Nasal	VI Orchards - Household	P572-3	572-3		No FluA or B			36.09	1
17VR002384	16/17 Season	MT Nasal	VI Orchards - Household	R582-2	582-2	39	No FluA or B			36.2	1
17VR001772	16/17 Season	MT Nasal	VI Orchards - Household	P572-4	572-4	5	No FluA or B			37.55	1
17VR001938	16/17 Season	MT Nasal	VI Orchards - Household	B575-5	575-5	1	No FluA or B			26.05	1
17VR001960	16/17 Season	MT Nasal	VI Orchards - Household	H577-4	577-4	10	No FluA or B			28.87	1
17VR001964	16/17 Season	MT Nasal	VI Orchards - Household	B575-4	575-4	3	No FluA or B			29.01	1
17VR001940	16/17 Season	MT Nasal	VI Orchards - Household	P574-3	574-3	4	No FluA or B			29.57	1
17VR001948	16/17 Season	MT Nasal	VI Orchards - Household	P574-1	574-1	33	No FluA or B			30.21	1
17VR001954	16/17 Season	MT Nasal	VI Orchards - Household	B575-3	575-3	9	No FluA or B			30.53	1
17VR001962	16/17 Season	MT Nasal	VI Orchards - Household	H577-1	577-1	45	No FluA or B			30.85	1
17VR001942	16/17 Season	MT Nasal	VI Orchards - Household	B575-6	575-6	7	No FluA or B			30.98	1
17VR001952	16/17 Season	MT Nasal	VI Orchards - Household	B575-2	575-2	36	No FluA or B			31.67	1
17VR001956	16/17 Season	MT Nasal	VI Orchards - Household	H577-2	577-2	44	No FluA or B			32.07	1
17VR002376	16/17 Season	MT Nasal	VI Orchards - Household	H586-1	586-1	42	No FluA or B			34.22	1
17VR001958	16/17 Season	MT Nasal	VI Orchards - Household	H577-3	577-3	12	No FluA or B			34.26	1
17VR001950	16/17 Season	MT Nasal	VI Orchards - Household	B575-1	575-1	37	No FluA or B			35.03	1
17VR001934	16/17 Season	MT Nasal	VI Orchards - Household	P574-2	574-2	37	No FluA or B			35.37	1
17VR002374	16/17 Season	MT Nasal	VI Orchards - Household	N588-3	588-3	3	No FluA or B			30.24	1
17VR002378	16/17 Season	MT Nasal	VI Orchards - Household	N588-4	588-4		No FluA or B			31.4	1
17VR002382	16/17 Season	MT Nasal	VI Orchards - Household	N588-2	588-2	37	No FluA or B			32.93	1
17VR002380	16/17 Season	MT Nasal	VI Orchards - Household	N588-1	588-1	30	No FluA or B			33.06	1
17VR002095	16/17 Season	MT Nasal	VI Orchards - Household	H580-2	580-2	52	Inconclusive				0
17VR002636	16/17 Season	MT Nasal	VI Orchards - Household	N589-1	589-1	40	No FluA or B			29.89	1
17VR002634	16/17 Season	MT Nasal	VI Orchards - Household	N589-3	589-3	7	No FluA or B			30.24	1
17VR002632	16/17 Season	MT Nasal	VI Orchards - Household	N589-2	589-2	39	No FluA or B			31.1	1
17VR002097	16/17 Season	MT Nasal	VI Orchards - Household	H580-3	580-3	19	No FluA or B			33.02	1
17VR002099	16/17 Season	MT Nasal	VI Orchards - Household	H580-1	580-1	53	No FluA or B			33.21	1
17VR003015	16/17 Season	MT Nasal	VI Orchards - Household	M591-2	591-2	8	No FluA or B			27.52	1
17VR002748	16/17 Season	MT Nasal	VI Orchards - Household	N592-1	592-1	26	No FluA or B			27.65	1
17VR003013	16/17 Season	MT Nasal	VI Orchards - Household	M591-1	591-1	53	No FluA or B			29.11	1
17VR002740	16/17 Season	MT Nasal	VI Orchards - Household	N592-2	592-2	26	No FluA or B			31.25	1
17VR002845	16/17 Season	MT Nasal	VI Orchards - Household	R595-3	595-3	11	No FluA or B			25.66	1
17VR002734	16/17 Season	MT Nasal	VI Orchards - Household	P596-3	596-3	12	No FluA or B			26.29	1
17VR002195	16/17 Season	MT Nasal	VI Orchards - Household	N585-4	585-4		No FluA or B			26.58	1
17VR002742	16/17 Season	MT Nasal	VI Orchards - Household	N593-2	593-2	36	No FluA or B			28	1
17VR002197	16/17 Season	MT Nasal	VI Orchards - Household	N585-3	585-3	59	No FluA or B			28.24	1
17VR002730	16/17 Season	MT Nasal	VI Orchards - Household	P596-4	596-4		No FluA or B			28.37	1
17VR002201	16/17 Season	MT Nasal	VI Orchards - Household	N585-2	585-2	32	No FluA or B			29.1	1
17VR002724	16/17 Season	MT Nasal	VI Orchards - Household	B594-3	594-3		No FluA or B			29.43	1
17VR002843	16/17 Season	MT Nasal	VI Orchards - Household	R595-1	595-1	40	No FluA or B			30.1	1
17VR002847	16/17 Season	MT Nasal	VI Orchards - Household	R595-2	595-2	40	No FluA or B			30.45	1
17VR002726	16/17 Season	MT Nasal	VI Orchards - Household	P596-5	596-5	8	No FluA or B			30.63	1
17VR002720	16/17 Season	MT Nasal	VI Orchards - Household	P596-2	596-2	45	No FluA or B			31.17	1
17VR002199	16/17 Season	MT Nasal	VI Orchards - Household	N585-1	585-1	34	No FluA or B			31.35	1
17VR002738	16/17 Season	MT Nasal	VI Orchards - Household	P596-1	596-1	43	No FluA or B			31.66	1
17VR002387	16/17 Season	MT Nasal	VI Orchards - Household	R582-3	582-3	12	No FluA or B			32.39	1
17VR002732	16/17 Season	MT Nasal	VI Orchards - Household	B594-1	594-1	32	No FluA or B			33.11	1
17VR002736	16/17 Season	MT Nasal	VI Orchards - Household	R598-3	598-3	6	No FluA or B			33.73	1
17VR002385	16/17 Season	MT Nasal	VI Orchards - Household	R582-2	582-2	39	No FluA or B			33.86	1
17VR002728	16/17 Season	MT Nasal	VI Orchards - Household	B594-2	594-2	36	No FluA or B			34.56	1
17VR002722	16/17 Season	MT Nasal	VI Orchards - Household	R598-1	598-1	39	No FluA or B			35.77	1
17VR002744	16/17 Season	MT Nasal	VI Orchards - Household	N593-3	593-3	2	No FluA or B			36.02	1
17VR002389	16/17 Season	MT Nasal	VI Orchards - Household	R582-1	582-1	40	No FluA or B			36.05	1
17VR002746	16/17 Season	MT Nasal	VI Orchards - Household	N593-1	593-1	42	No FluA or B			36.13	1
17VR002383	16/17 Season	MT Nasal	VI Orchards - Household	N588-2	588-2	37	No FluA or B			28.35	1
17VR002381	16/17 Season	MT Nasal	VI Orchards - Household	N588-1	588-1	30	No FluA or B			31.22	1
17VR002379	16/17 Season	MT Nasal	VI Orchards - Household	N588-4	588-4		No FluA or B			31.61	1
17VR002375	16/17 Season	MT Nasal	VI Orchards - Household	N588-3	588-3	3	No FluA or B			32.89	1
17VR002377	16/17 Season	MT Nasal	VI Orchards - Household	H586-1	586-1	42	No FluA or B			34.43	1
17VR003023	16/17 Season	MT Nasal	VI Orchards - Household	M602-2	602-2	45	No FluA or B			27.27	1
17VR003019	16/17 Season	MT Nasal	VI Orchards - Household	R601-2	601-2	42	No FluA or B			27.56	1
17VR003025	16/17 Season	MT Nasal	VI Orchards - Household	M602-3	602-3	15	No FluA or B			30.34	1
17VR003021	16/17 Season	MT Nasal	VI Orchards - Household	M602-1	602-1	43	No FluA or B			30.65	1
17VR003017	16/17 Season	MT Nasal	VI Orchards - Household	R601-1	601-1	42	No FluA or B			34.25	1
17VR002637	16/17 Season	MT Nasal	VI Orchards - Household	N589-1	589-1	40	No FluA or B			29.72	1
17VR003031	16/17 Season	MT Nasal	VI Orchards - Household	M603-3	603-3	13	No FluA or B			30.83	1
17VR003029	16/17 Season	MT Nasal	VI Orchards - Household	M603-2	603-2	39	No FluA or B			31.14	1
17VR002633	16/17 Season	MT Nasal	VI Orchards - Household	N589-2	589-2	39	No FluA or B			31.35	1
17VR002635	16/17 Season	MT Nasal	VI Orchards - Household	N589-3	589-3	7	No FluA or B			32.28	1
17VR003027	16/17 Season	MT Nasal	VI Orchards - Household	M603-1	603-1	39	No FluA or B			34.34	1
17VR003219	16/17 Season	MT Nasal	VI Orchards - Household	M604-3	604-3	9	Inconclusive				0
17VR003221	16/17 Season	MT Nasal	VI Orchards - Household	M604-4	604-4	12	No FluA or B			27.25	1
17VR003217	16/17 Season	MT Nasal	VI Orchards - Household	M604-2	604-2	34	No FluA or B			32.25	1
17VR003215	16/17 Season	MT Nasal	VI Orchards - Household	M604-1	604-1	34	No FluA or B			34.16	1
17VR003147	16/17 Season	MT Nasal	VI Orchards - Household	B607-1	607-1	37	Inconclusive				0
17VR002749	16/17 Season	MT Nasal	VI Orchards - Household	N592-1	592-1	26	No FluA or B			28.72	1
17VR002741	16/17 Season	MT Nasal	VI Orchards - Household	N592-2	592-2	26	No FluA or B			29.42	1
17VR003016	16/17 Season	MT Nasal	VI Orchards - Household	M591-2	591-2	8	No FluA or B			30.12	1
17VR003141	16/17 Season	MT Nasal	VI Orchards - Household	M609-2	609-2	11	No FluA or B			30.71	1
17VR003143	16/17 Season	MT Nasal	VI Orchards - Household	R608-1	608-1	48	No FluA or B			31.13	1
17VR003151	16/17 Season	MT Nasal	VI Orchards - Household	R608-2	608-2	42	No FluA or B			31.41	1
17VR003145	16/17 Season	MT Nasal	VI Orchards - Household	M609-1	609-1	36	No FluA or B			32.53	1
17VR003149	16/17 Season	MT Nasal	VI Orchards - Household	B607-2	607-2	38	No FluA or B			33.03	1
17VR003014	16/17 Season	MT Nasal	VI Orchards - Household	M591-1	591-1	53	No FluA or B			33.34	1
17VR003139	16/17 Season	MT Nasal	VI Orchards - Household	R608-3	608-3	15	No FluA or B			34.52	1
17VR003231	16/17 Season	MT Nasal	VI Orchards - Household	N610-5	610-5	4	No FluA or B			26.45	1
17VR002846	16/17 Season	MT Nasal	VI Orchards - Household	R595-3	595-3	11	No FluA or B			27.07	1
17VR002725	16/17 Season	MT Nasal	VI Orchards - Household	B594-3	594-3		No FluA or B			27.11	1
17VR002745	16/17 Season	MT Nasal	VI Orchards - Household	N593-3	593-3	2	No FluA or B			27.32	1
17VR003223	16/17 Season	MT Nasal	VI Orchards - Household	N610-1	610-1	46	No FluA or B			27.58	1
17VR003235	16/17 Season	MT Nasal	VI Orchards - Household	N612-2	612-2	51	No FluA or B			27.99	1
17VR003225	16/17 Season	MT Nasal	VI Orchards - Household	N610-2	610-2	41	No FluA or B			28.27	1
17VR002743	16/17 Season	MT Nasal	VI Orchards - Household	N593-2	593-2	36	No FluA or B			28.43	1
17VR003229	16/17 Season	MT Nasal	VI Orchards - Household	N610-4	610-4	7	No FluA or B			29.01	1
17VR002733	16/17 Season	MT Nasal	VI Orchards - Household	B594-1	594-1	32	No FluA or B			29.2	1
17VR002731	16/17 Season	MT Nasal	VI Orchards - Household	P596-4	596-4		No FluA or B			29.23	1
17VR002735	16/17 Season	MT Nasal	VI Orchards - Household	P596-3	596-3	12	No FluA or B			29.42	1
17VR002747	16/17 Season	MT Nasal	VI Orchards - Household	N593-1	593-1	42	No FluA or B			29.87	1
17VR002844	16/17 Season	MT Nasal	VI Orchards - Household	R595-1	595-1	40	No FluA or B			30.22	1
17VR002721	16/17 Season	MT Nasal	VI Orchards - Household	P596-2	596-2	45	No FluA or B			30.29	1
17VR002848	16/17 Season	MT Nasal	VI Orchards - Household	R595-2	595-2	40	No FluA or B			30.49	1
17VR002729	16/17 Season	MT Nasal	VI Orchards - Household	B594-2	594-2	36	No FluA or B			30.61	1
17VR003227	16/17 Season	MT Nasal	VI Orchards - Household	N610-3	610-3	12	No FluA or B			31.24	1
17VR003239	16/17 Season	MT Nasal	VI Orchards - Household	P613-1	613-1	44	No FluA or B			31.26	1
17VR002737	16/17 Season	MT Nasal	VI Orchards - Household	R598-3	598-3	6	No FluA or B			31.45	1
17VR003237	16/17 Season	MT Nasal	VI Orchards - Household	N612-3	612-3	13	No FluA or B			31.85	1
17VR003233	16/17 Season	MT Nasal	VI Orchards - Household	N612-1	612-1	47	No FluA or B			32.19	1
17VR002723	16/17 Season	MT Nasal	VI Orchards - Household	R598-1	598-1	39	No FluA or B			32.23	1
17VR003243	16/17 Season	MT Nasal	VI Orchards - Household	P613-3	613-3	14	No FluA or B			32.92	1
17VR002739	16/17 Season	MT Nasal	VI Orchards - Household	P596-1	596-1	43	No FluA or B			33.77	1
17VR002727	16/17 Season	MT Nasal	VI Orchards - Household	P596-5	596-5	8	No FluA or B			34.55	1
17VR003245	16/17 Season	MT Nasal	VI Orchards - Household	P613-4	613-4	12	No FluA or B			35.05	1
17VR003241	16/17 Season	MT Nasal	VI Orchards - Household	P613-2	613-2	45	No FluA or B			35.2	1
17VR003323	16/17 Season	MT Nasal	VI Orchards - Household	N616-3	616-3	3	Inconclusive				0
17VR003317	16/17 Season	MT Nasal	VI Orchards - Household	M615-4	615-4	11	No FluA or B			29.71	1
17VR003315	16/17 Season	MT Nasal	VI Orchards - Household	M615-3	615-3	9	No FluA or B			32.02	1
17VR003311	16/17 Season	MT Nasal	VI Orchards - Household	M615-1	615-1	40	No FluA or B			33.26	1
17VR003321	16/17 Season	MT Nasal	VI Orchards - Household	N616-2	616-2	40	No FluA or B			33.38	1
17VR003313	16/17 Season	MT Nasal	VI Orchards - Household	M615-2	615-2	38	No FluA or B			34.54	1
17VR003319	16/17 Season	MT Nasal	VI Orchards - Household	N616-1	616-1	36	No FluA or B			34.62	1
17VR003026	16/17 Season	MT Nasal	VI Orchards - Household	M602-3	602-3	15	No FluA or B			28.63	1
17VR003020	16/17 Season	MT Nasal	VI Orchards - Household	R601-2	601-2	42	No FluA or B			29.92	1
17VR003024	16/17 Season	MT Nasal	VI Orchards - Household	M602-2	602-2	45	No FluA or B			29.98	1
17VR003018	16/17 Season	MT Nasal	VI Orchards - Household	R601-1	601-1	42	No FluA or B			30.19	1
17VR003022	16/17 Season	MT Nasal	VI Orchards - Household	M602-1	602-1	43	No FluA or B			31.11	1
17VR003409	16/17 Season	MT Nasal	VI Orchards - Household	R618-2	618-2	53	No FluA or B			25.45	1
17VR003407	16/17 Season	MT Nasal	VI Orchards - Household	R618-3	618-3	7	No FluA or B			27.58	1
17VR003517	16/17 Season	MT Nasal	VI Orchards - Household	N620-3	620-3	12	No FluA or B			29.09	1
17VR003030	16/17 Season	MT Nasal	VI Orchards - Household	M603-2	603-2	39	No FluA or B			29.22	1
17VR003032	16/17 Season	MT Nasal	VI Orchards - Household	M603-3	603-3	13	No FluA or B			29.25	1
17VR003515	16/17 Season	MT Nasal	VI Orchards - Household	N620-1	620-1	41	No FluA or B			29.31	1
17VR003513	16/17 Season	MT Nasal	VI Orchards - Household	N620-2	620-2	40	No FluA or B			32.98	1
17VR003028	16/17 Season	MT Nasal	VI Orchards - Household	M603-1	603-1	39	No FluA or B			33.37	1
17VR003218	16/17 Season	MT Nasal	VI Orchards - Household	M604-2	604-2	34	No FluA or B			28.67	1
17VR003615	16/17 Season	MT Nasal	VI Orchards - Household	N622-1	622-1	43	No FluA or B			28.98	1
17VR003611	16/17 Season	MT Nasal	VI Orchards - Household	N622-3	622-3	9	No FluA or B			29.86	1
17VR003216	16/17 Season	MT Nasal	VI Orchards - Household	M604-1	604-1	34	No FluA or B			30.31	1
17VR003613	16/17 Season	MT Nasal	VI Orchards - Household	N622-2	622-2	45	No FluA or B			33.39	1
17VR003220	16/17 Season	MT Nasal	VI Orchards - Household	M604-3	604-3	9	No FluA or B			33.44	1
17VR003222	16/17 Season	MT Nasal	VI Orchards - Household	M604-4	604-4	12	No FluA or B			33.62	1
17VR003146	16/17 Season	MT Nasal	VI Orchards - Household	M609-1	609-1	36	Inconclusive				0
17VR003729	16/17 Season	MT Nasal	VI Orchards - Household	H624-1	624-1	54	No FluA or B			27.05	1
17VR003731	16/17 Season	MT Nasal	VI Orchards - Household	H624-2	624-2	55	No FluA or B			27.39	1
17VR003737	16/17 Season	MT Nasal	VI Orchards - Household	H624-5	624-5	12	No FluA or B			28.09	1
17VR003150	16/17 Season	MT Nasal	VI Orchards - Household	B607-2	607-2	38	No FluA or B			28.51	1
17VR003735	16/17 Season	MT Nasal	VI Orchards - Household	H624-4	624-4	14	No FluA or B			29.03	1
17VR003152	16/17 Season	MT Nasal	VI Orchards - Household	R608-2	608-2	42	No FluA or B			29.22	1
17VR003144	16/17 Season	MT Nasal	VI Orchards - Household	R608-1	608-1	48	No FluA or B			30.72	1
17VR003148	16/17 Season	MT Nasal	VI Orchards - Household	B607-1	607-1	37	No FluA or B			30.74	1
17VR003142	16/17 Season	MT Nasal	VI Orchards - Household	M609-2	609-2	11	No FluA or B			31.11	1
17VR003140	16/17 Season	MT Nasal	VI Orchards - Household	R608-3	608-3	15	No FluA or B			31.32	1
17VR003733	16/17 Season	MT Nasal	VI Orchards - Household	H624-3	624-3	15	No FluA or B			31.55	1
17VR003238	16/17 Season	MT Nasal	VI Orchards - Household	N612-3	612-3	13	No FluA or B			33.2	1
17VR003234	16/17 Season	MT Nasal	VI Orchards - Household	N612-1	612-1	47	No FluA or B			33.21	1
17VR003739	16/17 Season	MT Nasal	VI Orchards - Household	H624-6	624-6	11	No FluA or B			33.33	1
17VR003721	16/17 Season	MT Nasal	VI Orchards - Household	M626-1	626-1	38	No FluA or B			25.75	1
17VR003228	16/17 Season	MT Nasal	VI Orchards - Household	N610-3	610-3	12	No FluA or B			26.64	1
17VR003224	16/17 Season	MT Nasal	VI Orchards - Household	N610-1	610-1	46	No FluA or B			26.75	1
17VR003723	16/17 Season	MT Nasal	VI Orchards - Household	M626-2	626-2	11	No FluA or B			27.13	1
17VR003725	16/17 Season	MT Nasal	VI Orchards - Household	M626-3	626-3	9	No FluA or B			27.36	1
17VR003236	16/17 Season	MT Nasal	VI Orchards - Household	N612-2	612-2	51	No FluA or B			27.74	1
17VR003232	16/17 Season	MT Nasal	VI Orchards - Household	N610-5	610-5	4	No FluA or B			28.15	1
17VR003727	16/17 Season	MT Nasal	VI Orchards - Household	M626-4	626-4	6	No FluA or B			28.29	1
17VR003240	16/17 Season	MT Nasal	VI Orchards - Household	P613-1	613-1	44	No FluA or B			28.33	1
17VR003230	16/17 Season	MT Nasal	VI Orchards - Household	N610-4	610-4	7	No FluA or B			28.47	1
17VR003226	16/17 Season	MT Nasal	VI Orchards - Household	N610-2	610-2	41	No FluA or B			29.31	1
17VR003242	16/17 Season	MT Nasal	VI Orchards - Household	P613-2	613-2	45	No FluA or B			29.6	1
17VR003244	16/17 Season	MT Nasal	VI Orchards - Household	P613-3	613-3	14	No FluA or B			32.45	1
17VR003246	16/17 Season	MT Nasal	VI Orchards - Household	P613-4	613-4	12	No FluA or B			32.7	1
17VR003320	16/17 Season	MT Nasal	VI Orchards - Household	N616-1	616-1	36	Inconclusive				0
17VR003318	16/17 Season	MT Nasal	VI Orchards - Household	M615-4	615-4	11	No FluA or B			29.86	1
17VR003324	16/17 Season	MT Nasal	VI Orchards - Household	N616-3	616-3	3	No FluA or B			31.22	1
17VR003316	16/17 Season	MT Nasal	VI Orchards - Household	M615-3	615-3	9	No FluA or B			31.25	1
17VR003322	16/17 Season	MT Nasal	VI Orchards - Household	N616-2	616-2	40	No FluA or B			33.11	1
17VR003312	16/17 Season	MT Nasal	VI Orchards - Household	M615-1	615-1	40	No FluA or B			34.92	1
17VR003314	16/17 Season	MT Nasal	VI Orchards - Household	M615-2	615-2	38	No FluA or B			35.38	1
17VR003518	16/17 Season	MT Nasal	VI Orchards - Household	N620-3	620-3	12	No FluA or B			27.82	1
17VR003966	16/17 Season	MT Nasal	VI Orchards - Household	4630-4	630-4	8	No FluA or B			30.81	1
17VR003516	16/17 Season	MT Nasal	VI Orchards - Household	N620-1	620-1	41	No FluA or B			30.87	1
17VR003514	16/17 Season	MT Nasal	VI Orchards - Household	N620-2	620-2	40	No FluA or B			31.89	1
17VR003972	16/17 Season	MT Nasal	VI Orchards - Household	4630-1	630-1	40	No FluA or B			32.57	1
17VR003408	16/17 Season	MT Nasal	VI Orchards - Household	R618-3	618-3	7	No FluA or B			34.24	1
17VR003968	16/17 Season	MT Nasal	VI Orchards - Household	4630-2	630-2	38	No FluA or B			34.85	1
17VR003970	16/17 Season	MT Nasal	VI Orchards - Household	4630-3	630-3	8	No FluA or B			35.57	1
17VR003616	16/17 Season	MT Nasal	VI Orchards - Household	N622-1	622-1	43	No FluA or B			28.77	1
17VR003982	16/17 Season	MT Nasal	VI Orchards - Household	P631-3	631-3	12	No FluA or B			29.5	1
17VR003980	16/17 Season	MT Nasal	VI Orchards - Household	P631-2	631-2	38	No FluA or B			29.63	1
17VR003978	16/17 Season	MT Nasal	VI Orchards - Household	P631-1	631-1	39	No FluA or B			30.1	1
17VR003614	16/17 Season	MT Nasal	VI Orchards - Household	N622-2	622-2	45	No FluA or B			32.34	1
17VR003612	16/17 Season	MT Nasal	VI Orchards - Household	N622-3	622-3	9	No FluA or B			32.83	1
17VR003984	16/17 Season	MT Nasal	VI Orchards - Household	P631-4	631-4	9	No FluA or B			34.18	1
17VR004059	16/17 Season	MT Nasal	VI Orchards - Household	H636-2	636-2	42	No FluA or B			24.99	1
17VR004057	16/17 Season	MT Nasal	VI Orchards - Household	H636-1	636-1	38	No FluA or B			29	1
17VR003986	16/17 Season	MT Nasal	VI Orchards - Household	N634-1	634-1	47	No FluA or B			29.1	1
17VR004149	16/17 Season	MT Nasal	VI Orchards - Household	N635-2	635-2	49	No FluA or B			30.45	1
17VR003974	16/17 Season	MT Nasal	VI Orchards - Household	P639-2	639-2	42	No FluA or B			31.18	1
17VR004139	16/17 Season	MT Nasal	VI Orchards - Household	M633-1	633-1	45	No FluA or B			31.27	1
17VR003988	16/17 Season	MT Nasal	VI Orchards - Household	N634-2	634-2	54	No FluA or B			32.45	1
17VR004141	16/17 Season	MT Nasal	VI Orchards - Household	M633-2	633-2	45	No FluA or B			32.99	1
17VR003976	16/17 Season	MT Nasal	VI Orchards - Household	P639-1	639-1	50	No FluA or B			33.24	1
17VR004143	16/17 Season	MT Nasal	VI Orchards - Household	M633-3	633-3	15	No FluA or B			33.65	1
17VR004147	16/17 Season	MT Nasal	VI Orchards - Household	N635-1	635-1	48	No FluA or B			36.63	1
17VR004145	16/17 Season	MT Nasal	VI Orchards - Household	M633-4	633-4	10	No FluA or B			36.67	1
17VR004165	16/17 Season	MT Nasal	VI Orchards - Household	R643-2	643-2	41	Flu A (H3)	25.2		28.71	1
17VR003738	16/17 Season	MT Nasal	VI Orchards - Household	H624-5	624-5	12	Inconclusive				0
17VR004157	16/17 Season	MT Nasal	VI Orchards - Household	P641-1	641-1	40	Inconclusive				0
17VR003722	16/17 Season	MT Nasal	VI Orchards - Household	M626-1	626-1	38	No FluA or B			24.35	1
17VR004179	16/17 Season	MT Nasal	VI Orchards - Household	R647-3	647-3	6	No FluA or B			25.2	1
17VR003732	16/17 Season	MT Nasal	VI Orchards - Household	H624-2	624-2	55	No FluA or B			25.69	1
17VR004063	16/17 Season	MT Nasal	VI Orchards - Household	P644-2	644-2	37	No FluA or B			26.4	1
17VR003728	16/17 Season	MT Nasal	VI Orchards - Household	M626-4	626-4	6	No FluA or B			26.54	1
17VR003736	16/17 Season	MT Nasal	VI Orchards - Household	H624-4	624-4	14	No FluA or B			27.3	1
17VR004279	16/17 Season	MT Nasal	VI Orchards - Household	H649-1	649-1	53	No FluA or B			27.34	1
17VR003724	16/17 Season	MT Nasal	VI Orchards - Household	M626-2	626-2	11	No FluA or B			27.53	1
17VR003730	16/17 Season	MT Nasal	VI Orchards - Household	H624-1	624-1	54	No FluA or B			27.63	1
17VR004283	16/17 Season	MT Nasal	VI Orchards - Household	H649-3	649-3	53	No FluA or B			28.15	1
17VR003726	16/17 Season	MT Nasal	VI Orchards - Household	M626-3	626-3	9	No FluA or B			28.17	1
17VR004065	16/17 Season	MT Nasal	VI Orchards - Household	P644-3	644-3	10	No FluA or B			28.68	1
17VR004061	16/17 Season	MT Nasal	VI Orchards - Household	P644-1	644-1	37	No FluA or B			29.08	1
17VR004281	16/17 Season	MT Nasal	VI Orchards - Household	H649-2	649-2	16	No FluA or B			29.08	1
17VR003734	16/17 Season	MT Nasal	VI Orchards - Household	H624-3	624-3	15	No FluA or B			29.58	1
17VR004185	16/17 Season	MT Nasal	VI Orchards - Household	N650-3	650-3	12	No FluA or B			31.03	1
17VR004151	16/17 Season	MT Nasal	VI Orchards - Household	B640-1	640-1	37	No FluA or B			31.78	1
17VR004173	16/17 Season	MT Nasal	VI Orchards - Household	P646-3	646-3	14	No FluA or B			31.9	1
17VR004167	16/17 Season	MT Nasal	VI Orchards - Household	R643-3	643-3	13	No FluA or B			32.18	1
17VR004161	16/17 Season	MT Nasal	VI Orchards - Household	P641-3	641-3	7	No FluA or B			34	1
17VR004181	16/17 Season	MT Nasal	VI Orchards - Household	N650-1	650-1	48	No FluA or B			34	1
17VR003740	16/17 Season	MT Nasal	VI Orchards - Household	H624-6	624-6	11	No FluA or B			34.07	1
17VR004177	16/17 Season	MT Nasal	VI Orchards - Household	R647-2	647-2	9	No FluA or B			34.17	1
17VR004163	16/17 Season	MT Nasal	VI Orchards - Household	R643-1	643-1	41	No FluA or B			34.23	1
17VR004171	16/17 Season	MT Nasal	VI Orchards - Household	P646-2	646-2	16	No FluA or B			34.68	1
17VR004155	16/17 Season	MT Nasal	VI Orchards - Household	B640-3	640-3	7	No FluA or B			34.72	1
17VR004169	16/17 Season	MT Nasal	VI Orchards - Household	P646-1	646-1	44	No FluA or B			35	1
17VR004183	16/17 Season	MT Nasal	VI Orchards - Household	N650-2	650-2	53	No FluA or B			36.34	1
17VR004175	16/17 Season	MT Nasal	VI Orchards - Household	R647-1	647-1	39	No FluA or B			36.59	1
17VR004159	16/17 Season	MT Nasal	VI Orchards - Household	P641-2	641-2	8	No FluA or B			36.62	1
17VR004153	16/17 Season	MT Nasal	VI Orchards - Household	B640-2	640-2	35	No FluA or B			37.29	1
17VR004293	16/17 Season	MT Nasal	VI Orchards - Household	H654-3	654-3	8	Inconclusive			38.12	1
17VR004285	16/17 Season	MT Nasal	VI Orchards - Household	H651-1	651-1	42	No FluA or B			29.54	1
17VR004287	16/17 Season	MT Nasal	VI Orchards - Household	H651-2	651-2	12	No FluA or B			32.4	1
17VR004289	16/17 Season	MT Nasal	VI Orchards - Household	H654-1	654-1	43	No FluA or B			35.35	1
17VR004291	16/17 Season	MT Nasal	VI Orchards - Household	H654-2	654-2	44	No FluA or B			37.53	1
17VR004297	16/17 Season	MT Nasal	VI Orchards - Household	H657-2	657-2	42	No FluA or B			32.41	1
17VR004295	16/17 Season	MT Nasal	VI Orchards - Household	R657-1	657-1	43	No FluA or B			37.28	1
17VR004376	16/17 Season	MT Nasal	VI Orchards - Household	P661-1	661-1	44	No FluA or B			31.2	1
17VR004368	16/17 Season	MT Nasal	VI Orchards - Household	P661-3	661-3	14	No FluA or B			33.18	1
17VR004366	16/17 Season	MT Nasal	VI Orchards - Household	H662-2	662-2	48	No FluA or B			33.81	1
17VR003967	16/17 Season	MT Nasal	VI Orchards - Household	4630-4	630-4	8	No FluA or B			33.92	1
17VR004370	16/17 Season	MT Nasal	VI Orchards - Household	N653-2	653-2	35	No FluA or B			35.05	1
17VR004374	16/17 Season	MT Nasal	VI Orchards - Household	P661-2	661-2	46	No FluA or B			35.66	1
17VR004362	16/17 Season	MT Nasal	VI Orchards - Household	H662-1	662-1	46	No FluA or B			36.8	1
17VR003973	16/17 Season	MT Nasal	VI Orchards - Household	4630-1	630-1	40	No FluA or B			36.89	1
17VR004364	16/17 Season	MT Nasal	VI Orchards - Household	N653-1	653-1	33	No FluA or B			36.92	1
17VR003971	16/17 Season	MT Nasal	VI Orchards - Household	4630-3	630-3	8	No FluA or B			37.05	1
17VR003969	16/17 Season	MT Nasal	VI Orchards - Household	4630-2	630-2	38	No FluA or B			37.37	1
17VR004372	16/17 Season	MT Nasal	VI Orchards - Household	N653-3	653-3	4	No FluA or B			37.95	1
17VR004451	16/17 Season	MT Nasal	VI Orchards - Household	P663-3	663-3	7	No FluA or B			29.01	1
17VR004453	16/17 Season	MT Nasal	VI Orchards - Household	P663-4	663-4	6	No FluA or B			29.3	1
17VR004447	16/17 Season	MT Nasal	VI Orchards - Household	P663-1	663-1	36	No FluA or B			32.42	1
17VR004449	16/17 Season	MT Nasal	VI Orchards - Household	P663-2	663-2	34	No FluA or B			32.42	1
17VR003985	16/17 Season	MT Nasal	VI Orchards - Household	P631-4	631-4	9	Inconclusive				0
17VR003983	16/17 Season	MT Nasal	VI Orchards - Household	P631-3	631-3	12	No FluA or B			29.16	1
17VR003981	16/17 Season	MT Nasal	VI Orchards - Household	P631-2	631-2	38	No FluA or B			29.7	1
17VR003979	16/17 Season	MT Nasal	VI Orchards - Household	P631-1	631-1	39	No FluA or B			32.95	1
17VR004526	16/17 Season	MT Nasal	VI Orchards - Household	R667-2	667-2	42	Flu A (Unable to Subtype)	36.01		33.24	1
17VR004060	16/17 Season	MT Nasal	VI Orchards - Household	H636-2	636-2	42	No FluA or B			26.9	1
17VR003975	16/17 Season	MT Nasal	VI Orchards - Household	P639-2	639-2	42	No FluA or B			27.73	1
17VR004528	16/17 Season	MT Nasal	VI Orchards - Household	R667-3	667-3	6	No FluA or B			29.24	1
17VR004058	16/17 Season	MT Nasal	VI Orchards - Household	H636-1	636-1	38	No FluA or B			29.87	1
17VR004150	16/17 Season	MT Nasal	VI Orchards - Household	N635-2	635-2	49	No FluA or B			30.5	1
17VR003987	16/17 Season	MT Nasal	VI Orchards - Household	N634-1	634-1	47	No FluA or B			31.62	1
17VR003989	16/17 Season	MT Nasal	VI Orchards - Household	N634-2	634-2	54	No FluA or B			31.72	1
17VR003977	16/17 Season	MT Nasal	VI Orchards - Household	P639-1	639-1	50	No FluA or B			33	1
17VR004144	16/17 Season	MT Nasal	VI Orchards - Household	M633-3	633-3	15	No FluA or B			33.19	1
17VR004146	16/17 Season	MT Nasal	VI Orchards - Household	M633-4	633-4	10	No FluA or B			33.68	1
17VR004142	16/17 Season	MT Nasal	VI Orchards - Household	M633-2	633-2	45	No FluA or B			34.12	1
17VR004148	16/17 Season	MT Nasal	VI Orchards - Household	N635-1	635-1	48	No FluA or B			34.22	1
17VR004140	16/17 Season	MT Nasal	VI Orchards - Household	M633-1	633-1	45	No FluA or B			35.08	1
17VR004524	16/17 Season	MT Nasal	VI Orchards - Household	R667-1	667-1	41	No FluA or B			35.14	1
17VR004455	16/17 Season	MT Nasal	VI Orchards - Household	M665-1	665-1	36	No FluA or B			36.56	1
17VR004457	16/17 Season	MT Nasal	VI Orchards - Household	M665-2	665-2	11	No FluA or B			37.43	1
17VR004679	16/17 Season	MT Nasal	VI Orchards - Household	N669-3	669-3	4	Flu A (H3)	34.79		31.06	1
17VR004164	16/17 Season	MT Nasal	VI Orchards - Household	R643-1	643-1	41	Flu A (H3)	35.18		33.08	1
17VR004182	16/17 Season	MT Nasal	VI Orchards - Household	N650-1	650-1	48	Flu A (Unable to Subtype)	36.84		34.63	1
17VR004154	16/17 Season	MT Nasal	VI Orchards - Household	B640-2	640-2	35	Inconclusive			38.16	1
17VR004685	16/17 Season	MT Nasal	VI Orchards - Household	N669-7	669-7	16	Inconclusive			39.22	1
17VR004158	16/17 Season	MT Nasal	VI Orchards - Household	P641-1	641-1	40	Inconclusive				0
17VR004621	16/17 Season	MT Nasal	VI Orchards - Household	N672-3	672-3	12	Inconclusive				0
17VR004693	16/17 Season	MT Nasal	VI Orchards - Household	N669-4	669-4	21	Inconclusive				0
17VR004284	16/17 Season	MT Nasal	VI Orchards - Household	H649-3	649-3	53	No FluA or B			24.37	1
17VR004064	16/17 Season	MT Nasal	VI Orchards - Household	P644-2	644-2	37	No FluA or B			27.04	1
17VR004174	16/17 Season	MT Nasal	VI Orchards - Household	P646-3	646-3		No FluA or B			27.74	1
17VR004683	16/17 Season	MT Nasal	VI Orchards - Household	N669-1	669-1	37	No FluA or B			28.11	1
17VR004280	16/17 Season	MT Nasal	VI Orchards - Household	H649-1	649-1	53	No FluA or B			28.57	1
17VR004611	16/17 Season	MT Nasal	VI Orchards - Household	B671-1	671-1	36	No FluA or B			29.2	1
17VR004282	16/17 Season	MT Nasal	VI Orchards - Household	H649-2	649-2	16	No FluA or B			29.39	1
17VR004615	16/17 Season	MT Nasal	VI Orchards - Household	B671-3	671-3	6	No FluA or B			30.17	1
17VR004178	16/17 Season	MT Nasal	VI Orchards - Household	R647-2	647-2	9	No FluA or B			30.31	1
17VR004166	16/17 Season	MT Nasal	VI Orchards - Household	R643-2	643-2	41	No FluA or B			30.45	1
17VR004160	16/17 Season	MT Nasal	VI Orchards - Household	P641-2	641-2	8	No FluA or B			30.48	1
17VR004687	16/17 Season	MT Nasal	VI Orchards - Household	N669-6	669-6	17	No FluA or B			31.02	1
17VR004619	16/17 Season	MT Nasal	VI Orchards - Household	N672-2	672-2	43	No FluA or B			31.87	1
17VR004184	16/17 Season	MT Nasal	VI Orchards - Household	N650-2	650-2	53	No FluA or B			32.17	1
17VR004186	16/17 Season	MT Nasal	VI Orchards - Household	N650-3	650-3	12	No FluA or B			32.41	1
17VR004180	16/17 Season	MT Nasal	VI Orchards - Household	R647-3	647-3	6	No FluA or B			33.08	1
17VR004605	16/17 Season	MT Nasal	VI Orchards - Household	B670-1	670-1	44	No FluA or B			33.16	1
17VR004170	16/17 Season	MT Nasal	VI Orchards - Household	P646-1	646-1	44	No FluA or B			33.79	1
17VR004176	16/17 Season	MT Nasal	VI Orchards - Household	R647-1	647-1	39	No FluA or B			33.86	1
17VR004066	16/17 Season	MT Nasal	VI Orchards - Household	P644-3	644-3	10	No FluA or B			34.01	1
17VR004156	16/17 Season	MT Nasal	VI Orchards - Household	B640-3	640-3	7	No FluA or B			34.12	1
17VR004152	16/17 Season	MT Nasal	VI Orchards - Household	B640-1	640-1	37	No FluA or B			34.19	1
17VR004617	16/17 Season	MT Nasal	VI Orchards - Household	N672-1	672-1	41	No FluA or B			34.21	1
17VR004607	16/17 Season	MT Nasal	VI Orchards - Household	B670-2	670-2	55	No FluA or B			34.31	1
17VR004172	16/17 Season	MT Nasal	VI Orchards - Household	P646-2	646-2	16	No FluA or B			34.45	1
17VR004062	16/17 Season	MT Nasal	VI Orchards - Household	P644-1	644-1	37	No FluA or B			34.47	1
17VR004168	16/17 Season	MT Nasal	VI Orchards - Household	R643-3	643-3	13	No FluA or B			34.57	1
17VR004689	16/17 Season	MT Nasal	VI Orchards - Household	N669-5	669-5	20	No FluA or B			34.86	1
17VR004162	16/17 Season	MT Nasal	VI Orchards - Household	P641-3	641-3	7	No FluA or B			35.04	1
17VR004609	16/17 Season	MT Nasal	VI Orchards - Household	B670-3	670-3	12	No FluA or B			35.22	1
17VR004681	16/17 Season	MT Nasal	VI Orchards - Household	N669-2	669-2	40	No FluA or B			35.37	1
17VR004625	16/17 Season	MT Nasal	VI Orchards - Household	P675-2	675-2	7	No FluA or B			36.05	1
17VR004613	16/17 Season	MT Nasal	VI Orchards - Household	B671-2	671-2	45	No FluA or B			36.1	1
17VR004623	16/17 Season	MT Nasal	VI Orchards - Household	P675-1	675-1	40	No FluA or B			36.25	1
17VR004292	16/17 Season	MT Nasal	VI Orchards - Household	H654-2	654-2	44	Inconclusive				0
17VR004286	16/17 Season	MT Nasal	VI Orchards - Household	H651-1	651-1	42	No FluA or B			32.19	1
17VR004290	16/17 Season	MT Nasal	VI Orchards - Household	H654-1	654-1	43	No FluA or B			34.84	1
17VR004294	16/17 Season	MT Nasal	VI Orchards - Household	H654-3	654-3	8	No FluA or B			35.57	1
17VR004288	16/17 Season	MT Nasal	VI Orchards - Household	H651-2	651-2	12	No FluA or B			37.96	1
17VR004699	16/17 Season	MT Nasal	VI Orchards - Household	B681-3	681-3	2	No FluA or B			25.07	1
17VR004701	16/17 Season	MT Nasal	VI Orchards - Household	N683-1	683-1	36	No FluA or B			31.04	1
17VR004675	16/17 Season	MT Nasal	VI Orchards - Household	P682-1	682-1	37	No FluA or B			32.55	1
17VR004691	16/17 Season	MT Nasal	VI Orchards - Household	P682-3	682-3	4	No FluA or B			32.69	1
17VR004697	16/17 Season	MT Nasal	VI Orchards - Household	N683-3	683-3	6	No FluA or B			34.72	1
17VR004298	16/17 Season	MT Nasal	VI Orchards - Household	H657-2	657-2	42	No FluA or B			34.84	1
17VR004673	16/17 Season	MT Nasal	VI Orchards - Household	P682-2	682-2	37	No FluA or B			34.9	1
17VR004695	16/17 Season	MT Nasal	VI Orchards - Household	N683-2	683-2	36	No FluA or B			35.43	1
17VR004677	16/17 Season	MT Nasal	VI Orchards - Household	B681-1	681-1	37	No FluA or B			35.66	1
17VR004296	16/17 Season	MT Nasal	VI Orchards - Household	R657-1	657-1	43	No FluA or B			36.49	1
17VR004671	16/17 Season	MT Nasal	VI Orchards - Household	B681-2	681-2	36	No FluA or B			36.89	1
17VR004363	16/17 Season	MT Nasal	VI Orchards - Household	H662-1	662-1	46	Flu A (H3)	36.29		32.37	1
17VR004847	16/17 Season	MT Nasal	VI Orchards - Household	N688-1	688-1	40	No FluA or B			28.97	1
17VR004768	16/17 Season	MT Nasal	VI Orchards - Household	N685-2	685-2	46	No FluA or B			32.36	1
17VR004375	16/17 Season	MT Nasal	VI Orchards - Household	P661-2	661-2	46	No FluA or B			32.61	1
17VR004843	16/17 Season	MT Nasal	VI Orchards - Household	N687-2	687-2	39	No FluA or B			32.67	1
17VR004845	16/17 Season	MT Nasal	VI Orchards - Household	N687-3	687-3	7	No FluA or B			32.83	1
17VR004373	16/17 Season	MT Nasal	VI Orchards - Household	N653-3	653-3	4	No FluA or B			33.19	1
17VR004841	16/17 Season	MT Nasal	VI Orchards - Household	N687-1	687-1	40	No FluA or B			33.72	1
17VR004851	16/17 Season	MT Nasal	VI Orchards - Household	N688-3	688-3	10	No FluA or B			35.06	1
17VR004371	16/17 Season	MT Nasal	VI Orchards - Household	N653-2	653-2	35	No FluA or B			35.1	1
17VR004369	16/17 Season	MT Nasal	VI Orchards - Household	P661-3	661-3	14	No FluA or B			35.17	1
17VR004377	16/17 Season	MT Nasal	VI Orchards - Household	P661-1	661-1	44	No FluA or B			35.26	1
17VR004766	16/17 Season	MT Nasal	VI Orchards - Household	N685-1	685-1	39	No FluA or B			35.33	1
17VR004367	16/17 Season	MT Nasal	VI Orchards - Household	H662-2	662-2	48	No FluA or B			35.57	1
17VR004849	16/17 Season	MT Nasal	VI Orchards - Household	N688-2	688-2	12	No FluA or B			35.65	1
17VR004365	16/17 Season	MT Nasal	VI Orchards - Household	N653-1	653-1	33	No FluA or B			36.37	1
17VR004454	16/17 Season	MT Nasal	VI Orchards - Household	P663-4	663-4	6	No FluA or B			26.06	1
17VR004452	16/17 Season	MT Nasal	VI Orchards - Household	P663-3	663-3	7	No FluA or B			28.69	1
17VR004855	16/17 Season	MT Nasal	VI Orchards - Household	N689-2	689-2	40	No FluA or B			32.06	1
17VR004448	16/17 Season	MT Nasal	VI Orchards - Household	P663-1	663-1	36	No FluA or B			33.46	1
17VR004857	16/17 Season	MT Nasal	VI Orchards - Household	N689-3	689-3	7	No FluA or B			33.9	1
17VR004450	16/17 Season	MT Nasal	VI Orchards - Household	P663-2	663-2	34	No FluA or B			35.77	1
17VR004853	16/17 Season	MT Nasal	VI Orchards - Household	N689-1	689-1	40	No FluA or B			37.35	1
17VR004924	16/17 Season	MT Nasal	VI Orchards - Household	N690-2	690-2	37	No FluA or B			30.19	1
17VR004922	16/17 Season	MT Nasal	VI Orchards - Household	N690-1	690-1	36	No FluA or B			32.22	1
17VR004770	16/17 Season	MT Nasal	VI Orchards - Household	R679-1	679-1	54	Flu A (H3)	23.09		29.17	1
17VR004458	16/17 Season	MT Nasal	VI Orchards - Household	M665-2	665-2	11	Flu A (H3)	34.09		31.82	1
17VR004456	16/17 Season	MT Nasal	VI Orchards - Household	M665-1	665-1	36	Inconclusive				0
17VR004772	16/17 Season	MT Nasal	VI Orchards - Household	R679-2	679-2	55	No FluA or B			29.44	1
17VR004774	16/17 Season	MT Nasal	VI Orchards - Household	R679-3	679-3	18	No FluA or B			31.5	1
17VR004778	16/17 Season	MT Nasal	VI Orchards - Household	R679-5	679-5		No FluA or B			31.74	1
17VR004529	16/17 Season	MT Nasal	VI Orchards - Household	R667-3	667-3	6	No FluA or B			33.33	1
17VR004776	16/17 Season	MT Nasal	VI Orchards - Household	R679-4	679-4	15	No FluA or B			35.07	1
17VR004525	16/17 Season	MT Nasal	VI Orchards - Household	R667-1	667-1	41	No FluA or B			35.67	1
17VR004780	16/17 Season	MT Nasal	VI Orchards - Household	R679-6	679-6	12	No FluA or B			36.35	1
17VR004527	16/17 Season	MT Nasal	VI Orchards - Household	R667-2	667-2	42	No FluA or B			37.53	1
17VR004618	16/17 Season	MT Nasal	VI Orchards - Household	N672-1	672-1	41	Inconclusive				0
17VR004624	16/17 Season	MT Nasal	VI Orchards - Household	P675-1	675-1	40	Inconclusive				0
17VR004610	16/17 Season	MT Nasal	VI Orchards - Household	B670-3	670-3	12	No FluA or B			21.34	1
17VR005111	16/17 Season	MT Nasal	VI Orchards - Household	R694-4	694-4	11	No FluA or B			27.18	1
17VR005109	16/17 Season	MT Nasal	VI Orchards - Household	R694-3	694-3	15	No FluA or B			29.38	1
17VR004616	16/17 Season	MT Nasal	VI Orchards - Household	B671-3	671-3	6	No FluA or B			29.97	1
17VR004684	16/17 Season	MT Nasal	VI Orchards - Household	N669-1	669-1	37	No FluA or B			30.25	1
17VR004680	16/17 Season	MT Nasal	VI Orchards - Household	N669-3	669-3	4	No FluA or B			30.71	1
17VR005107	16/17 Season	MT Nasal	VI Orchards - Household	R694-1	694-1	45	No FluA or B			31.25	1
17VR004682	16/17 Season	MT Nasal	VI Orchards - Household	N669-2	669-2	40	No FluA or B			31.48	1
17VR004612	16/17 Season	MT Nasal	VI Orchards - Household	B671-1	671-1	36	No FluA or B			33.11	1
17VR004626	16/17 Season	MT Nasal	VI Orchards - Household	P675-2	675-2	7	No FluA or B			33.12	1
17VR004694	16/17 Season	MT Nasal	VI Orchards - Household	N669-4	669-4	21	No FluA or B			33.66	1
17VR004622	16/17 Season	MT Nasal	VI Orchards - Household	N672-3	672-3	12	No FluA or B			34.07	1
17VR004690	16/17 Season	MT Nasal	VI Orchards - Household	N669-5	669-5	20	No FluA or B			34.35	1
17VR004608	16/17 Season	MT Nasal	VI Orchards - Household	B670-2	670-2	55	No FluA or B			34.4	1
17VR004686	16/17 Season	MT Nasal	VI Orchards - Household	N669-7	669-7	16	No FluA or B			34.76	1
17VR004620	16/17 Season	MT Nasal	VI Orchards - Household	N672-2	672-2	43	No FluA or B			35.07	1
17VR004688	16/17 Season	MT Nasal	VI Orchards - Household	N669-6	669-6	17	No FluA or B			35.1	1
17VR004606	16/17 Season	MT Nasal	VI Orchards - Household	B670-1	670-1	44	No FluA or B			35.2	1
17VR004614	16/17 Season	MT Nasal	VI Orchards - Household	B671-2	671-2	45	No FluA or B			36.04	1
17VR004700	16/17 Season	MT Nasal	VI Orchards - Household	B681-3	681-3	2	No FluA or B			23.68	1
17VR004698	16/17 Season	MT Nasal	VI Orchards - Household	N683-3	683-3	6	No FluA or B			30.02	1
17VR004702	16/17 Season	MT Nasal	VI Orchards - Household	N683-1	683-1	36	No FluA or B			31.29	1
17VR004696	16/17 Season	MT Nasal	VI Orchards - Household	N683-2	683-2	36	No FluA or B			31.59	1
17VR004692	16/17 Season	MT Nasal	VI Orchards - Household	P682-3	682-3	4	No FluA or B			32.18	1
17VR004678	16/17 Season	MT Nasal	VI Orchards - Household	B681-1	681-1	37	No FluA or B			34.06	1
17VR004672	16/17 Season	MT Nasal	VI Orchards - Household	B681-2	681-2	36	No FluA or B			35.82	1
17VR004674	16/17 Season	MT Nasal	VI Orchards - Household	P682-2	682-2	37	No FluA or B			36.32	1
17VR004676	16/17 Season	MT Nasal	VI Orchards - Household	P682-1	682-1	37	No FluA or B			37.34	1
17VR004781	16/17 Season	MT Nasal	VI Orchards - Household	R679-6	679-6	12	Inconclusive				0
17VR004850	16/17 Season	MT Nasal	VI Orchards - Household	N688-2	688-2	12	Inconclusive				0
17VR005238	16/17 Season	MT Nasal	VI Orchards - Household	P698-3	698-3	7	No FluA or B			28.01	1
17VR004779	16/17 Season	MT Nasal	VI Orchards - Household	R679-5	679-5		No FluA or B			28.12	1
17VR005242	16/17 Season	MT Nasal	VI Orchards - Household	N697-3	697-3	7	No FluA or B			28.36	1
17VR004773	16/17 Season	MT Nasal	VI Orchards - Household	R679-2	679-2	55	No FluA or B			28.81	1
17VR005234	16/17 Season	MT Nasal	VI Orchards - Household	N697-2	697-2	46	No FluA or B			28.9	1
17VR004848	16/17 Season	MT Nasal	VI Orchards - Household	N688-1	688-1	40	No FluA or B			30.16	1
17VR004777	16/17 Season	MT Nasal	VI Orchards - Household	R679-4	679-4	15	No FluA or B			30.52	1
17VR004771	16/17 Season	MT Nasal	VI Orchards - Household	R679-1	679-1	54	No FluA or B			30.79	1
17VR004767	16/17 Season	MT Nasal	VI Orchards - Household	N685-1	685-1	39	No FluA or B			32.38	1
17VR005240	16/17 Season	MT Nasal	VI Orchards - Household	N697-1	697-1	39	No FluA or B			33.16	1
17VR004846	16/17 Season	MT Nasal	VI Orchards - Household	N687-3	687-3	7	No FluA or B			33.96	1
17VR004775	16/17 Season	MT Nasal	VI Orchards - Household	R679-3	679-3	18	No FluA or B			34.09	1
17VR004844	16/17 Season	MT Nasal	VI Orchards - Household	N687-2	687-2	39	No FluA or B			34.28	1
17VR004769	16/17 Season	MT Nasal	VI Orchards - Household	N685-2	685-2	46	No FluA or B			34.58	1
17VR005236	16/17 Season	MT Nasal	VI Orchards - Household	P698-2	698-2	35	No FluA or B			34.67	1
17VR004852	16/17 Season	MT Nasal	VI Orchards - Household	N688-3	688-3	10	No FluA or B			35.43	1
17VR005244	16/17 Season	MT Nasal	VI Orchards - Household	P698-1	698-1	34	No FluA or B			35.46	1
17VR004842	16/17 Season	MT Nasal	VI Orchards - Household	N687-1	687-1	40	No FluA or B			36.67	1
17VR004856	16/17 Season	MT Nasal	VI Orchards - Household	N689-2	689-2	40	No FluA or B			30.05	1
17VR004854	16/17 Season	MT Nasal	VI Orchards - Household	N689-1	689-1	40	No FluA or B			32.81	1
17VR004858	16/17 Season	MT Nasal	VI Orchards - Household	N689-3	689-3	7	No FluA or B			37.1	1
17VR004925	16/17 Season	MT Nasal	VI Orchards - Household	N690-2	690-2	37	No FluA or B			31.09	1
17VR004923	16/17 Season	MT Nasal	VI Orchards - Household	N690-1	690-1	36	No FluA or B			32.75	1
17VR005318	16/17 Season	MT Nasal	VI Orchards - Household	R701-1	701-1	48	No FluA or B			27.2	1
17VR005474	16/17 Season	MT Nasal	VI Orchards - Household	P703-1	703-1	37	No FluA or B			27.81	1
17VR005314	16/17 Season	MT Nasal	VI Orchards - Household	P702-1	702-1	38	No FluA or B			28.35	1
17VR005316	16/17 Season	MT Nasal	VI Orchards - Household	R701-2	701-2	50	No FluA or B			29.04	1
17VR005312	16/17 Season	MT Nasal	VI Orchards - Household	P702-2	702-2	42	No FluA or B			30.83	1
17VR005320	16/17 Season	MT Nasal	VI Orchards - Household	P702-3	702-3	15	No FluA or B			32.03	1
17VR005478	16/17 Season	MT Nasal	VI Orchards - Household	P703-2	703-2	37	No FluA or B			32.48	1
17VR005482	16/17 Season	MT Nasal	VI Orchards - Household	P703-3	703-3	13	No FluA or B			35.77	1
17VR005464	16/17 Season	MT Nasal	VI Orchards - Household	R706-3	706-3	18	No FluA or B			25.76	1
17VR005466	16/17 Season	MT Nasal	VI Orchards - Household	R706-2	706-2	55	No FluA or B			26.53	1
17VR005470	16/17 Season	MT Nasal	VI Orchards - Household	R706-1	706-1	54	No FluA or B			27.38	1
17VR005472	16/17 Season	MT Nasal	VI Orchards - Household	R706-4	706-4	16	No FluA or B			28.63	1
17VR005476	16/17 Season	MT Nasal	VI Orchards - Household	R706-5	706-5	14	No FluA or B			28.72	1
17VR005484	16/17 Season	MT Nasal	VI Orchards - Household	N705-1	705-1	47	No FluA or B			31.21	1
17VR005480	16/17 Season	MT Nasal	VI Orchards - Household	N705-2	705-2	12	No FluA or B			35.09	1
17VR005468	16/17 Season	MT Nasal	VI Orchards - Household	R706-6	706-6	12	No FluA or B			37.82	1
17VR005112	16/17 Season	MT Nasal	VI Orchards - Household	R694-4	694-4	11	No FluA or B			27.3	1
17VR005541	16/17 Season	MT Nasal	VI Orchards - Household	R708-1	708-1	41	No FluA or B			30.8	1
17VR005110	16/17 Season	MT Nasal	VI Orchards - Household	R694-3	694-3	15	No FluA or B			31.53	1
17VR005108	16/17 Season	MT Nasal	VI Orchards - Household	R694-1	694-1	45	No FluA or B			31.55	1
17VR005543	16/17 Season	MT Nasal	VI Orchards - Household	R708-2	708-2	10	No FluA or B			31.91	1
17VR005545	16/17 Season	MT Nasal	VI Orchards - Household	R708-3	708-3	8	No FluA or B			33.94	1
17VR005553	16/17 Season	MT Nasal	VI Orchards - Household	B709-4	709-4	69	No FluA or B			29.56	1
17VR005551	16/17 Season	MT Nasal	VI Orchards - Household	B709-3	709-3	7	No FluA or B			34.79	1
17VR005547	16/17 Season	MT Nasal	VI Orchards - Household	B709-1	709-1	37	No FluA or B			35.9	1
17VR005549	16/17 Season	MT Nasal	VI Orchards - Household	B709-2	709-2	39	No FluA or B			36.02	1
17VR005555	16/17 Season	MT Nasal	VI Orchards - Household	P713-1	713-1	38	No FluA or B			29.4	1
17VR005559	16/17 Season	MT Nasal	VI Orchards - Household	P713-3	713-3	10	No FluA or B			29.6	1
17VR005237	16/17 Season	MT Nasal	VI Orchards - Household	P698-2	698-2	35	No FluA or B			30.63	1
17VR005241	16/17 Season	MT Nasal	VI Orchards - Household	N697-1	697-1	39	No FluA or B			32.27	1
17VR005243	16/17 Season	MT Nasal	VI Orchards - Household	N697-3	697-3	7	No FluA or B			32.65	1
17VR005245	16/17 Season	MT Nasal	VI Orchards - Household	P698-1	698-1	34	No FluA or B			33.33	1
17VR005239	16/17 Season	MT Nasal	VI Orchards - Household	P698-3	698-3	7	No FluA or B			33.8	1
17VR005235	16/17 Season	MT Nasal	VI Orchards - Household	N697-2	697-2	46	No FluA or B			35.22	1
17VR005612	16/17 Season	MT Nasal	VI Orchards - Household	R712-3	712-3	13	No FluA or B			22.82	1
17VR005608	16/17 Season	MT Nasal	VI Orchards - Household	R712-1	712-1	40	No FluA or B			29.64	1
17VR005610	16/17 Season	MT Nasal	VI Orchards - Household	R712-2	712-2	41	No FluA or B			34.69	1
17VR005479	16/17 Season	MT Nasal	VI Orchards - Household	P703-2	703-2	37	Inconclusive				0
17VR005319	16/17 Season	MT Nasal	VI Orchards - Household	R701-1	701-1	48	No FluA or B			26.35	1
17VR005794	16/17 Season	MT Nasal	VI Orchards - Household	P716-1	716-1	49	No FluA or B			27.58	1
17VR005802	16/17 Season	MT Nasal	VI Orchards - Household	P716-4	716-4	14	No FluA or B			27.65	1
17VR005800	16/17 Season	MT Nasal	VI Orchards - Household	P716-3	716-3	16	No FluA or B			27.93	1
17VR005321	16/17 Season	MT Nasal	VI Orchards - Household	P702-3	702-3	15	No FluA or B			29.01	1
17VR005317	16/17 Season	MT Nasal	VI Orchards - Household	R701-2	701-2	50	No FluA or B			29.35	1
17VR005315	16/17 Season	MT Nasal	VI Orchards - Household	P702-1	702-1	38	No FluA or B			30.03	1
17VR005475	16/17 Season	MT Nasal	VI Orchards - Household	P703-1	703-1	37	No FluA or B			30.34	1
17VR005790	16/17 Season	MT Nasal	VI Orchards - Household	P716-2	716-2	42	No FluA or B			30.4	1
17VR005804	16/17 Season	MT Nasal	VI Orchards - Household	R720-1	720-1	39	No FluA or B			30.6	1
17VR005786	16/17 Season	MT Nasal	VI Orchards - Household	R720-3	720-3	8	No FluA or B			32.57	1
17VR005792	16/17 Season	MT Nasal	VI Orchards - Household	M718-3	718-3	14	No FluA or B			32.57	1
17VR005313	16/17 Season	MT Nasal	VI Orchards - Household	P702-2	702-2	42	No FluA or B			32.76	1
17VR005778	16/17 Season	MT Nasal	VI Orchards - Household	R720-2	720-2	47	No FluA or B			33.51	1
17VR005798	16/17 Season	MT Nasal	VI Orchards - Household	M718-2	718-2	42	No FluA or B			33.84	1
17VR005784	16/17 Season	MT Nasal	VI Orchards - Household	R720-4	720-4	5	No FluA or B			33.89	1
17VR005796	16/17 Season	MT Nasal	VI Orchards - Household	M718-1	718-1	41	No FluA or B			34.67	1
17VR005868	16/17 Season	MT Nasal	VI Orchards - Household	R719-1	719-1	47	No FluA or B			35.34	1
17VR005483	16/17 Season	MT Nasal	VI Orchards - Household	P703-3	703-3	13	No FluA or B			35.65	1
17VR005780	16/17 Season	MT Nasal	VI Orchards - Household	R723-2	723-2	46	Inconclusive				0
17VR005782	16/17 Season	MT Nasal	VI Orchards - Household	R723-1	723-1	46	Inconclusive				0
17VR005788	16/17 Season	MT Nasal	VI Orchards - Household	R723-3	723-3	9	Inconclusive				0
17VR005884	16/17 Season	MT Nasal	VI Orchards - Household	R721-3	721-3	9	No FluA or B			25.59	1
17VR005469	16/17 Season	MT Nasal	VI Orchards - Household	R706-6	706-6	12	No FluA or B			26.33	1
17VR005477	16/17 Season	MT Nasal	VI Orchards - Household	R706-5	706-5	14	No FluA or B			26.53	1
17VR005467	16/17 Season	MT Nasal	VI Orchards - Household	R706-2	706-2	55	No FluA or B			26.65	1
17VR005471	16/17 Season	MT Nasal	VI Orchards - Household	R706-1	706-1	54	No FluA or B			27.55	1
17VR005465	16/17 Season	MT Nasal	VI Orchards - Household	R706-3	706-3	18	No FluA or B			28.16	1
17VR005890	16/17 Season	MT Nasal	VI Orchards - Household	R721-5	721-5	6	No FluA or B			28.22	1
17VR005874	16/17 Season	MT Nasal	VI Orchards - Household	R721-1	721-1	42	No FluA or B			28.45	1
17VR005886	16/17 Season	MT Nasal	VI Orchards - Household	R721-2	721-2	37	No FluA or B			28.8	1
17VR005888	16/17 Season	MT Nasal	VI Orchards - Household	R721-4	721-4	9	No FluA or B			29.03	1
17VR005678	16/17 Season	MT Nasal	VI Orchards - Household	N722-2	722-2	53	No FluA or B			31.35	1
17VR005473	16/17 Season	MT Nasal	VI Orchards - Household	R706-4	706-4	16	No FluA or B			31.45	1
17VR005485	16/17 Season	MT Nasal	VI Orchards - Household	N705-1	705-1	47	No FluA or B			32.1	1
17VR005676	16/17 Season	MT Nasal	VI Orchards - Household	N722-1	722-1	43	No FluA or B			34.25	1
17VR005481	16/17 Season	MT Nasal	VI Orchards - Household	N705-2	705-2	12	No FluA or B			35.18	1
17VR005680	16/17 Season	MT Nasal	VI Orchards - Household	N722-3	722-3	10	No FluA or B			37.69	1
17VR005894	16/17 Season	MT Nasal	VI Orchards - Household	B725-6	725-6	1	No FluA or B			23.66	1
17VR005876	16/17 Season	MT Nasal	VI Orchards - Household	B725-1	725-1	37	No FluA or B			24.72	1
17VR005878	16/17 Season	MT Nasal	VI Orchards - Household	N724-3	724-3	14	No FluA or B			25.21	1
17VR005857	16/17 Season	MT Nasal	VI Orchards - Household	B725-5	725-5	3	No FluA or B			25.85	1
17VR005546	16/17 Season	MT Nasal	VI Orchards - Household	R708-3	708-3	8	No FluA or B			27.02	1
17VR005882	16/17 Season	MT Nasal	VI Orchards - Household	N724-2	724-2	37	No FluA or B			28.37	1
17VR005870	16/17 Season	MT Nasal	VI Orchards - Household	B725-3	725-3	8	No FluA or B			28.66	1
17VR005542	16/17 Season	MT Nasal	VI Orchards - Household	R708-1	708-1	41	No FluA or B			29.27	1
17VR005544	16/17 Season	MT Nasal	VI Orchards - Household	R708-2	708-2	10	No FluA or B			30	1
17VR005872	16/17 Season	MT Nasal	VI Orchards - Household	B725-4	725-4	6	No FluA or B			30.09	1
17VR005892	16/17 Season	MT Nasal	VI Orchards - Household	B725-2	725-2	37	No FluA or B			32.14	1
17VR005880	16/17 Season	MT Nasal	VI Orchards - Household	N724-1	724-1	35	No FluA or B			33.19	1
17VR005552	16/17 Season	MT Nasal	VI Orchards - Household/VI Hospitalized	B709-3	709-3	7	No FluA or B			32.3	1
17VR005548	16/17 Season	MT Nasal	VI Orchards - Household	B709-1	709-1	37	No FluA or B			35.18	1
17VR005554	16/17 Season	MT Nasal	VI Orchards - Household	B709-4	709-4		No FluA or B			35.38	1
17VR005550	16/17 Season	MT Nasal	VI Orchards - Household	B709-2	709-2	39	No FluA or B			37.41	1
17VR005956	16/17 Season	MT Nasal	VI Orchards - Household	H726-3	726-3	12	Flu B (Yamagata)		30.03	24.38	1
17VR005960	16/17 Season	MT Nasal	VI Orchards - Household	H726-1	726-1	44	No FluA or B			26.06	1
17VR005972	16/17 Season	MT Nasal	VI Orchards - Household	R730-3	730-3	13	No FluA or B			26.83	1
17VR005557	16/17 Season	MT Nasal	VI Orchards - Household	P713-2	713-2	40	No FluA or B			27.07	1
17VR005966	16/17 Season	MT Nasal	VI Orchards - Household	R730-1	730-1	42	No FluA or B			27.37	1
17VR005558	16/17 Season	MT Nasal	VI Orchards - Household	P713-2	713-2	40	No FluA or B			28.5	1
17VR005968	16/17 Season	MT Nasal	VI Orchards - Household	R730-2	730-2	41	No FluA or B			28.91	1
17VR005970	16/17 Season	MT Nasal	VI Orchards - Household	N727-2	727-2	9	No FluA or B			28.95	1
17VR005958	16/17 Season	MT Nasal	VI Orchards - Household	M728-2	728-2	48	No FluA or B			29.31	1
17VR005952	16/17 Season	MT Nasal	VI Orchards - Household	H726-2	726-2	46	No FluA or B			29.63	1
17VR005964	16/17 Season	MT Nasal	VI Orchards - Household	R730-4	730-4	9	No FluA or B			30.24	1
17VR005962	16/17 Season	MT Nasal	VI Orchards - Household	N727-1	727-1	40	No FluA or B			33.05	1
17VR005560	16/17 Season	MT Nasal	VI Orchards - Household	P713-3	713-3	10	No FluA or B			33.41	1
17VR005556	16/17 Season	MT Nasal	VI Orchards - Household	P713-1	713-1	38	No FluA or B			34.53	1
17VR005954	16/17 Season	MT Nasal	VI Orchards - Household	M728-1	728-1	48	No FluA or B			37.02	1
17VR005613	16/17 Season	MT Nasal	VI Orchards - Household	R712-3	712-3	13	No FluA or B			28.08	1
17VR005609	16/17 Season	MT Nasal	VI Orchards - Household	R712-1	712-1	40	No FluA or B			29.63	1
17VR005611	16/17 Season	MT Nasal	VI Orchards - Household	R712-2	712-2	41	No FluA or B			34.29	1
17VR005779	16/17 Season	MT Nasal	VI Orchards - Household	R720-2	720-2	47	Flu B (Yamagata)		29.05		0
17VR006186	16/17 Season	MT Nasal	VI Orchards - Household	B734-2	734-2	38	No FluA or B			24.54	1
17VR006192	16/17 Season	MT Nasal	VI Orchards - Household	R738-2	738-2	55	No FluA or B			26.04	1
17VR006196	16/17 Season	MT Nasal	VI Orchards - Household	R738-5	738-5	14	No FluA or B			26.13	1
17VR005791	16/17 Season	MT Nasal	VI Orchards - Household	P716-2	716-2	42	No FluA or B			26.94	1
17VR006069	16/17 Season	MT Nasal	VI Orchards - Household	R733-2	733-2	44	No FluA or B			27.09	1
17VR006188	16/17 Season	MT Nasal	VI Orchards - Household	R738-1	738-1	54	No FluA or B			27.11	1
17VR006190	16/17 Season	MT Nasal	VI Orchards - Household	R738-3	738-3	18	No FluA or B			27.74	1
17VR006075	16/17 Season	MT Nasal	VI Orchards - Household	N739-2	739-2	40	No FluA or B			28.01	1
17VR005803	16/17 Season	MT Nasal	VI Orchards - Household	P716-4	716-4	14	No FluA or B			28.18	1
17VR006067	16/17 Season	MT Nasal	VI Orchards - Household	N739-3	739-3	2	No FluA or B			28.37	1
17VR005795	16/17 Season	MT Nasal	VI Orchards - Household	P716-1	716-1	49	No FluA or B			28.49	1
17VR006194	16/17 Season	MT Nasal	VI Orchards - Household	R738-4	738-4	16	No FluA or B			28.9	1
17VR006065	16/17 Season	MT Nasal	VI Orchards - Household	N732-1	732-1	48	No FluA or B			29.23	1
17VR006182	16/17 Season	MT Nasal	VI Orchards - Household	R737-2	737-2	47	No FluA or B			29.45	1
17VR006180	16/17 Season	MT Nasal	VI Orchards - Household	R737-1	737-1	46	No FluA or B			29.75	1
17VR006073	16/17 Season	MT Nasal	VI Orchards - Household	N739-1	739-1	40	No FluA or B			30.17	1
17VR005805	16/17 Season	MT Nasal	VI Orchards - Household	R720-1	720-1	39	No FluA or B			30.2	1
17VR006176	16/17 Season	MT Nasal	VI Orchards - Household	H731-1	731-1	46	No FluA or B			30.31	1
17VR005793	16/17 Season	MT Nasal	VI Orchards - Household	M718-3	718-3	14	No FluA or B			30.88	1
17VR005797	16/17 Season	MT Nasal	VI Orchards - Household	M718-1	718-1	41	No FluA or B			31.25	1
17VR005799	16/17 Season	MT Nasal	VI Orchards - Household	M718-2	718-2	42	No FluA or B			31.66	1
17VR006071	16/17 Season	MT Nasal	VI Orchards - Household	R733-1	733-1	42	No FluA or B			32.17	1
17VR006184	16/17 Season	MT Nasal	VI Orchards - Household	B734-1	734-1	37	No FluA or B			32.49	1
17VR006079	16/17 Season	MT Nasal	VI Orchards - Household	R733-4	733-4	14	No FluA or B			32.88	1
17VR005801	16/17 Season	MT Nasal	VI Orchards - Household	P716-3	716-3	16	No FluA or B			33.03	1
17VR006198	16/17 Season	MT Nasal	VI Orchards - Household	R738-6	738-6	12	No FluA or B			33.79	1
17VR005787	16/17 Season	MT Nasal	VI Orchards - Household	R720-3	720-3	8	No FluA or B			35.7	1
17VR005785	16/17 Season	MT Nasal	VI Orchards - Household	R720-4	720-4	5	No FluA or B			36.19	1
17VR006077	16/17 Season	MT Nasal	VI Orchards - Household	R733-3	733-3	17	No FluA or B			37.22	1
17VR005789	16/17 Season	MT Nasal	VI Orchards - Household	R723-3	723-3	9	Inconclusive				0
17VR006178	16/17 Season	MT Nasal	VI Orchards - Household	H731-2	731-2	12	No FluA or B			24.67	1
17VR005885	16/17 Season	MT Nasal	VI Orchards - Household	R721-3	721-3	9	No FluA or B			28.67	1
17VR005875	16/17 Season	MT Nasal	VI Orchards - Household	R721-1	721-1	42	No FluA or B			29.26	1
17VR005887	16/17 Season	MT Nasal	VI Orchards - Household	R721-2	721-2	37	No FluA or B			30.5	1
17VR005891	16/17 Season	MT Nasal	VI Orchards - Household	R721-5	721-5	6	No FluA or B			31.33	1
17VR005889	16/17 Season	MT Nasal	VI Orchards - Household	R721-4	721-4	9	No FluA or B			31.46	1
17VR005681	16/17 Season	MT Nasal	VI Orchards - Household	N722-3	722-3	10	No FluA or B			33.43	1
17VR005677	16/17 Season	MT Nasal	VI Orchards - Household	N722-1	722-1	43	No FluA or B			33.97	1
17VR005783	16/17 Season	MT Nasal	VI Orchards - Household	R723-1	723-1	46	No FluA or B			34.18	1
17VR005679	16/17 Season	MT Nasal	VI Orchards - Household	N722-2	722-2	53	No FluA or B			34.57	1
17VR005781	16/17 Season	MT Nasal	VI Orchards - Household	R723-2	723-2	46	No FluA or B			35.29	1
17VR005869	16/17 Season	MT Nasal	VI Orchards - Household	R719-1	719-1	47	Inconclusive				0
17VR005895	16/17 Season	MT Nasal	VI Orchards - Household	B725-6	725-6	1	No FluA or B			25.46	1
17VR005871	16/17 Season	MT Nasal	VI Orchards - Household	B725-3	725-3	8	No FluA or B			25.76	1
17VR005879	16/17 Season	MT Nasal	VI Orchards - Household	N724-3	724-3	14	No FluA or B			26.57	1
17VR006265	16/17 Season	MT Nasal	VI Orchards - Household	R744-3	744-3	10	No FluA or B			26.84	1
17VR006261	16/17 Season	MT Nasal	VI Orchards - Household	R744-1	744-1	42	No FluA or B			27.23	1
17VR005877	16/17 Season	MT Nasal	VI Orchards - Household	B725-1	725-1	37	No FluA or B			27.6	1
17VR006257	16/17 Season	MT Nasal	VI Orchards - Household	N742-2	742-2	40	No FluA or B			28.04	1
17VR005873	16/17 Season	MT Nasal	VI Orchards - Household	B725-4	725-4	6	No FluA or B			28.71	1
17VR006263	16/17 Season	MT Nasal	VI Orchards - Household	R744-2	744-2	42	No FluA or B			29.77	1
17VR005883	16/17 Season	MT Nasal	VI Orchards - Household	N724-2	724-2	37	No FluA or B			29.95	1
17VR006255	16/17 Season	MT Nasal	VI Orchards - Household	N742-1	742-1	40	No FluA or B			30.18	1
17VR005881	16/17 Season	MT Nasal	VI Orchards - Household	N724-1	724-1	35	No FluA or B			31.88	1
17VR006259	16/17 Season	MT Nasal	VI Orchards - Household	N742-3	742-3	7	No FluA or B			33.42	1
17VR005893	16/17 Season	MT Nasal	VI Orchards - Household	B725-2	725-2	37	No FluA or B			35.52	1
17VR006200	16/17 Season	MT Nasal	VI Orchards - Household	M745-1	745-1	35	No FluA or B			29.4	1
17VR006202	16/17 Season	MT Nasal	VI Orchards - Household	M745-2	745-2	40	No FluA or B			31.06	1
17VR006206	16/17 Season	MT Nasal	VI Orchards - Household	M745-4	745-4	10	No FluA or B			32.52	1
17VR006204	16/17 Season	MT Nasal	VI Orchards - Household	M745-3	745-3	18	No FluA or B			35.72	1
17VR005969	16/17 Season	MT Nasal	VI Orchards - Household	R730-2	730-2	41	Flu B (Yamagata)		25.27	29.45	1
17VR005973	16/17 Season	MT Nasal	VI Orchards - Household	R730-3	730-3	13	No FluA or B			26	1
17VR005967	16/17 Season	MT Nasal	VI Orchards - Household	R730-1	730-1	42	No FluA or B			26.22	1
17VR005953	16/17 Season	MT Nasal	VI Orchards - Household	H726-2	726-2	46	No FluA or B			26.71	1
17VR005971	16/17 Season	MT Nasal	VI Orchards - Household	N727-2	727-2	9	No FluA or B			27.13	1
17VR005965	16/17 Season	MT Nasal	VI Orchards - Household	R730-4	730-4	9	No FluA or B			27.37	1
17VR005957	16/17 Season	MT Nasal	VI Orchards - Household	H726-3	726-3	12	No FluA or B			28.4	1
17VR005955	16/17 Season	MT Nasal	VI Orchards - Household	M728-1	728-1	48	No FluA or B			29.04	1
17VR005959	16/17 Season	MT Nasal	VI Orchards - Household	M728-2	728-2	48	No FluA or B			29.73	1
17VR005963	16/17 Season	MT Nasal	VI Orchards - Household	N727-1	727-1	40	No FluA or B			32.31	1
17VR005961	16/17 Season	MT Nasal	VI Orchards - Household	H726-1	726-1	44	No FluA or B			32.67	1
17VR006197	16/17 Season	MT Nasal	VI Orchards - Household	R738-5	738-5	14	Flu B (Yamagata)		32.67	25.1	1
17VR006068	16/17 Season	MT Nasal	VI Orchards - Household	N739-3	739-3	2	No FluA or B			24.23	1
17VR006189	16/17 Season	MT Nasal	VI Orchards - Household	R738-1	738-1	54	No FluA or B			24.93	1
17VR006191	16/17 Season	MT Nasal	VI Orchards - Household	R738-3	738-3	18	No FluA or B			26.01	1
17VR006524	16/17 Season	MT Nasal	VI Orchards - Household	R749-1	749-1	47	No FluA or B			26.02	1
17VR006066	16/17 Season	MT Nasal	VI Orchards - Household	N732-1	732-1	48	No FluA or B			26.77	1
17VR006076	16/17 Season	MT Nasal	VI Orchards - Household	N739-2	739-2	40	No FluA or B			26.95	1
17VR006530	16/17 Season	MT Nasal	VI Orchards - Household	R749-2	749-2	41	No FluA or B			26.96	1
17VR006193	16/17 Season	MT Nasal	VI Orchards - Household	R738-2	738-2	55	No FluA or B			27.14	1
17VR006187	16/17 Season	MT Nasal	VI Orchards - Household	B734-2	734-2	38	No FluA or B			27.24	1
17VR006080	16/17 Season	MT Nasal	VI Orchards - Household	R733-4	733-4	14	No FluA or B			27.59	1
17VR006526	16/17 Season	MT Nasal	VI Orchards - Household	N748-2	748-2	51	No FluA or B			27.67	1
17VR006070	16/17 Season	MT Nasal	VI Orchards - Household	R733-2	733-2	44	No FluA or B			28.52	1
17VR006183	16/17 Season	MT Nasal	VI Orchards - Household	R737-2	737-2	47	No FluA or B			28.54	1
17VR006074	16/17 Season	MT Nasal	VI Orchards - Household	N739-1	739-1	40	No FluA or B			29.18	1
17VR006522	16/17 Season	MT Nasal	VI Orchards - Household	N748-1	748-1	47	No FluA or B			29.2	1
17VR006181	16/17 Season	MT Nasal	VI Orchards - Household	R737-1	737-1	46	No FluA or B			29.61	1
17VR006532	16/17 Season	MT Nasal	VI Orchards - Household	R749-3	749-3	9	No FluA or B			30.3	1
17VR006528	16/17 Season	MT Nasal	VI Orchards - Household	N748-3	748-3	13	No FluA or B			30.49	1
17VR006195	16/17 Season	MT Nasal	VI Orchards - Household	R738-4	738-4	16	No FluA or B			30.65	1
17VR006185	16/17 Season	MT Nasal	VI Orchards - Household	B734-1	734-1	37	No FluA or B			30.91	1
17VR006072	16/17 Season	MT Nasal	VI Orchards - Household	R733-1	733-1	42	No FluA or B			31.24	1
17VR006534	16/17 Season	MT Nasal	VI Orchards - Household	R749-4	749-4	4	No FluA or B			32.3	1
17VR006078	16/17 Season	MT Nasal	VI Orchards - Household	R733-3	733-3	17	No FluA or B			32.79	1
17VR006199	16/17 Season	MT Nasal	VI Orchards - Household	R738-6	738-6	12	No FluA or B			37.74	1
17VR006179	16/17 Season	MT Nasal	VI Orchards - Household	H731-2	731-2	12	No FluA or B			25.68	1
17VR006177	16/17 Season	MT Nasal	VI Orchards - Household	H731-1	731-1	46	No FluA or B			27.7	1
17VR006262	16/17 Season	MT Nasal	VI Orchards - Household	R744-1	744-1	42	No FluA or B			26.62	1
17VR006258	16/17 Season	MT Nasal	VI Orchards - Household	N742-2	742-2	40	No FluA or B			27.35	1
17VR006201	16/17 Season	MT Nasal	VI Orchards - Household	M745-1	745-1	35	No FluA or B			29.2	1
17VR006256	16/17 Season	MT Nasal	VI Orchards - Household	N742-1	742-1	40	No FluA or B			30.61	1
17VR006203	16/17 Season	MT Nasal	VI Orchards - Household	M745-2	745-2	40	No FluA or B			31.97	1
17VR006266	16/17 Season	MT Nasal	VI Orchards - Household	R744-3	744-3	10	No FluA or B			32.1	1
17VR006207	16/17 Season	MT Nasal	VI Orchards - Household	M745-4	745-4	10	No FluA or B			34.05	1
17VR006205	16/17 Season	MT Nasal	VI Orchards - Household	M745-3	745-3	18	No FluA or B			34.89	1
17VR006260	16/17 Season	MT Nasal	VI Orchards - Household	N742-3	742-3	7	No FluA or B			35.1	1
17VR006264	16/17 Season	MT Nasal	VI Orchards - Household	R744-2	744-2	42	No FluA or B			35.64	1
17VR006711	16/17 Season	MT Nasal	VI Orchards - Household	H751-1	751-1	47	Inconclusive			40.94	1
17VR006713	16/17 Season	MT Nasal	VI Orchards - Household	H751-3	751-3	11	No FluA or B			30.29	1
17VR006525	16/17 Season	MT Nasal	VI Orchards - Household	R749-1	749-1	47	Inconclusive				0
17VR006535	16/17 Season	MT Nasal	VI Orchards - Household	R749-4	749-4	4	No FluA or B			26.39	1
17VR006848	16/17 Season	MT Nasal	VI Orchards - Household	P752-1	752-1	36	No FluA or B			27.16	1
17VR006852	16/17 Season	MT Nasal	VI Orchards - Household	P752-3	752-3	5	No FluA or B			27.31	1
17VR006527	16/17 Season	MT Nasal	VI Orchards - Household	N748-2	748-2	51	No FluA or B			27.77	1
17VR006533	16/17 Season	MT Nasal	VI Orchards - Household	R749-3	749-3	9	No FluA or B			28.16	1
17VR006531	16/17 Season	MT Nasal	VI Orchards - Household	R749-2	749-2	41	No FluA or B			28.41	1
17VR006523	16/17 Season	MT Nasal	VI Orchards - Household	N748-1	748-1	47	No FluA or B			30.91	1
17VR006529	16/17 Season	MT Nasal	VI Orchards - Household	N748-3	748-3	13	No FluA or B			32.5	1
17VR006864	16/17 Season	MT Nasal	VI Orchards - Household	H754-6	754-6	11	No FluA or B			26.61	1
17VR006854	16/17 Season	MT Nasal	VI Orchards - Household	H754-1	754-1	54	No FluA or B			26.72	1
17VR006860	16/17 Season	MT Nasal	VI Orchards - Household	H754-4	754-4	14	No FluA or B			26.72	1
17VR006856	16/17 Season	MT Nasal	VI Orchards - Household	H754-2	754-2	55	No FluA or B			27.87	1
17VR006850	16/17 Season	MT Nasal	VI Orchards - Household	P752-2	752-2	39	No FluA or B			30.09	1
17VR006858	16/17 Season	MT Nasal	VI Orchards - Household	H754-3	754-3	16	No FluA or B			32.52	1
17VR006862	16/17 Season	MT Nasal	VI Orchards - Household	H754-5	754-5	12	No FluA or B			35.56	1
17VR006712	16/17 Season	MT Nasal	VI Orchards - Household	H751-1	751-1	47	Inconclusive				0
17VR006714	16/17 Season	MT Nasal	VI Orchards - Household	H751-3	751-3	11	No FluA or B			30.09	1
17VR007076	16/17 Season	MT Nasal	VI Orchards - Household	H758-4	758-4	10	No FluA or B			25.92	1
17VR007070	16/17 Season	MT Nasal	VI Orchards - Household	H758-1	758-1	46	No FluA or B			27.25	1
17VR007074	16/17 Season	MT Nasal	VI Orchards - Household	H758-3	758-3	12	No FluA or B			27.63	1
17VR007072	16/17 Season	MT Nasal	VI Orchards - Household	H758-2	758-2	45	No FluA or B			28.13	1
17VR006853	16/17 Season	MT Nasal	VI Orchards - Household	P752-3	752-3	5	No FluA or B			31.85	1
17VR006849	16/17 Season	MT Nasal	VI Orchards - Household	P752-1	752-1	36	No FluA or B			32.39	1
17VR006857	16/17 Season	MT Nasal	VI Orchards - Household	H754-2	754-2	55	No FluA or B			27.06	1
17VR006865	16/17 Season	MT Nasal	VI Orchards - Household	H754-6	754-6	11	No FluA or B			27.14	1
17VR006855	16/17 Season	MT Nasal	VI Orchards - Household	H754-1	754-1	54	No FluA or B			28.11	1
17VR006861	16/17 Season	MT Nasal	VI Orchards - Household	H754-4	754-4	14	No FluA or B			29.33	1
17VR007078	16/17 Season	MT Nasal	VI Orchards - Household	M760-1	760-1	38	No FluA or B			29.43	1
17VR006851	16/17 Season	MT Nasal	VI Orchards - Household	P752-2	752-2	39	No FluA or B			30.07	1
17VR006859	16/17 Season	MT Nasal	VI Orchards - Household	H754-3	754-3	16	No FluA or B			30.76	1
17VR006863	16/17 Season	MT Nasal	VI Orchards - Household	H754-5	754-5	12	No FluA or B			31.06	1
17VR007073	16/17 Season	MT Nasal	VI Orchards - Household	H758-2	758-2	45	No FluA or B			25.05	1
17VR007077	16/17 Season	MT Nasal	VI Orchards - Household	H758-4	758-4	10	No FluA or B			25.42	1
17VR007071	16/17 Season	MT Nasal	VI Orchards - Household	H758-1	758-1	46	No FluA or B			27.09	1
17VR007075	16/17 Season	MT Nasal	VI Orchards - Household	H758-3	758-3	12	No FluA or B			29.15	1
17VR007320	16/17 Season	MT Nasal	VI Orchards - Household	N765-3	765-3	3	No FluA or B			25.42	1
17VR007312	16/17 Season	MT Nasal	VI Orchards - Household	M764-2	764-2	45	No FluA or B			26.57	1
17VR007314	16/17 Season	MT Nasal	VI Orchards - Household	M764-3	764-3	15	No FluA or B			28.23	1
17VR007310	16/17 Season	MT Nasal	VI Orchards - Household	M764-1	764-1	44	No FluA or B			28.79	1
17VR007079	16/17 Season	MT Nasal	VI Orchards - Household	M760-1	760-1	38	No FluA or B			30.06	1
17VR007316	16/17 Season	MT Nasal	VI Orchards - Household	N765-1	765-1	37	No FluA or B			30.49	1
17VR007421	16/17 Season	MT Nasal	VI Orchards - Household	H762-2	762-2	58	No FluA or B			32.42	1
17VR007318	16/17 Season	MT Nasal	VI Orchards - Household	N765-2	765-2	38	No FluA or B			32.85	1
17VR007419	16/17 Season	MT Nasal	VI Orchards - Household	H762-1	762-1	50	No FluA or B			34.43	1
17VR007080	16/17 Season	MT Nasal	VI Orchards - Household	M760-2	760-2	35	No FluA or B			26.57	1
17VR007425	16/17 Season	MT Nasal	VI Orchards - Household	B763-2	763-2	39	No FluA or B			27.35	1
17VR007427	16/17 Season	MT Nasal	VI Orchards - Household	B763-3	763-3	7	No FluA or B			36.73	1
17VR007423	16/17 Season	MT Nasal	VI Orchards - Household	B763-1	763-1	38	No FluA or B			37.45	1
17VR007382	16/17 Season	MT Nasal	VI Orchards - Household	M771-3	771-3	51	No FluA or B			28.52	1
17VR007376	16/17 Season	MT Nasal	VI Orchards - Household	M768-2	768-2	11	No FluA or B			29.08	1
17VR007374	16/17 Season	MT Nasal	VI Orchards - Household	M768-1	768-1	38	No FluA or B			29.66	1
17VR007380	16/17 Season	MT Nasal	VI Orchards - Household	M771-2	771-2	8	No FluA or B			35.14	1
17VR007378	16/17 Season	MT Nasal	VI Orchards - Household	M771-1	771-1	47	No FluA or B			36.17	1
17VR007464	16/17 Season	MT Nasal	VI Orchards - Household	N766-2	766-2	10	No FluA or B			36.41	1
17VR007462	16/17 Season	MT Nasal	VI Orchards - Household	N766-1	766-1	40	No FluA or B			37.55	1
17VR007472	16/17 Season	MT Nasal	VI Orchards - Household	B772-4	772-4	11	Inconclusive				0
17VR007470	16/17 Season	MT Nasal	VI Orchards - Household	B772-3	772-3	36	No FluA or B			34.07	1
17VR007468	16/17 Season	MT Nasal	VI Orchards - Household	B772-2	772-2	34	No FluA or B			35	1
17VR007466	16/17 Season	MT Nasal	VI Orchards - Household	B772-1	772-1	65	No FluA or B			35.18	1
17VR007321	16/17 Season	MT Nasal	VI Orchards - Household	N765-3	765-3	3	No FluA or B			25.83	1
17VR007313	16/17 Season	MT Nasal	VI Orchards - Household	M764-2	764-2	45	No FluA or B			26.88	1
17VR007315	16/17 Season	MT Nasal	VI Orchards - Household	M764-3	764-3	15	No FluA or B			28.22	1
17VR007317	16/17 Season	MT Nasal	VI Orchards - Household	N765-1	765-1	37	No FluA or B			29.3	1
17VR007311	16/17 Season	MT Nasal	VI Orchards - Household	M764-1	764-1	44	No FluA or B			33.08	1
17VR007420	16/17 Season	MT Nasal	VI Orchards - Household	H762-1	762-1	50	No FluA or B			33.89	1
17VR007319	16/17 Season	MT Nasal	VI Orchards - Household	N765-2	765-2	38	No FluA or B			36.16	1
17VR007422	16/17 Season	MT Nasal	VI Orchards - Household	H762-2	762-2	58	No FluA or B			36.25	1
17VR007426	16/17 Season	MT Nasal	VI Orchards - Household	B763-2	763-2	39	No FluA or B			30.98	1
17VR007657	16/17 Season	MT Nasal	VI Orchards - Household	B773-4	773-4	11	No FluA or B			32.66	1
17VR007428	16/17 Season	MT Nasal	VI Orchards - Household	B763-3	763-3	7	No FluA or B			34.21	1
17VR007653	16/17 Season	MT Nasal	VI Orchards - Household	B773-2	773-2	43	No FluA or B			34.67	1
17VR007651	16/17 Season	MT Nasal	VI Orchards - Household	B773-1	773-1	42	No FluA or B			36.01	1
17VR007655	16/17 Season	MT Nasal	VI Orchards - Household	B773-3	773-3	13	No FluA or B			37.6	1
17VR007424	16/17 Season	MT Nasal	VI Orchards - Household	B763-1	763-1	38	No FluA or B			37.65	1
17VR007375	16/17 Season	MT Nasal	VI Orchards - Household	M768-1	768-1	38	No FluA or B			26.85	1
17VR007383	16/17 Season	MT Nasal	VI Orchards - Household	M771-3	771-3	51	No FluA or B			30.41	1
17VR007377	16/17 Season	MT Nasal	VI Orchards - Household	M768-2	768-2	11	No FluA or B			30.45	1
17VR007379	16/17 Season	MT Nasal	VI Orchards - Household	M771-1	771-1	47	No FluA or B			33.15	1
17VR007465	16/17 Season	MT Nasal	VI Orchards - Household	N766-2	766-2	10	No FluA or B			33.73	1
17VR007381	16/17 Season	MT Nasal	VI Orchards - Household	M771-2	771-2	8	No FluA or B			34.07	1
17VR007463	16/17 Season	MT Nasal	VI Orchards - Household	N766-1	766-1	40	No FluA or B			36.32	1
17VR007473	16/17 Season	MT Nasal	VI Orchards - Household	B772-4	772-4	11	No FluA or B			34.17	1
17VR007467	16/17 Season	MT Nasal	VI Orchards - Household	B772-1	772-1	65	No FluA or B			34.43	1
17VR007469	16/17 Season	MT Nasal	VI Orchards - Household	B772-2	772-2	34	No FluA or B			34.44	1
17VR007471	16/17 Season	MT Nasal	VI Orchards - Household	B772-3	772-3	36	No FluA or B			37.89	1
17VR007793	16/17 Season	MT Nasal	VI Orchards - Household	H777-3	777-3	6	No FluA or B			27.23	1
17VR007857	16/17 Season	MT Nasal	VI Orchards - Household	M778-2	778-2	45	No FluA or B			27.32	1
17VR007859	16/17 Season	MT Nasal	VI Orchards - Household	M778-3	778-3	15	No FluA or B			28	1
17VR007787	16/17 Season	MT Nasal	VI Orchards - Household	H776-3	776-3	13	No FluA or B			29.37	1
17VR007789	16/17 Season	MT Nasal	VI Orchards - Household	H777-1	777-1	37	No FluA or B			30.4	1
17VR007785	16/17 Season	MT Nasal	VI Orchards - Household	H776-2	776-2	45	No FluA or B			30.49	1
17VR007855	16/17 Season	MT Nasal	VI Orchards - Household	M778-1	778-1	46	No FluA or B			32.09	1
17VR007861	16/17 Season	MT Nasal	VI Orchards - Household	M778-4	778-4	10	No FluA or B			32.09	1
17VR007740	16/17 Season	MT Nasal	VI Orchards - Household	H780-2	780-2	42	No FluA or B			32.48	1
17VR007795	16/17 Season	MT Nasal	VI Orchards - Household	B779-1	779-1	36	No FluA or B			33.16	1
17VR007783	16/17 Season	MT Nasal	VI Orchards - Household	H776-1	776-1	44	No FluA or B			33.23	1
17VR007791	16/17 Season	MT Nasal	VI Orchards - Household	H777-2	777-2	45	No FluA or B			33.78	1
17VR007748	16/17 Season	MT Nasal	VI Orchards - Household	B781-3	781-3	5	No FluA or B			34.72	1
17VR007738	16/17 Season	MT Nasal	VI Orchards - Household	H780-1	780-1	48	No FluA or B			34.89	1
17VR007744	16/17 Season	MT Nasal	VI Orchards - Household	B781-1	781-1	48	No FluA or B			35.4	1
17VR007742	16/17 Season	MT Nasal	VI Orchards - Household	H780-3	780-3	12	No FluA or B			35.49	1
17VR007746	16/17 Season	MT Nasal	VI Orchards - Household	B781-2	781-2	56	No FluA or B			37.17	1
17VR007867	16/17 Season	MT Nasal	VI Orchards - Household	B782-3	782-3	6	No FluA or B			23.98	1
17VR007873	16/17 Season	MT Nasal	VI Orchards - Household	N783-3	783-3	9	No FluA or B			29.79	1
17VR007871	16/17 Season	MT Nasal	VI Orchards - Household	N783-2	783-2	36	No FluA or B			30.55	1
17VR007863	16/17 Season	MT Nasal	VI Orchards - Household	B782-1	782-1	39	No FluA or B			31.41	1
17VR007869	16/17 Season	MT Nasal	VI Orchards - Household	N783-1	783-1	36	No FluA or B			31.94	1
17VR007865	16/17 Season	MT Nasal	VI Orchards - Household	B782-2	782-2	37	No FluA or B			32.05	1
17VR007877	16/17 Season	MT Nasal	VI Orchards - Household	N785-2	785-2	40	No FluA or B			29.25	1
17VR007879	16/17 Season	MT Nasal	VI Orchards - Household	N785-3	785-3	9	No FluA or B			30.8	1
17VR007875	16/17 Season	MT Nasal	VI Orchards - Household	N785-1	785-1	40	No FluA or B			30.87	1
17VR007652	16/17 Season	MT Nasal	VI Orchards - Household	B773-1	773-1	42	No FluA or B			32.94	1
17VR007654	16/17 Season	MT Nasal	VI Orchards - Household	B773-2	773-2	43	No FluA or B			34.06	1
17VR007658	16/17 Season	MT Nasal	VI Orchards - Household	B773-4	773-4	11	No FluA or B			35.21	1
17VR007656	16/17 Season	MT Nasal	VI Orchards - Household	B773-3	773-3	13	No FluA or B			35.54	1
17VR007794	16/17 Season	MT Nasal	VI Orchards - Household	H777-3	777-3	6	No FluA or B			29.23	1
17VR007788	16/17 Season	MT Nasal	VI Orchards - Household	H776-3	776-3	13	No FluA or B			29.31	1
17VR007786	16/17 Season	MT Nasal	VI Orchards - Household	H776-2	776-2	45	No FluA or B			32.38	1
17VR007739	16/17 Season	MT Nasal	VI Orchards - Household	H780-1	780-1	48	No FluA or B			33.15	1
17VR007741	16/17 Season	MT Nasal	VI Orchards - Household	H780-2	780-2	42	No FluA or B			33.52	1
17VR007784	16/17 Season	MT Nasal	VI Orchards - Household	H776-1	776-1	44	No FluA or B			33.53	1
17VR007790	16/17 Season	MT Nasal	VI Orchards - Household	H777-1	777-1	37	No FluA or B			33.96	1
17VR007749	16/17 Season	MT Nasal	VI Orchards - Household	B781-3	781-3	5	No FluA or B			34.31	1
17VR007745	16/17 Season	MT Nasal	VI Orchards - Household	B781-1	781-1	48	No FluA or B			35.01	1
17VR007743	16/17 Season	MT Nasal	VI Orchards - Household	H780-3	780-3	12	No FluA or B			35.4	1
17VR007792	16/17 Season	MT Nasal	VI Orchards - Household	H777-2	777-2	45	No FluA or B			36.66	1
17VR007747	16/17 Season	MT Nasal	VI Orchards - Household	B781-2	781-2	56	No FluA or B			37.59	1
17VR007796	16/17 Season	MT Nasal	VI Orchards - Household	B779-1	779-1	36	No FluA or B			37.74	1
17VR007856	16/17 Season	MT Nasal	VI Orchards - Household	M778-1	778-1	46	Inconclusive				0
17VR007868	16/17 Season	MT Nasal	VI Orchards - Household	B782-3	782-3	6	No FluA or B			24.9	1
17VR007858	16/17 Season	MT Nasal	VI Orchards - Household	M778-2	778-2	45	No FluA or B			27.16	1
17VR007866	16/17 Season	MT Nasal	VI Orchards - Household	B782-2	782-2	37	No FluA or B			28.43	1
17VR007872	16/17 Season	MT Nasal	VI Orchards - Household	N783-2	783-2	36	No FluA or B			29.49	1
17VR007870	16/17 Season	MT Nasal	VI Orchards - Household	N783-1	783-1	36	No FluA or B			29.83	1
17VR007985	16/17 Season	MT Nasal	VI Orchards - Household	H788-1	788-1	44	No FluA or B			33.24	1
17VR007874	16/17 Season	MT Nasal	VI Orchards - Household	N783-3	783-3	9	No FluA or B			33.47	1
17VR007860	16/17 Season	MT Nasal	VI Orchards - Household	M778-3	778-3	15	No FluA or B			33.62	1
17VR007862	16/17 Season	MT Nasal	VI Orchards - Household	M778-4	778-4	10	No FluA or B			34.39	1
17VR007864	16/17 Season	MT Nasal	VI Orchards - Household	B782-1	782-1	39	No FluA or B			36.1	1
17VR008045	16/17 Season	MT Nasal	VI Orchards - Household	H790-2	790-2	48	No FluA or B			27.69	1
17VR008047	16/17 Season	MT Nasal	VI Orchards - Household	H790-3	790-3	10	No FluA or B			28.17	1
17VR007876	16/17 Season	MT Nasal	VI Orchards - Household	N785-1	785-1	40	No FluA or B			31.79	1
17VR007878	16/17 Season	MT Nasal	VI Orchards - Household	N785-2	785-2	40	No FluA or B			32.23	1
17VR008043	16/17 Season	MT Nasal	VI Orchards - Household	H790-1	790-1	46	No FluA or B			33.23	1
17VR007880	16/17 Season	MT Nasal	VI Orchards - Household	N785-3	785-3	9	No FluA or B			37.94	1
17VR008016	16/17 Season	MT Nasal	VI Orchards - Household	R793-2	793-2	7	No FluA or B			30.32	1
17VR008018	16/17 Season	MT Nasal	VI Orchards - Household	R793-1	793-1	52	No FluA or B			32.72	1
17VR008119	16/17 Season	MT Nasal	VI Orchards - Household	R795-2	795-2	9	No FluA or B			30.17	1
17VR008121	16/17 Season	MT Nasal	VI Orchards - Household	R795-3	795-3	7	No FluA or B			30.68	1
17VR008133	16/17 Season	MT Nasal	VI Orchards - Household	M797-3	797-3	11	No FluA or B			31.34	1
17VR008127	16/17 Season	MT Nasal	VI Orchards - Household	P796-4	796-4	3	No FluA or B			31.85	1
17VR008117	16/17 Season	MT Nasal	VI Orchards - Household	R795-1	795-1	39	No FluA or B			32.87	1
17VR008123	16/17 Season	MT Nasal	VI Orchards - Household	P796-1	796-1	31	No FluA or B			33.11	1
17VR008129	16/17 Season	MT Nasal	VI Orchards - Household	M797-1	797-1	41	No FluA or B			35.99	1
17VR008135	16/17 Season	MT Nasal	VI Orchards - Household	M797-4	797-4	9	No FluA or B			36.78	1
17VR008131	16/17 Season	MT Nasal	VI Orchards - Household	M797-2	797-2	38	No FluA or B			37	1
17VR007986	16/17 Season	MT Nasal	VI Orchards - Household	H788-1	788-1	44	Inconclusive			39.26	1
17VR008125	16/17 Season	MT Nasal	VI Orchards - Household	P796-2	796-2	36	No FluA or B			27.53	1
17VR008321	16/17 Season	MT Nasal	VI Orchards - Household	H798-4	798-4	15	No FluA or B			28.68	1
17VR008046	16/17 Season	MT Nasal	VI Orchards - Household	H790-2	790-2	48	No FluA or B			29.45	1
17VR008048	16/17 Season	MT Nasal	VI Orchards - Household	H790-3	790-3	10	No FluA or B			31.44	1
17VR008319	16/17 Season	MT Nasal	VI Orchards - Household	H798-1	798-1	54	No FluA or B			31.98	1
17VR008044	16/17 Season	MT Nasal	VI Orchards - Household	H790-1	790-1	46	No FluA or B			32.17	1
17VR008323	16/17 Season	MT Nasal	VI Orchards - Household	H798-2	798-2	56	No FluA or B			34.04	1
17VR008325	16/17 Season	MT Nasal	VI Orchards - Household	H798-6	798-6	12	No FluA or B			35.09	1
17VR008327	16/17 Season	MT Nasal	VI Orchards - Household	H798-5	798-5	13	No FluA or B			35.24	1
17VR008317	16/17 Season	MT Nasal	VI Orchards - Household	H798-3	798-3	16	No FluA or B			37.1	1
17VR008261	16/17 Season	MT Nasal	VI Orchards - Household	H800-1	800-1	45	No FluA or B			30.28	1
17VR008265	16/17 Season	MT Nasal	VI Orchards - Household	H800-3	800-3	13	No FluA or B			30.69	1
17VR008263	16/17 Season	MT Nasal	VI Orchards - Household	H800-2	800-2	44	No FluA or B			31.94	1
17VR008019	16/17 Season	MT Nasal	VI Orchards - Household	R793-1	793-1	52	No FluA or B			34.83	1
17VR008017	16/17 Season	MT Nasal	VI Orchards - Household	R793-2	793-2	7	No FluA or B			37.23	1
17VR008122	16/17 Season	MT Nasal	VI Orchards - Household	R795-3	795-3	7	Inconclusive			39.11	1
17VR008130	16/17 Season	MT Nasal	VI Orchards - Household	M797-1	797-1	41	Inconclusive			41.13	1
17VR008120	16/17 Season	MT Nasal	VI Orchards - Household	R795-2	795-2	9	No FluA or B			27.02	1
17VR008128	16/17 Season	MT Nasal	VI Orchards - Household	P796-4	796-4	3	No FluA or B			27.64	1
17VR008134	16/17 Season	MT Nasal	VI Orchards - Household	M797-3	797-3	11	No FluA or B			31.67	1
17VR008126	16/17 Season	MT Nasal	VI Orchards - Household	P796-2	796-2	36	No FluA or B			32.89	1
17VR008124	16/17 Season	MT Nasal	VI Orchards - Household	P796-1	796-1	31	No FluA or B			33.33	1
17VR008118	16/17 Season	MT Nasal	VI Orchards - Household	R795-1	795-1	39	No FluA or B			34.6	1
17VR008132	16/17 Season	MT Nasal	VI Orchards - Household	M797-2	797-2	38	No FluA or B			35.38	1
17VR008136	16/17 Season	MT Nasal	VI Orchards - Household	M797-4	797-4	9	No FluA or B			37.39	1
17VR008380	16/17 Season	MT Nasal	VI Orchards - Household	N801-2	801-2	11	No FluA or B			30.54	1
17VR008378	16/17 Season	MT Nasal	VI Orchards - Household	N801-1	801-1	40	No FluA or B			32.19	1
17VR008328	16/17 Season	MT Nasal	VI Orchards - Household	H798-5	798-5	13	Inconclusive				0
17VR008326	16/17 Season	MT Nasal	VI Orchards - Household	H798-6	798-6	12	No FluA or B			26.61	1
17VR008320	16/17 Season	MT Nasal	VI Orchards - Household	H798-1	798-1	54	No FluA or B			29.12	1
17VR008324	16/17 Season	MT Nasal	VI Orchards - Household	H798-2	798-2	56	No FluA or B			30.61	1
17VR008318	16/17 Season	MT Nasal	VI Orchards - Household	H798-3	798-3	16	No FluA or B			31.38	1
17VR008322	16/17 Season	MT Nasal	VI Orchards - Household	H798-4	798-4	15	No FluA or B			31.46	1
17VR008443	16/17 Season	MT Nasal	VI Orchards - Household	M803-1	803-1	47	Inconclusive				0
17VR008449	16/17 Season	MT Nasal	VI Orchards - Household	M803-2	803-2	51	No FluA or B			28.16	1
17VR008447	16/17 Season	MT Nasal	VI Orchards - Household	B802-2	802-2	39	No FluA or B			30.65	1
17VR008262	16/17 Season	MT Nasal	VI Orchards - Household	H800-1	800-1	45	No FluA or B			31.33	1
17VR008445	16/17 Season	MT Nasal	VI Orchards - Household	B802-3	802-3	9	No FluA or B			32.1	1
17VR008264	16/17 Season	MT Nasal	VI Orchards - Household	H800-2	800-2	44	No FluA or B			33.28	1
17VR008266	16/17 Season	MT Nasal	VI Orchards - Household	H800-3	800-3	13	No FluA or B			34.5	1
17VR008451	16/17 Season	MT Nasal	VI Orchards - Household	M803-3	803-3	9	No FluA or B			34.62	1
17VR008453	16/17 Season	MT Nasal	VI Orchards - Household	B802-1	802-1	38	No FluA or B			37.2	1
17VR008381	16/17 Season	MT Nasal	VI Orchards - Household	N801-2	801-2	11	No FluA or B			31.97	1
17VR008379	16/17 Season	MT Nasal	VI Orchards - Household	N801-1	801-1	40	No FluA or B			32.38	1
17VR008454	16/17 Season	MT Nasal	VI Orchards - Household	B802-1	802-1	38	Inconclusive			38.02	1
17VR008446	16/17 Season	MT Nasal	VI Orchards - Household	B802-3	802-3	9	No FluA or B			28.07	1
17VR008450	16/17 Season	MT Nasal	VI Orchards - Household	M803-2	803-2	51	No FluA or B			31.83	1
17VR008448	16/17 Season	MT Nasal	VI Orchards - Household	B802-2	802-2	39	No FluA or B			34.45	1
17VR008452	16/17 Season	MT Nasal	VI Orchards - Household	M803-3	803-3	9	No FluA or B			35.27	1
17VR008444	16/17 Season	MT Nasal	VI Orchards - Household	M803-1	803-1	47	No FluA or B			37.89	1
17VR009206	16/17 Season	MT Nasal	VI Orchards - Household	R807-3	807-3	15	Inconclusive				0
17VR009208	16/17 Season	MT Nasal	VI Orchards - Household	R807-2	807-2	43	No FluA or B			32.05	1
17VR009204	16/17 Season	MT Nasal	VI Orchards - Household	R807-1	807-1	48	No FluA or B			37.76	1
17VR009205	16/17 Season	MT Nasal	VI Orchards - Household	R807-1	807-1	48	No FluA or B			33.8	1
17VR009207	16/17 Season	MT Nasal	VI Orchards - Household	R807-3	807-3	15	No FluA or B			33.83	1
17VR009209	16/17 Season	MT Nasal	VI Orchards - Household	R807-2	807-2	43	No FluA or B			34.87	1
17VR010132	17/18 Season	MT Nasal	VI Orchards - Household	N808-2	808-2	40	No FluA or B			30.91	1
17VR010136	17/18 Season	MT Nasal	VI Orchards - Household	N808-1	808-1	40	No FluA or B			33.06	1
17VR010134	17/18 Season	MT Nasal	VI Orchards - Household	N808-3	808-3	8	No FluA or B			33.17	1
17VR010249	17/18 Season	MT Nasal	VI Orchards - Household	R809-2	809-2	45	No FluA or B			27.42	1
17VR010247	17/18 Season	MT Nasal	VI Orchards - Household	R809-3	809-3	15	No FluA or B			28.51	1
17VR010251	17/18 Season	MT Nasal	VI Orchards - Household	R809-1	809-1	46	No FluA or B			29.78	1
17VR010253	17/18 Season	MT Nasal	VI Orchards - Household	R809-4	809-4	13	No FluA or B			35.14	1
17VR010135	17/18 Season	MT Nasal	VI Orchards - Household	N808-3	808-3	8	No FluA or B			30.86	1
17VR010133	17/18 Season	MT Nasal	VI Orchards - Household	N808-2	808-2	40	No FluA or B			33.55	1
17VR010137	17/18 Season	MT Nasal	VI Orchards - Household	N808-1	808-1	40	No FluA or B			34.39	1
17VR010252	17/18 Season	MT Nasal	VI Orchards - Household	R809-1	809-1	46	No FluA or B			26.34	1
17VR010250	17/18 Season	MT Nasal	VI Orchards - Household	R809-2	809-2	45	No FluA or B			28.13	1
17VR010248	17/18 Season	MT Nasal	VI Orchards - Household	R809-3	809-3	15	No FluA or B			28.27	1
17VR010254	17/18 Season	MT Nasal	VI Orchards - Household	R809-4	809-4	13	No FluA or B			33.79	1
17VR010407	17/18 Season	MT Nasal	VI Orchards - Household	R810-2	810-2	39	No FluA or B			35.08	1
17VR010409	17/18 Season	MT Nasal	VI Orchards - Household	R810-1	810-1	7	No FluA or B			37.17	1
17VR010408	17/18 Season	MT Nasal	VI Orchards - Household	R810-2	810-2	39	No FluA or B			30.91	1
17VR010410	17/18 Season	MT Nasal	VI Orchards - Household	R810-1	810-1	7	No FluA or B			31.17	1
17VR011240	17/18 Season	MT Nasal	VI Orchards - Household	P812-3	812-3	5	No FluA or B			29.5	1
17VR011238	17/18 Season	MT Nasal	VI Orchards - Household	P812-2	812-2	42	No FluA or B			33.49	1
17VR011237	17/18 Season	MT Nasal	VI Orchards - Household	P812	812	7	No FluA or B			31.46	1
17VR011239	17/18 Season	MT Nasal	VI Orchards - Household	P812-2	812-2	42	No FluA or B			32.34	1
17VR011241	17/18 Season	MT Nasal	VI Orchards - Household	P812-3	812-3	5	No FluA or B			32.34	1
17VR011500	17/18 Season	MT Nasal	VI Orchards - Household	N815-3	815-3	13	Inconclusive			42.69	1
17VR011510	17/18 Season	MT Nasal	VI Orchards - Household	N815-2	815-2	51	Inconclusive				0
17VR011524	17/18 Season	MT Nasal	VI Orchards - Household	H814-1	814-1	45	Inconclusive				0
17VR011508	17/18 Season	MT Nasal	VI Orchards - Household	H814-2	814-2	46	No FluA or B			26.9	1
17VR011429	17/18 Season	MT Nasal	VI Orchards - Household	B813-1	813-1	38	No FluA or B			27.79	1
17VR011502	17/18 Season	MT Nasal	VI Orchards - Household	N815-1	815-1	47	No FluA or B			30.04	1
17VR011433	17/18 Season	MT Nasal	VI Orchards - Household	H816-1	816-1	46	No FluA or B			30.13	1
17VR011514	17/18 Season	MT Nasal	VI Orchards - Household	H814-3	814-3	12	No FluA or B			31.07	1
17VR011439	17/18 Season	MT Nasal	VI Orchards - Household	H816-4	816-4	11	No FluA or B			32.18	1
17VR011437	17/18 Season	MT Nasal	VI Orchards - Household	H816-3	816-3	13	No FluA or B			33.26	1
17VR011435	17/18 Season	MT Nasal	VI Orchards - Household	H816-2	816-2	45	No FluA or B			34.87	1
17VR011512	17/18 Season	MT Nasal	VI Orchards - Household	N817-3	817-3	10	No FluA or B			30.13	1
17VR011506	17/18 Season	MT Nasal	VI Orchards - Household	H818-2	818-2	45	No FluA or B			32.09	1
17VR011485	17/18 Season	MT Nasal	VI Orchards - Household	N817-1	817-1	41	No FluA or B			33.29	1
17VR011498	17/18 Season	MT Nasal	VI Orchards - Household	H818-3	818-3	15	No FluA or B			34.77	1
17VR011520	17/18 Season	MT Nasal	VI Orchards - Household	N817-2	817-2	40	No FluA or B			36.9	1
17VR011504	17/18 Season	MT Nasal	VI Orchards - Household	H818-1	818-1	44	No FluA or B			37.43	1
17VR011483	17/18 Season	MT Nasal	VI Orchards - Household	B820-2	820-2	39	No FluA or B			27.18	1
17VR011599	17/18 Season	MT Nasal	VI Orchards - Household	M819-3	819-3	15	No FluA or B			28.21	1
17VR011516	17/18 Season	MT Nasal	VI Orchards - Household	B820-3	820-3	7	No FluA or B			28.37	1
17VR011595	17/18 Season	MT Nasal	VI Orchards - Household	M819-1	819-1	45	No FluA or B			29.26	1
17VR011597	17/18 Season	MT Nasal	VI Orchards - Household	M819-2	819-2		No FluA or B			30.53	1
17VR011518	17/18 Season	MT Nasal	VI Orchards - Household	B820-1	820-1	38	No FluA or B			35.03	1
17VR011648	17/18 Season	MT Nasal	VI Orchards - Household	H822-2	822-2	11	No FluA or B			25.22	1
17VR011602	17/18 Season	MT Nasal	VI Orchards - Household	R821-1	821-1		No FluA or B			29.26	1
17VR011604	17/18 Season	MT Nasal	VI Orchards - Household	R821-2	821-2	38	No FluA or B			31.93	1
17VR011609	17/18 Season	MT Nasal	VI Orchards - Household	H822-1	822-1	45	No FluA or B			32	1
17VR011606	17/18 Season	MT Nasal	VI Orchards - Household	R821-3	821-3	6	No FluA or B			37.18	1
17VR011653	17/18 Season	MT Nasal	VI Orchards - Household	H823-2	823-2	43	No FluA or B			26.37	1
17VR011651	17/18 Season	MT Nasal	VI Orchards - Household	H823-1	823-1	48	No FluA or B			28.67	1
17VR011501	17/18 Season	MT Nasal	VI Orchards - Household	N815-3	815-3	13	Inconclusive				0
17VR011659	17/18 Season	MT Nasal	VI Orchards - Household	P826-2	826-2	40	Inconclusive				0
17VR011523	17/18 Season	MT Nasal	VI Orchards - Household	N815	815	9	Inconclusive				0
17VR011773	17/18 Season	MT Nasal	VI Orchards - Household	M825-4	825-4	15	No FluA or B			27.76	1
17VR011769	17/18 Season	MT Nasal	VI Orchards - Household	M825-2	825-2	45	No FluA or B			27.82	1
17VR011771	17/18 Season	MT Nasal	VI Orchards - Household	M825-3	825-3	17	No FluA or B			30.6	1
17VR011431	17/18 Season	MT Nasal	VI Orchards - Household	H816	816	15	No FluA or B			30.67	1
17VR011511	17/18 Season	MT Nasal	VI Orchards - Household	N815-2	815-2	51	No FluA or B			31.01	1
17VR011496	17/18 Season	MT Nasal	VI Orchards - Household	H814	814	16	No FluA or B			32.01	1
17VR011434	17/18 Season	MT Nasal	VI Orchards - Household	H816-1	816-1	46	No FluA or B			32.08	1
17VR011525	17/18 Season	MT Nasal	VI Orchards - Household	H814-1	814-1	45	No FluA or B			32.26	1
17VR011509	17/18 Season	MT Nasal	VI Orchards - Household	H814-2	814-2	46	No FluA or B			32.82	1
17VR011767	17/18 Season	MT Nasal	VI Orchards - Household	M825-1	825-1	43	No FluA or B			32.87	1
17VR011430	17/18 Season	MT Nasal	VI Orchards - Household	B813-1	813-1	38	No FluA or B			33.15	1
17VR011515	17/18 Season	MT Nasal	VI Orchards - Household	H814-3	814-3	12	No FluA or B			33.56	1
17VR011428	17/18 Season	MT Nasal	VI Orchards - Household	R813	813	11	No FluA or B			34.38	1
17VR011661	17/18 Season	MT Nasal	VI Orchards - Household	P826-3	826-3	59	No FluA or B			34.58	1
17VR011436	17/18 Season	MT Nasal	VI Orchards - Household	H816-2	816-2	45	No FluA or B			35.09	1
17VR011657	17/18 Season	MT Nasal	VI Orchards - Household	P826-1	826-1	37	No FluA or B			35.33	1
17VR011440	17/18 Season	MT Nasal	VI Orchards - Household	H816-4	816-4	11	No FluA or B			35.87	1
17VR011503	17/18 Season	MT Nasal	VI Orchards - Household	N815-1	815-1	47	No FluA or B			35.92	1
17VR011438	17/18 Season	MT Nasal	VI Orchards - Household	H816-3	816-3	13	No FluA or B			37.07	1
17VR011808	17/18 Season	MT Nasal	VI Orchards - Household	H830-5	830-5	13	Inconclusive				0
17VR011688	17/18 Season	MT Nasal	VI Orchards - Household	B832-3	832-3	4	No FluA or B			26.46	1
17VR011513	17/18 Season	MT Nasal	VI Orchards - Household	N817-3	817-3	10	No FluA or B			28.33	1
17VR011780	17/18 Season	MT Nasal	VI Orchards - Household	P829-3	829-3	2	No FluA or B			29.7	1
17VR011802	17/18 Season	MT Nasal	VI Orchards - Household	H830-2	830-2	54	No FluA or B			30.28	1
17VR011686	17/18 Season	MT Nasal	VI Orchards - Household	B832-2	832-2	38	No FluA or B			30.33	1
17VR011776	17/18 Season	MT Nasal	VI Orchards - Household	P829-1	829-1	37	No FluA or B			30.59	1
17VR011800	17/18 Season	MT Nasal	VI Orchards - Household	H830-1	830-1	56	No FluA or B			30.87	1
17VR011804	17/18 Season	MT Nasal	VI Orchards - Household	H830-3	830-3	19	No FluA or B			31.37	1
17VR011778	17/18 Season	MT Nasal	VI Orchards - Household	P829-2	829-2	38	No FluA or B			32.14	1
17VR011684	17/18 Season	MT Nasal	VI Orchards - Household	B832-1	832-1	38	No FluA or B			32.18	1
17VR011486	17/18 Season	MT Nasal	VI Orchards - Household	N817-1	817-1	41	No FluA or B			32.33	1
17VR011782	17/18 Season	MT Nasal	VI Orchards - Household	P829-4	829-4	4	No FluA or B			33.18	1
17VR011499	17/18 Season	MT Nasal	VI Orchards - Household	H818-3	818-3	15	No FluA or B			34.48	1
17VR011521	17/18 Season	MT Nasal	VI Orchards - Household	N817-2	817-2	40	No FluA or B			34.9	1
17VR011507	17/18 Season	MT Nasal	VI Orchards - Household	H818-2	818-2	45	No FluA or B			34.92	1
17VR011806	17/18 Season	MT Nasal	VI Orchards - Household	H830-4	830-4	15	No FluA or B			35.46	1
17VR011497	17/18 Season	MT Nasal	VI Orchards - Household	H818	818		No FluA or B			36.03	1
17VR011505	17/18 Season	MT Nasal	VI Orchards - Household	H818-1	818-1	44	No FluA or B			36.13	1
17VR011522	17/18 Season	MT Nasal	VI Orchards - Household	N817	817		No FluA or B			37.02	1
17VR011867	17/18 Season	MT Nasal	VI Orchards - Household	N836-2	836-2	44	Inconclusive				0
17VR011869	17/18 Season	MT Nasal	VI Orchards - Household	N836-1	836-1	40	Inconclusive				0
17VR011484	17/18 Season	MT Nasal	VI Orchards - Household	B820-2	820-2	39	No FluA or B			28.31	1
17VR011600	17/18 Season	MT Nasal	VI Orchards - Household	M819-3	819-3	15	No FluA or B			30.28	1
17VR011598	17/18 Season	MT Nasal	VI Orchards - Household	M819-2	819-2		No FluA or B			30.72	1
17VR011594	17/18 Season	MT Nasal	VI Orchards - Household	M819	819	13	No FluA or B			31.38	1
17VR011846	17/18 Season	MT Nasal	VI Orchards - Household	N836-3	836-3	3	No FluA or B			32.46	1
17VR011519	17/18 Season	MT Nasal	VI Orchards - Household	B820-1	820-1	38	No FluA or B			32.65	1
17VR011596	17/18 Season	MT Nasal	VI Orchards - Household	M819-1	819-1	45	No FluA or B			32.92	1
17VR011517	17/18 Season	MT Nasal	VI Orchards - Household	B820-3	820-3	7	No FluA or B			37.85	1
17VR011871	17/18 Season	MT Nasal	VI Orchards - Household	H839-2	839-2	42	Inconclusive				0
17VR011816	17/18 Season	MT Nasal	VI Orchards - Household	H838-3	838-3	15	Inconclusive				0
17VR011863	17/18 Season	MT Nasal	VI Orchards - Household	M840-3	840-3	10	No FluA or B			24.79	1
17VR011649	17/18 Season	MT Nasal	VI Orchards - Household	H822-2	822-2	11	No FluA or B			28.78	1
17VR011858	17/18 Season	MT Nasal	VI Orchards - Household	H839-3	839-3	7	No FluA or B			29.09	1
17VR011607	17/18 Season	MT Nasal	VI Orchards - Household	R821-3	821-3	6	No FluA or B			29.12	1
17VR011603	17/18 Season	MT Nasal	VI Orchards - Household	R821-1	821-1		No FluA or B			29.21	1
17VR011812	17/18 Season	MT Nasal	VI Orchards - Household	H838-1	838-1	48	No FluA or B			30.48	1
17VR011605	17/18 Season	MT Nasal	VI Orchards - Household	R821-2	821-2	38	No FluA or B			30.57	1
17VR011610	17/18 Season	MT Nasal	VI Orchards - Household	H822-1	822-1	45	No FluA or B			31.01	1
17VR011814	17/18 Season	MT Nasal	VI Orchards - Household	H838-2	838-2	10	No FluA or B			31.85	1
17VR011608	17/18 Season	MT Nasal	VI Orchards - Household	H822	822		No FluA or B			33.08	1
17VR011852	17/18 Season	MT Nasal	VI Orchards - Household	H839-1	839-1	38	No FluA or B			33.75	1
17VR011601	17/18 Season	MT Nasal	VI Orchards - Household	R821	821	11	No FluA or B			35.32	1
17VR011842	17/18 Season	MT Nasal	VI Orchards - Household	M840-1	840-1	40	No FluA or B			35.32	1
17VR011855	17/18 Season	MT Nasal	VI Orchards - Household	M840-2	840-2	40	No FluA or B			36.19	1
17VR011924	17/18 Season	MT Nasal	VI Orchards - Household	H843-3	843-3	11	No FluA or B			27	1
17VR011918	17/18 Season	MT Nasal	VI Orchards - Household	B844-3	844-3	9	No FluA or B			27.17	1
17VR011922	17/18 Season	MT Nasal	VI Orchards - Household	H843-2	843-2	47	No FluA or B			28.01	1
17VR011916	17/18 Season	MT Nasal	VI Orchards - Household	B844-2	844-2	40	No FluA or B			28.02	1
17VR011911	17/18 Season	MT Nasal	VI Orchards - Household	H843-1	843-1	49	No FluA or B			29.93	1
17VR011914	17/18 Season	MT Nasal	VI Orchards - Household	B844-1	844-1	38	No FluA or B			31.15	1
17VR011865	17/18 Season	MT Nasal	VI Orchards - Household	R841-1	841-1	36	No FluA or B			33.77	1
17VR011920	17/18 Season	MT Nasal	VI Orchards - Household	B844-4	844-4	4	No FluA or B			34.01	1
17VR011849	17/18 Season	MT Nasal	VI Orchards - Household	R841-2	841-2	36	No FluA or B			36.09	1
17VR011650	17/18 Season	MT Nasal	VI Orchards - Household	H823	823	15	Inconclusive				0
17VR011971	17/18 Season	MT Nasal	VI Orchards - Household	R845-3	845-3	7	No FluA or B			26.78	1
17VR011652	17/18 Season	MT Nasal	VI Orchards - Household	H823-1	823-1	48	No FluA or B			30.63	1
17VR011654	17/18 Season	MT Nasal	VI Orchards - Household	H823-2	823-2	43	No FluA or B			32.14	1
17VR011655	17/18 Season	MT Nasal	VI Orchards - Household	H823-3	823-3	12	No FluA or B			35.28	1
17VR011969	17/18 Season	MT Nasal	VI Orchards - Household	R845-2	845-2	35	No FluA or B			35.32	1
17VR011967	17/18 Season	MT Nasal	VI Orchards - Household	R845-1	845-1	35	No FluA or B			36.14	1
17VR011658	17/18 Season	MT Nasal	VI Orchards - Household	P826-1	826-1	37	Inconclusive				0
17VR012026	17/18 Season	MT Nasal	VI Orchards - Household	P851-1	851-1	39	Inconclusive				0
17VR011662	17/18 Season	MT Nasal	VI Orchards - Household	P826-3	826-3	59	Inconclusive				0
17VR011908	17/18 Season	MT Nasal	VI Orchards - Household	M849-2	849-2	56	No FluA or B			25.52	1
17VR011906	17/18 Season	MT Nasal	VI Orchards - Household	M849-1	849-1	56	No FluA or B			26.45	1
17VR012023	17/18 Season	MT Nasal	VI Orchards - Household	H847-4	847-4	16	No FluA or B			27.52	1
17VR012021	17/18 Season	MT Nasal	VI Orchards - Household	H847-3	847-3	16	No FluA or B			28.4	1
17VR011962	17/18 Season	MT Nasal	VI Orchards - Household	H848-2	848-2	40	No FluA or B			28.53	1
17VR012019	17/18 Season	MT Nasal	VI Orchards - Household	H847-2	847-2		No FluA or B			29.44	1
17VR011772	17/18 Season	MT Nasal	VI Orchards - Household	M825-3	825-3	17	No FluA or B			29.99	1
17VR011770	17/18 Season	MT Nasal	VI Orchards - Household	M825-2	825-2	45	No FluA or B			30.03	1
17VR011768	17/18 Season	MT Nasal	VI Orchards - Household	M825-1	825-1	43	No FluA or B			31.04	1
17VR012030	17/18 Season	MT Nasal	VI Orchards - Household	P851-3	851-3	11	No FluA or B			31.12	1
17VR011663	17/18 Season	MT Nasal	VI Orchards - Household	P827	827		No FluA or B			31.24	1
17VR011964	17/18 Season	MT Nasal	VI Orchards - Household	H848-3	848-3	12	No FluA or B			31.27	1
17VR012017	17/18 Season	MT Nasal	VI Orchards - Household	H847-1	847-1		No FluA or B			32.24	1
17VR011656	17/18 Season	MT Nasal	VI Orchards - Household	P826	826		No FluA or B			32.32	1
17VR012028	17/18 Season	MT Nasal	VI Orchards - Household	P851-2	851-2	41	No FluA or B			32.38	1
17VR011960	17/18 Season	MT Nasal	VI Orchards - Household	H848-1	848-1	40	No FluA or B			32.48	1
17VR011660	17/18 Season	MT Nasal	VI Orchards - Household	P826-2	826-2	40	No FluA or B			33.73	1
17VR011774	17/18 Season	MT Nasal	VI Orchards - Household	M825-4	825-4	15	No FluA or B			35.2	1
17VR011766	17/18 Season	MT Nasal	VI Orchards - Household	M825	825		No FluA or B			37.13	1
17VR011779	17/18 Season	MT Nasal	VI Orchards - Household	P829-2	829-2	38	Inconclusive				0
17VR012042	17/18 Season	MT Nasal	VI Orchards - Household	B855-2	855-2	36	Inconclusive				0
17VR011980	17/18 Season	MT Nasal	VI Orchards - Household	B850-4	850-4	1	Inconclusive				0
17VR012044	17/18 Season	MT Nasal	VI Orchards - Household	B855-3	855-3	8	Inconclusive				0
17VR011783	17/18 Season	MT Nasal	VI Orchards - Household	P829-4	829-4	4	Inconclusive				0
17VR011687	17/18 Season	MT Nasal	VI Orchards - Household	B832-2	832-2	38	No FluA or B			16.16	1
17VR011683	17/18 Season	MT Nasal	VI Orchards - Household	B832	832	5	No FluA or B			26.1	1
17VR011781	17/18 Season	MT Nasal	VI Orchards - Household	P829-3	829-3	2	No FluA or B			26.78	1
17VR011803	17/18 Season	MT Nasal	VI Orchards - Household	H830-2	830-2	54	No FluA or B			29.65	1
17VR011801	17/18 Season	MT Nasal	VI Orchards - Household	H830-1	830-1	56	No FluA or B			30.32	1
17VR011978	17/18 Season	MT Nasal	VI Orchards - Household	B850-3	850-3	3	No FluA or B			30.42	1
17VR012040	17/18 Season	MT Nasal	VI Orchards - Household	B855-1	855-1	37	No FluA or B			31.05	1
17VR011976	17/18 Season	MT Nasal	VI Orchards - Household	B850-2	850-2	35	No FluA or B			31.1	1
17VR012037	17/18 Season	MT Nasal	VI Orchards - Household	P852-3	852-3		No FluA or B			31.7	1
17VR011805	17/18 Season	MT Nasal	VI Orchards - Household	H830-3	830-3	19	No FluA or B			31.75	1
17VR012035	17/18 Season	MT Nasal	VI Orchards - Household	P852-2	852-2	40	No FluA or B			32.18	1
17VR012033	17/18 Season	MT Nasal	VI Orchards - Household	P852-1	852-1	36	No FluA or B			32.63	1
17VR011810	17/18 Season	MT Nasal	VI Orchards - Household	M831	831	12	No FluA or B			32.96	1
17VR011775	17/18 Season	MT Nasal	VI Orchards - Household	P829	829	6	No FluA or B			33.16	1
17VR011974	17/18 Season	MT Nasal	VI Orchards - Household	B850-1	850-1	32	No FluA or B			33.54	1
17VR011799	17/18 Season	MT Nasal	VI Orchards - Household	H830	830	16	No FluA or B			34.22	1
17VR011777	17/18 Season	MT Nasal	VI Orchards - Household	P829-1	829-1	37	No FluA or B			34.59	1
17VR011689	17/18 Season	MT Nasal	VI Orchards - Household	B832-3	832-3	4	No FluA or B			36.44	1
17VR011809	17/18 Season	MT Nasal	VI Orchards - Household	H830-5	830-5	13	No FluA or B			36.47	1
17VR011807	17/18 Season	MT Nasal	VI Orchards - Household	H830-4	830-4	15	No FluA or B			37.1	1
17VR011685	17/18 Season	MT Nasal	VI Orchards - Household	B832-1	832-1	38	No FluA or B			37.19	1
17VR011868	17/18 Season	MT Nasal	VI Orchards - Household	N836-2	836-2	44	Inconclusive				0
17VR011847	17/18 Season	MT Nasal	VI Orchards - Household	N836-3	836-3	3	No FluA or B			33.96	1
17VR011870	17/18 Season	MT Nasal	VI Orchards - Household	N836-1	836-1	40	No FluA or B			35.13	1
17VR011851	17/18 Season	MT Nasal	VI Orchards - Household	N836	836	6	No FluA or B			36.09	1
17VR011856	17/18 Season	MT Nasal	VI Orchards - Household	M840-2	840-2	40	Inconclusive				0
17VR011860	17/18 Season	MT Nasal	VI Orchards - Household	M840	840	12	Inconclusive				0
17VR011817	17/18 Season	MT Nasal	VI Orchards - Household	H838-3	838-3	15	Inconclusive				0
17VR012135	17/18 Season	MT Nasal	VI Orchards - Household	H857-3	857-3	14	No FluA or B			27.73	1
17VR012131	17/18 Season	MT Nasal	VI Orchards - Household	H857-1	857-1	38	No FluA or B			30	1
17VR011811	17/18 Season	MT Nasal	VI Orchards - Household	H838	838	17	No FluA or B			30.01	1
17VR011861	17/18 Season	MT Nasal	VI Orchards - Household	H839	839	15	No FluA or B			30.08	1
17VR011813	17/18 Season	MT Nasal	VI Orchards - Household	H838-1	838-1	48	No FluA or B			30.43	1
17VR011872	17/18 Season	MT Nasal	VI Orchards - Household	H839-2	839-2	42	No FluA or B			33.38	1
17VR011843	17/18 Season	MT Nasal	VI Orchards - Household	M840-1	840-1	40	No FluA or B			33.77	1
17VR012133	17/18 Season	MT Nasal	VI Orchards - Household	H857-2	857-2	47	No FluA or B			33.78	1
17VR011859	17/18 Season	MT Nasal	VI Orchards - Household	H839-3	839-3	7	No FluA or B			33.79	1
17VR011853	17/18 Season	MT Nasal	VI Orchards - Household	H839-1	839-1	38	No FluA or B			34.3	1
17VR011815	17/18 Season	MT Nasal	VI Orchards - Household	H838-2	838-2	10	No FluA or B			35.2	1
17VR011864	17/18 Season	MT Nasal	VI Orchards - Household	M840-3	840-3	10	No FluA or B			35.44	1
17VR011866	17/18 Season	MT Nasal	VI Orchards - Household	R841-1	841-1	36	Inconclusive				0
17VR011925	17/18 Season	MT Nasal	VI Orchards - Household	H843-3	843-3	11	No FluA or B			26.09	1
17VR011912	17/18 Season	MT Nasal	VI Orchards - Household	H843-1	843-1	49	No FluA or B			26.44	1
17VR011921	17/18 Season	MT Nasal	VI Orchards - Household	B844-4	844-4	4	No FluA or B			28.31	1
17VR011919	17/18 Season	MT Nasal	VI Orchards - Household	B844-3	844-3	9	No FluA or B			28.52	1
17VR011917	17/18 Season	MT Nasal	VI Orchards - Household	B844-2	844-2	40	No FluA or B			29.06	1
17VR011923	17/18 Season	MT Nasal	VI Orchards - Household	H843-2	843-2	47	No FluA or B			29.25	1
17VR011854	17/18 Season	MT Nasal	VI Orchards - Household	R841	841	11	No FluA or B			29.39	1
17VR011857	17/18 Season	MT Nasal	VI Orchards - Household	N842	842	7	No FluA or B			29.39	1
17VR011913	17/18 Season	MT Nasal	VI Orchards - Household	B844	844	7	No FluA or B			29.43	1
17VR011915	17/18 Season	MT Nasal	VI Orchards - Household	B844-1	844-1	38	No FluA or B			30.41	1
17VR011850	17/18 Season	MT Nasal	VI Orchards - Household	R841-2	841-2	36	No FluA or B			34.1	1
17VR011910	17/18 Season	MT Nasal	VI Orchards - Household	H843	843	15	No FluA or B			27.07	1
17VR011972	17/18 Season	MT Nasal	VI Orchards - Household	R845-3	845-3	7	No FluA or B			28.19	1
17VR011970	17/18 Season	MT Nasal	VI Orchards - Household	R845-2	845-2	35	No FluA or B			31.31	1
17VR011966	17/18 Season	MT Nasal	VI Orchards - Household	R845	845	10	No FluA or B			31.44	1
17VR011968	17/18 Season	MT Nasal	VI Orchards - Household	R845-1	845-1	35	No FluA or B			35.23	1
17VR011904	17/18 Season	MT Nasal	VI Orchards - Household	M849	849	12	No FluA or B			24.27	1
17VR011909	17/18 Season	MT Nasal	VI Orchards - Household	M849-2	849-2	56	No FluA or B			26.79	1
17VR012022	17/18 Season	MT Nasal	VI Orchards - Household	H847-3	847-3	16	No FluA or B			27.32	1
17VR011907	17/18 Season	MT Nasal	VI Orchards - Household	M849-1	849-1	56	No FluA or B			27.74	1
17VR011965	17/18 Season	MT Nasal	VI Orchards - Household	H848-3	848-3	12	No FluA or B			28.79	1
17VR011959	17/18 Season	MT Nasal	VI Orchards - Household	H848	848	14	No FluA or B			29.22	1
17VR012029	17/18 Season	MT Nasal	VI Orchards - Household	P851-2	851-2	41	No FluA or B			29.37	1
17VR012016	17/18 Season	MT Nasal	VI Orchards - Household	H847	847	15	No FluA or B			30.07	1
17VR011961	17/18 Season	MT Nasal	VI Orchards - Household	H848-1	848-1	40	No FluA or B			30.49	1
17VR012020	17/18 Season	MT Nasal	VI Orchards - Household	H847-2	847-2		No FluA or B			30.84	1
17VR011963	17/18 Season	MT Nasal	VI Orchards - Household	H848-2	848-2	40	No FluA or B			31.32	1
17VR012179	17/18 Season	MT Nasal	VI Orchards - Household	R859-1	859-1	50	No FluA or B			32.21	1
17VR012024	17/18 Season	MT Nasal	VI Orchards - Household	H847-4	847-4	16	No FluA or B			32.34	1
17VR012018	17/18 Season	MT Nasal	VI Orchards - Household	H847-1	847-1		No FluA or B			33.14	1
17VR012177	17/18 Season	MT Nasal	VI Orchards - Household	R859-2	859-2	54	No FluA or B			33.35	1
17VR011973	17/18 Season	MT Nasal	VI Orchards - Household	B850	850	5	No FluA or B			33.53	1
17VR012025	17/18 Season	MT Nasal	VI Orchards - Household	P851	851	8	No FluA or B			34.11	1
17VR012031	17/18 Season	MT Nasal	VI Orchards - Household	P851-3	851-3	11	No FluA or B			34.47	1
17VR012027	17/18 Season	MT Nasal	VI Orchards - Household	P851-1	851-1	39	No FluA or B			35.3	1
17VR011977	17/18 Season	MT Nasal	VI Orchards - Household	B850-2	850-2	35	Inconclusive				0
17VR012043	17/18 Season	MT Nasal	VI Orchards - Household	B855-2	855-2	36	Inconclusive				0
17VR012181	17/18 Season	MT Nasal	VI Orchards - Household	R859-3	859-3	11	No FluA or B			28.78	1
17VR012034	17/18 Season	MT Nasal	VI Orchards - Household	P852-1	852-1	36	No FluA or B			29.21	1
17VR012032	17/18 Season	MT Nasal	VI Orchards - Household	P852	852	5	No FluA or B			32.38	1
17VR012041	17/18 Season	MT Nasal	VI Orchards - Household	B855-1	855-1	37	No FluA or B			32.41	1
17VR012039	17/18 Season	MT Nasal	VI Orchards - Household	B855	855	6	No FluA or B			32.87	1
17VR011979	17/18 Season	MT Nasal	VI Orchards - Household	B850-3	850-3	3	No FluA or B			32.97	1
17VR011975	17/18 Season	MT Nasal	VI Orchards - Household	B850-1	850-1	32	No FluA or B			33.04	1
17VR012036	17/18 Season	MT Nasal	VI Orchards - Household	P852-2	852-2	40	No FluA or B			33.36	1
17VR011981	17/18 Season	MT Nasal	VI Orchards - Household	B850-4	850-4	1	No FluA or B			34.24	1
17VR012038	17/18 Season	MT Nasal	VI Orchards - Household	P852-3	852-3		No FluA or B			34.64	1
17VR012045	17/18 Season	MT Nasal	VI Orchards - Household	B855-3	855-3	8	No FluA or B			34.89	1
17VR012260	17/18 Season	MT Nasal	VI Orchards - Household	P860-2	860-2	44	No FluA or B			31.81	1
17VR012258	17/18 Season	MT Nasal	VI Orchards - Household	P860-1	860-1	30	No FluA or B			32.9	1
17VR012134	17/18 Season	MT Nasal	VI Orchards - Household	H857-2	857-2	47	No FluA or B			29.11	1
17VR012136	17/18 Season	MT Nasal	VI Orchards - Household	H857-3	857-3	14	No FluA or B			30.41	1
17VR012130	17/18 Season	MT Nasal	VI Orchards - Household	H857	857	16	No FluA or B			32.97	1
17VR012132	17/18 Season	MT Nasal	VI Orchards - Household	H857-1	857-1	38	No FluA or B			35.04	1
17VR012359	17/18 Season	MT Nasal	VI Orchards - Household	N863-2	863-2	40	No FluA or B			26.73	1
17VR012352	17/18 Season	MT Nasal	VI Orchards - Household	R862-3	862-3	12	No FluA or B			28.8	1
17VR012350	17/18 Season	MT Nasal	VI Orchards - Household	R862-2	862-2	39	No FluA or B			29.24	1
17VR012180	17/18 Season	MT Nasal	VI Orchards - Household	R859-1	859-1	50	No FluA or B			29.26	1
17VR012354	17/18 Season	MT Nasal	VI Orchards - Household	R862-4	862-4	6	No FluA or B			29.78	1
17VR012348	17/18 Season	MT Nasal	VI Orchards - Household	R862-1	862-1	40	No FluA or B			30.64	1
17VR012357	17/18 Season	MT Nasal	VI Orchards - Household	N863-1	863-1	39	No FluA or B			30.76	1
17VR012176	17/18 Season	MT Nasal	VI Orchards - Household	R859	859	10	No FluA or B			31.15	1
17VR012178	17/18 Season	MT Nasal	VI Orchards - Household	R859-2	859-2	54	No FluA or B			35.37	1
17VR012182	17/18 Season	MT Nasal	VI Orchards - Household	R859-3	859-3	11	No FluA or B			32.58	1
17VR012261	17/18 Season	MT Nasal	VI Orchards - Household	P860-2	860-2	44	No FluA or B			28.28	1
17VR012257	17/18 Season	MT Nasal	VI Orchards - Household	P860	860	10	No FluA or B			30	1
17VR012391	17/18 Season	MT Nasal	VI Orchards - Household	B865-1	865-1	36	No FluA or B			32.13	1
17VR012393	17/18 Season	MT Nasal	VI Orchards - Household	B865-2	865-2	13	No FluA or B			32.59	1
17VR012259	17/18 Season	MT Nasal	VI Orchards - Household	P860-1	860-1	30	No FluA or B			34.01	1

## Sheet: Participant-collect Year 1 SAC
#	Specimen #	Season	Specimen type	Surveillance	Patient Name	Patient ID	Age	Flu PCR Result	Flu A Ct	Flu B Ct	RP Ct		Total Count	513
712	17VR004610	16/17 Season	MT Nasal	VI Orchards - Household	B670-3	670-3	12	No FluA or B			21.34	1	# Inconclusive	24
797	17VR005612	16/17 Season	MT Nasal	VI Orchards - Household	R712-3	712-3	13	No FluA or B			22.82	1	% Adequacy	0.953216
1075	17VR007867	16/17 Season	MT Nasal	VI Orchards - Household	B782-3	782-3	6	No FluA or B			23.98	1	Mean RP CT	31.1585
1375	17VR011904	17/18 Season	MT Nasal	VI Orchards - Household	M849	849	12	No FluA or B			24.27	1
851	17VR005956	16/17 Season	MT Nasal	VI Orchards - Household	H726-3	726-3	12	Flu B (Yamagata)		30.03	24.38	1	Age Demographics
898	17VR006178	16/17 Season	MT Nasal	VI Orchards - Household	H731-2	731-2	12	No FluA or B			24.67	1	4 to 11	299
1275	17VR011863	17/18 Season	MT Nasal	VI Orchards - Household	M840-3	840-3	10	No FluA or B			24.79	1	12 to 14	132
1101	17VR007868	16/17 Season	MT Nasal	VI Orchards - Household	B782-3	782-3	6	No FluA or B			24.9	1	15 to 18	82
938	17VR006197	16/17 Season	MT Nasal	VI Orchards - Household	R738-5	738-5	14	Flu B (Yamagata)		32.67	25.1	1		513
553	17VR004179	16/17 Season	MT Nasal	VI Orchards - Household	R647-3	647-3	6	No FluA or B			25.2	1
837	17VR005878	16/17 Season	MT Nasal	VI Orchards - Household	N724-3	724-3	14	No FluA or B			25.21	1	RP CT Value
1224	17VR011648	17/18 Season	MT Nasal	VI Orchards - Household	H822-2	822-2	11	No FluA or B			25.22	1
1007	17VR007077	16/17 Season	MT Nasal	VI Orchards - Household	H758-4	758-4	10	No FluA or B			25.42	1	Mean	31.1585
185	16VR010323	16/17 Season	MT Nasal	VI Orchards - Household	N505-3	505-3	9	No FluA or B			25.51	1	Standard Error	0.14746
819	17VR005884	16/17 Season	MT Nasal	VI Orchards - Household	R721-3	721-3	9	No FluA or B			25.59	1	Median	31.06
384	17VR002845	16/17 Season	MT Nasal	VI Orchards - Household	R595-3	595-3	11	No FluA or B			25.66	1	Mode	29.09
963	17VR006179	16/17 Season	MT Nasal	VI Orchards - Household	H731-2	731-2	12	No FluA or B			25.68	1	Standard Deviation	3.26083
245	16VR011236	16/17 Season	MT Nasal	VI Orchards - Household	N525-5	525-5	8	No FluA or B			25.69	1	Sample Variance	10.633
910	17VR005871	16/17 Season	MT Nasal	VI Orchards - Household	B725-3	725-3	8	No FluA or B			25.76	1	Kurtosis	-0.697167
771	17VR005464	16/17 Season	MT Nasal	VI Orchards - Household	R706-3	706-3	18	No FluA or B			25.76	1	Skewness	0.0137169
992	17VR007076	16/17 Season	MT Nasal	VI Orchards - Household	H758-4	758-4	10	No FluA or B			25.92	1	Range	16.62
928	17VR005973	16/17 Season	MT Nasal	VI Orchards - Household	R730-3	730-3	13	No FluA or B			26	1	Minimum	21.34
941	17VR006191	16/17 Season	MT Nasal	VI Orchards - Household	R738-3	738-3	18	No FluA or B			26.01	1	Maximum	37.96
83	16VR008846	16/17 Season	MT Nasal	VI Orchards - Household	R455-3	455-3	14	No FluA or B			26.02	1	Sum	15236.5
693	17VR004454	16/17 Season	MT Nasal	VI Orchards - Household	P663-4	663-4	6	No FluA or B			26.06	1	Count	489
1359	17VR011925	17/18 Season	MT Nasal	VI Orchards - Household	H843-3	843-3	11	No FluA or B			26.09	1	Confidence Level(95.0%)	0.289735
1336	17VR011683	17/18 Season	MT Nasal	VI Orchards - Household	B832	832	5	No FluA or B			26.1	1		Lower	Upper
871	17VR006196	16/17 Season	MT Nasal	VI Orchards - Household	R738-5	738-5	14	No FluA or B			26.13	1	95% Confidence Interval	30.8688	31.4483
266	16VR011809	16/17 Season	MT Nasal	VI Orchards - Household	P550-3	550-3	8	No FluA or B			26.19	1
385	17VR002734	16/17 Season	MT Nasal	VI Orchards - Household	P596-3	596-3	12	No FluA or B			26.29	1	Adequacy
820	17VR005469	16/17 Season	MT Nasal	VI Orchards - Household	R706-6	706-6	12	No FluA or B			26.33	1
976	17VR006535	16/17 Season	MT Nasal	VI Orchards - Household	R749-4	749-4	4	No FluA or B			26.39	1	Mean	0.953216
436	17VR003231	16/17 Season	MT Nasal	VI Orchards - Household	N610-5	610-5	4	No FluA or B			26.45	1	Standard Error	0.00933271
1247	17VR011688	17/18 Season	MT Nasal	VI Orchards - Household	B832-3	832-3	4	No FluA or B			26.46	1	Median	1
324	17VR001953	16/17 Season	MT Nasal	VI Orchards - Household	B575-3	575-3	9	No FluA or B			26.48	1	Mode	1
821	17VR005477	16/17 Season	MT Nasal	VI Orchards - Household	R706-5	706-5	14	No FluA or B			26.53	1	Standard Deviation	0.211381
556	17VR003728	16/17 Season	MT Nasal	VI Orchards - Household	M626-4	626-4	6	No FluA or B			26.54	1	Sample Variance	0.044682
911	17VR005879	16/17 Season	MT Nasal	VI Orchards - Household	N724-3	724-3	14	No FluA or B			26.57	1	Kurtosis	16.5971
984	17VR006864	16/17 Season	MT Nasal	VI Orchards - Household	H754-6	754-6	11	No FluA or B			26.61	1	Skewness	-4.30493
1154	17VR008326	16/17 Season	MT Nasal	VI Orchards - Household	H798-6	798-6	12	No FluA or B			26.61	1	Range	1
261	16VR011799	16/17 Season	MT Nasal	VI Orchards - Household	B546-3	546-3	8	No FluA or B			26.62	1	Minimum	0
246	16VR011240	16/17 Season	MT Nasal	VI Orchards - Household	N525-3	525-3	10	No FluA or B			26.63	1	Maximum	1
505	17VR003228	16/17 Season	MT Nasal	VI Orchards - Household	N610-3	610-3	12	No FluA or B			26.64	1	Sum	489
247	16VR011230	16/17 Season	MT Nasal	VI Orchards - Household	N525-4	525-4	10	No FluA or B			26.65	1	Count	513
137	16VR009385	16/17 Season	MT Nasal	VI Orchards - Household	B476-3	476-3	8	No FluA or B			26.7	1	Confidence Level(95.0%)	0.0183351
986	17VR006860	16/17 Season	MT Nasal	VI Orchards - Household	H754-4	754-4	14	No FluA or B			26.72	1		Lower	Upper
1299	17VR011971	17/18 Season	MT Nasal	VI Orchards - Household	R845-3	845-3	7	No FluA or B			26.78	1	95% Confidence Interval	0.934881	0.971551
853	17VR005972	16/17 Season	MT Nasal	VI Orchards - Household	R730-3	730-3	13	No FluA or B			26.83	1
912	17VR006265	16/17 Season	MT Nasal	VI Orchards - Household	R744-3	744-3	10	No FluA or B			26.84	1
1288	17VR011924	17/18 Season	MT Nasal	VI Orchards - Household	H843-3	843-3	11	No FluA or B			27	1
839	17VR005546	16/17 Season	MT Nasal	VI Orchards - Household	R708-3	708-3	8	No FluA or B			27.02	1
1144	17VR008120	16/17 Season	MT Nasal	VI Orchards - Household	R795-2	795-2	9	No FluA or B			27.02	1
437	17VR002846	16/17 Season	MT Nasal	VI Orchards - Household	R595-3	595-3	11	No FluA or B			27.07	1
1369	17VR011910	17/18 Season	MT Nasal	VI Orchards - Household	H843	843	15	No FluA or B			27.07	1
103	16VR009086	16/17 Season	MT Nasal	VI Orchards - Household	H463-3	463-3	13	No FluA or B			27.11	1
931	17VR005971	16/17 Season	MT Nasal	VI Orchards - Household	N727-2	727-2	9	No FluA or B			27.13	1
507	17VR003723	16/17 Season	MT Nasal	VI Orchards - Household	M626-2	626-2	11	No FluA or B			27.13	1
999	17VR006865	16/17 Season	MT Nasal	VI Orchards - Household	H754-6	754-6	11	No FluA or B			27.14	1
1289	17VR011918	17/18 Season	MT Nasal	VI Orchards - Household	B844-3	844-3	9	No FluA or B			27.17	1
713	17VR005111	16/17 Season	MT Nasal	VI Orchards - Household	R694-4	694-4	11	No FluA or B			27.18	1
1059	17VR007793	16/17 Season	MT Nasal	VI Orchards - Household	H777-3	777-3	6	No FluA or B			27.23	1
423	17VR003221	16/17 Season	MT Nasal	VI Orchards - Household	M604-4	604-4	12	No FluA or B			27.25	1
779	17VR005112	16/17 Season	MT Nasal	VI Orchards - Household	R694-4	694-4	11	No FluA or B			27.3	1
557	17VR003736	16/17 Season	MT Nasal	VI Orchards - Household	H624-4	624-4	14	No FluA or B			27.3	1
978	17VR006852	16/17 Season	MT Nasal	VI Orchards - Household	P752-3	752-3	5	No FluA or B			27.31	1
1378	17VR012022	17/18 Season	MT Nasal	VI Orchards - Household	H847-3	847-3	16	No FluA or B			27.32	1
508	17VR003725	16/17 Season	MT Nasal	VI Orchards - Household	M626-3	626-3	9	No FluA or B			27.36	1
932	17VR005965	16/17 Season	MT Nasal	VI Orchards - Household	R730-4	730-4	9	No FluA or B			27.37	1
380	17VR003015	16/17 Season	MT Nasal	VI Orchards - Household	M591-2	591-2	8	No FluA or B			27.52	1
1305	17VR012023	17/18 Season	MT Nasal	VI Orchards - Household	H847-4	847-4	16	No FluA or B			27.52	1
559	17VR003724	16/17 Season	MT Nasal	VI Orchards - Household	M626-2	626-2	11	No FluA or B			27.53	1
476	17VR003407	16/17 Season	MT Nasal	VI Orchards - Household	R618-3	618-3	7	No FluA or B			27.58	1
948	17VR006080	16/17 Season	MT Nasal	VI Orchards - Household	R733-4	733-4	14	No FluA or B			27.59	1
994	17VR007074	16/17 Season	MT Nasal	VI Orchards - Household	H758-3	758-3	12	No FluA or B			27.63	1
802	17VR005802	16/17 Season	MT Nasal	VI Orchards - Household	P716-4	716-4	14	No FluA or B			27.65	1
314	17VR001841	16/17 Season	MT Nasal	VI Orchards - Household	B565-3	565-3	6	No FluA or B			27.72	1
1347	17VR012135	17/18 Season	MT Nasal	VI Orchards - Household	H857-3	857-3	14	No FluA or B			27.73	1
630	17VR004174	16/17 Season	MT Nasal	VI Orchards - Household	P646-3	646-3	13	No FluA or B			27.74	1
875	17VR006190	16/17 Season	MT Nasal	VI Orchards - Household	R738-3	738-3	18	No FluA or B			27.74	1
116	16VR009087	16/17 Season	MT Nasal	VI Orchards - Household	H463-3	463-3	13	No FluA or B			27.75	1
1229	17VR011773	17/18 Season	MT Nasal	VI Orchards - Household	M825-4	825-4	15	No FluA or B			27.76	1
524	17VR003518	16/17 Season	MT Nasal	VI Orchards - Household	N620-3	620-3	12	No FluA or B			27.82	1
803	17VR005800	16/17 Season	MT Nasal	VI Orchards - Household	P716-3	716-3	16	No FluA or B			27.93	1
1062	17VR007859	16/17 Season	MT Nasal	VI Orchards - Household	M778-3	778-3	15	No FluA or B			28	1
740	17VR005238	16/17 Season	MT Nasal	VI Orchards - Household	P698-3	698-3	7	No FluA or B			28.01	1
79	16VR008842	16/17 Season	MT Nasal	VI Orchards - Household	R454-3	454-3	13	No FluA or B			28.03	1
340	17VR001842	16/17 Season	MT Nasal	VI Orchards - Household	B565-3	565-3	6	No FluA or B			28.05	1
1169	17VR008446	16/17 Season	MT Nasal	VI Orchards - Household	B802-3	802-3	9	No FluA or B			28.07	1
866	17VR005613	16/17 Season	MT Nasal	VI Orchards - Household	R712-3	712-3	13	No FluA or B			28.08	1
492	17VR003737	16/17 Season	MT Nasal	VI Orchards - Household	H624-5	624-5	12	No FluA or B			28.09	1
741	17VR004779	16/17 Season	MT Nasal	VI Orchards - Household	R679-5	679-5	14	No FluA or B			28.12	1
126	16VR009384	16/17 Season	MT Nasal	VI Orchards - Household	B476-3	476-3	8	No FluA or B			28.13	1
510	17VR003232	16/17 Season	MT Nasal	VI Orchards - Household	N610-5	610-5	4	No FluA or B			28.15	1
980	17VR006533	16/17 Season	MT Nasal	VI Orchards - Household	R749-3	749-3	9	No FluA or B			28.16	1
824	17VR005465	16/17 Season	MT Nasal	VI Orchards - Household	R706-3	706-3	18	No FluA or B			28.16	1
562	17VR003726	16/17 Season	MT Nasal	VI Orchards - Household	M626-3	626-3	9	No FluA or B			28.17	1
1114	17VR008047	16/17 Season	MT Nasal	VI Orchards - Household	H790-3	790-3	10	No FluA or B			28.17	1
877	17VR005803	16/17 Season	MT Nasal	VI Orchards - Household	P716-4	716-4	14	No FluA or B			28.18	1
1370	17VR011972	17/18 Season	MT Nasal	VI Orchards - Household	R845-3	845-3	7	No FluA or B			28.19	1
171	16VR010322	16/17 Season	MT Nasal	VI Orchards - Household	N505-3	505-3	9	No FluA or B			28.21	1
1216	17VR011599	17/18 Season	MT Nasal	VI Orchards - Household	M819-3	819-3	15	No FluA or B			28.21	1
825	17VR005890	16/17 Season	MT Nasal	VI Orchards - Household	R721-5	721-5	6	No FluA or B			28.22	1
1035	17VR007315	16/17 Season	MT Nasal	VI Orchards - Household	M764-3	764-3	15	No FluA or B			28.22	1
1012	17VR007314	16/17 Season	MT Nasal	VI Orchards - Household	M764-3	764-3	15	No FluA or B			28.23	1
1190	17VR010248	17/18 Season	MT Nasal	VI Orchards - Household	R809-3	809-3	15	No FluA or B			28.27	1
511	17VR003727	16/17 Season	MT Nasal	VI Orchards - Household	M626-4	626-4	6	No FluA or B			28.29	1
1361	17VR011921	17/18 Season	MT Nasal	VI Orchards - Household	B844-4	844-4	4	No FluA or B			28.31	1
1253	17VR011513	17/18 Season	MT Nasal	VI Orchards - Household	N817-3	817-3	10	No FluA or B			28.33	1
255	16VR011588	16/17 Season	MT Nasal	VI Orchards - Household	M539-3	539-3	15	No FluA or B			28.35	1
742	17VR005242	16/17 Season	MT Nasal	VI Orchards - Household	N697-3	697-3	7	No FluA or B			28.36	1
1218	17VR011516	17/18 Season	MT Nasal	VI Orchards - Household	B820-3	820-3	7	No FluA or B			28.37	1
389	17VR002730	16/17 Season	MT Nasal	VI Orchards - Household	P596-4	596-4	14	No FluA or B			28.37	1
933	17VR005957	16/17 Season	MT Nasal	VI Orchards - Household	H726-3	726-3	12	No FluA or B			28.4	1
1306	17VR012021	17/18 Season	MT Nasal	VI Orchards - Household	H847-3	847-3	16	No FluA or B			28.4	1
513	17VR003230	16/17 Season	MT Nasal	VI Orchards - Household	N610-4	610-4	7	No FluA or B			28.47	1
1182	17VR010247	17/18 Season	MT Nasal	VI Orchards - Household	R809-3	809-3	15	No FluA or B			28.51	1
1362	17VR011919	17/18 Season	MT Nasal	VI Orchards - Household	B844-3	844-3	9	No FluA or B			28.52	1
470	17VR003026	16/17 Season	MT Nasal	VI Orchards - Household	M602-3	602-3	15	No FluA or B			28.63	1
774	17VR005472	16/17 Season	MT Nasal	VI Orchards - Household	R706-4	706-4	16	No FluA or B			28.63	1
841	17VR005870	16/17 Season	MT Nasal	VI Orchards - Household	B725-3	725-3	8	No FluA or B			28.66	1
899	17VR005885	16/17 Season	MT Nasal	VI Orchards - Household	R721-3	721-3	9	No FluA or B			28.67	1
563	17VR004065	16/17 Season	MT Nasal	VI Orchards - Household	P644-3	644-3	10	No FluA or B			28.68	1
1131	17VR008321	16/17 Season	MT Nasal	VI Orchards - Household	H798-4	798-4	15	No FluA or B			28.68	1
694	17VR004452	16/17 Season	MT Nasal	VI Orchards - Household	P663-3	663-3	7	No FluA or B			28.69	1
916	17VR005873	16/17 Season	MT Nasal	VI Orchards - Household	B725-4	725-4	6	No FluA or B			28.71	1
775	17VR005476	16/17 Season	MT Nasal	VI Orchards - Household	R706-5	706-5	14	No FluA or B			28.72	1
317	17VR001943	16/17 Season	MT Nasal	VI Orchards - Household	N570-3	570-3	10	No FluA or B			28.75	1
1286	17VR011649	17/18 Season	MT Nasal	VI Orchards - Household	H822-2	822-2	11	No FluA or B			28.78	1
1403	17VR012181	17/18 Season	MT Nasal	VI Orchards - Household	R859-3	859-3	11	No FluA or B			28.78	1
1377	17VR011965	17/18 Season	MT Nasal	VI Orchards - Household	H848-3	848-3	12	No FluA or B			28.79	1
1411	17VR012352	17/18 Season	MT Nasal	VI Orchards - Household	R862-3	862-3	12	No FluA or B			28.8	1
358	17VR001960	16/17 Season	MT Nasal	VI Orchards - Household	H577-4	577-4	10	No FluA or B			28.87	1
880	17VR006194	16/17 Season	MT Nasal	VI Orchards - Household	R738-4	738-4	16	No FluA or B			28.9	1
98	16VR008843	16/17 Season	MT Nasal	VI Orchards - Household	R454-3	454-3	13	No FluA or B			28.91	1
858	17VR005970	16/17 Season	MT Nasal	VI Orchards - Household	N727-2	727-2	9	No FluA or B			28.95	1
444	17VR003229	16/17 Season	MT Nasal	VI Orchards - Household	N610-4	610-4	7	No FluA or B			29.01	1
601	17VR004451	16/17 Season	MT Nasal	VI Orchards - Household	P663-3	663-3	7	No FluA or B			29.01	1
804	17VR005321	16/17 Season	MT Nasal	VI Orchards - Household	P702-3	702-3	15	No FluA or B			29.01	1
828	17VR005888	16/17 Season	MT Nasal	VI Orchards - Household	R721-4	721-4	9	No FluA or B			29.03	1
494	17VR003735	16/17 Season	MT Nasal	VI Orchards - Household	H624-4	624-4	14	No FluA or B			29.03	1
102	16VR008847	16/17 Season	MT Nasal	VI Orchards - Household	R455-3	455-3	14	No FluA or B			29.05	1
279	17VR001052	16/17 Season	MT Nasal	VI Orchards - Household	R555-3	555-3	7	No FluA or B			29.06	1
1023	17VR007376	16/17 Season	MT Nasal	VI Orchards - Household	M768-2	768-2	11	No FluA or B			29.08	1
565	17VR004281	16/17 Season	MT Nasal	VI Orchards - Household	H649-2	649-2	16	No FluA or B			29.08	1
1281	17VR011858	17/18 Season	MT Nasal	VI Orchards - Household	H839-3	839-3	7	No FluA or B			29.09	1
294	17VR001339	16/17 Season	MT Nasal	VI Orchards - Household	N560-3	560-3	9	No FluA or B			29.09	1
477	17VR003517	16/17 Season	MT Nasal	VI Orchards - Household	N620-3	620-3	12	No FluA or B			29.09	1
232	16VR010979	16/17 Season	MT Nasal	VI Orchards - Household	M517-3	517-3	14	No FluA or B			29.09	1
1276	17VR011607	17/18 Season	MT Nasal	VI Orchards - Household	R821-3	821-3	6	No FluA or B			29.12	1
200	16VR010921	16/17 Season	MT Nasal	VI Orchards - Household	B513-3	513-3	8	No FluA or B			29.15	1
1009	17VR007075	16/17 Season	MT Nasal	VI Orchards - Household	H758-3	758-3	12	No FluA or B			29.15	1
605	17VR003983	16/17 Season	MT Nasal	VI Orchards - Household	P631-3	631-3	12	No FluA or B			29.16	1
1380	17VR011959	17/18 Season	MT Nasal	VI Orchards - Household	H848	848	14	No FluA or B			29.22	1
1090	17VR007794	16/17 Season	MT Nasal	VI Orchards - Household	H777-3	777-3	6	No FluA or B			29.23	1
446	17VR002731	16/17 Season	MT Nasal	VI Orchards - Household	P596-4	596-4	14	No FluA or B			29.23	1
611	17VR004528	16/17 Season	MT Nasal	VI Orchards - Household	R667-3	667-3	6	No FluA or B			29.24	1
310	17VR001340	16/17 Season	MT Nasal	VI Orchards - Household	N560-3	560-3	9	No FluA or B			29.24	1
479	17VR003032	16/17 Season	MT Nasal	VI Orchards - Household	M603-3	603-3	13	No FluA or B			29.25	1
217	16VR011239	16/17 Season	MT Nasal	VI Orchards - Household	N525-3	525-3	10	No FluA or B			29.28	1
204	16VR010978	16/17 Season	MT Nasal	VI Orchards - Household	M517-3	517-3	14	No FluA or B			29.29	1
602	17VR004453	16/17 Season	MT Nasal	VI Orchards - Household	P663-4	663-4	6	No FluA or B			29.3	1
327	17VR001957	16/17 Season	MT Nasal	VI Orchards - Household	H577-3	577-3	12	No FluA or B			29.31	1
1091	17VR007788	16/17 Season	MT Nasal	VI Orchards - Household	H776-3	776-3	13	No FluA or B			29.31	1
1001	17VR006861	16/17 Season	MT Nasal	VI Orchards - Household	H754-4	754-4	14	No FluA or B			29.33	1
328	17VR001939	16/17 Season	MT Nasal	VI Orchards - Household	P574-3	574-3	4	No FluA or B			29.34	1
1060	17VR007787	16/17 Season	MT Nasal	VI Orchards - Household	H776-3	776-3	13	No FluA or B			29.37	1
714	17VR005109	16/17 Season	MT Nasal	VI Orchards - Household	R694-3	694-3	15	No FluA or B			29.38	1
1367	17VR011857	17/18 Season	MT Nasal	VI Orchards - Household	N842	842	7	No FluA or B			29.39	1
1364	17VR011854	17/18 Season	MT Nasal	VI Orchards - Household	R841	841	11	No FluA or B			29.39	1
634	17VR004282	16/17 Season	MT Nasal	VI Orchards - Household	H649-2	649-2	16	No FluA or B			29.39	1
447	17VR002735	16/17 Season	MT Nasal	VI Orchards - Household	P596-3	596-3	12	No FluA or B			29.42	1
1366	17VR011913	17/18 Season	MT Nasal	VI Orchards - Household	B844	844	7	No FluA or B			29.43	1
140	16VR009503	16/17 Season	MT Nasal	VI Orchards - Household	H478-3	478-3	14	No FluA or B			29.49	1
1196	17VR011240	17/18 Season	MT Nasal	VI Orchards - Household	P812-3	812-3	5	No FluA or B			29.5	1
533	17VR003982	16/17 Season	MT Nasal	VI Orchards - Household	P631-3	631-3	12	No FluA or B			29.5	1
181	16VR010319	16/17 Season	MT Nasal	VI Orchards - Household	M500-2	500-2	11	No FluA or B			29.51	1
360	17VR001940	16/17 Season	MT Nasal	VI Orchards - Household	P574-3	574-3	4	No FluA or B			29.57	1
566	17VR003734	16/17 Season	MT Nasal	VI Orchards - Household	H624-3	624-3	15	No FluA or B			29.58	1
790	17VR005559	16/17 Season	MT Nasal	VI Orchards - Household	P713-3	713-3	10	No FluA or B			29.6	1
218	16VR011229	16/17 Season	MT Nasal	VI Orchards - Household	N525-4	525-4	10	No FluA or B			29.69	1
464	17VR003317	16/17 Season	MT Nasal	VI Orchards - Household	M615-4	615-4	11	No FluA or B			29.71	1
1413	17VR012354	17/18 Season	MT Nasal	VI Orchards - Household	R862-4	862-4	6	No FluA or B			29.78	1
1076	17VR007873	16/17 Season	MT Nasal	VI Orchards - Household	N783-3	783-3	9	No FluA or B			29.79	1
289	16VR011800	16/17 Season	MT Nasal	VI Orchards - Household	B546-3	546-3	8	No FluA or B			29.81	1
485	17VR003611	16/17 Season	MT Nasal	VI Orchards - Household	N622-3	622-3	9	No FluA or B			29.86	1
518	17VR003318	16/17 Season	MT Nasal	VI Orchards - Household	M615-4	615-4	11	No FluA or B			29.86	1
715	17VR004616	16/17 Season	MT Nasal	VI Orchards - Household	B671-3	671-3	6	No FluA or B			29.97	1
1307	17VR011772	17/18 Season	MT Nasal	VI Orchards - Household	M825-3	825-3	17	No FluA or B			29.99	1
843	17VR005544	16/17 Season	MT Nasal	VI Orchards - Household	R708-2	708-2	10	No FluA or B			30	1
1423	17VR012257	17/18 Season	MT Nasal	VI Orchards - Household	P860	860	10	No FluA or B			30	1
1348	17VR011811	17/18 Season	MT Nasal	VI Orchards - Household	H838	838	17	No FluA or B			30.01	1
732	17VR004698	16/17 Season	MT Nasal	VI Orchards - Household	N683-3	683-3	6	No FluA or B			30.02	1
286	16VR011589	16/17 Season	MT Nasal	VI Orchards - Household	M539-3	539-3	15	No FluA or B			30.07	1
1381	17VR012016	17/18 Season	MT Nasal	VI Orchards - Household	H847	847	15	No FluA or B			30.07	1
1349	17VR011861	17/18 Season	MT Nasal	VI Orchards - Household	H839	839	15	No FluA or B			30.08	1
844	17VR005872	16/17 Season	MT Nasal	VI Orchards - Household	B725-4	725-4	6	No FluA or B			30.09	1
113	16VR008952	16/17 Season	MT Nasal	VI Orchards - Household	M461-3	461-3	11	No FluA or B			30.09	1
991	17VR006714	16/17 Season	MT Nasal	VI Orchards - Household	H751-3	751-3	11	No FluA or B			30.09	1
428	17VR003016	16/17 Season	MT Nasal	VI Orchards - Household	M591-2	591-2	8	No FluA or B			30.12	1
1209	17VR011512	17/18 Season	MT Nasal	VI Orchards - Household	N817-3	817-3	10	No FluA or B			30.13	1
635	17VR004615	16/17 Season	MT Nasal	VI Orchards - Household	B671-3	671-3	6	No FluA or B			30.17	1
1119	17VR008119	16/17 Season	MT Nasal	VI Orchards - Household	R795-2	795-2	9	No FluA or B			30.17	1
345	17VR001944	16/17 Season	MT Nasal	VI Orchards - Household	N570-3	570-3	10	No FluA or B			30.19	1
225	16VR010876	16/17 Season	MT Nasal	VI Orchards - Household	N514-3	514-3	13	No FluA or B			30.2	1
376	17VR002634	16/17 Season	MT Nasal	VI Orchards - Household	N589-3	589-3	7	No FluA or B			30.24	1
861	17VR005964	16/17 Season	MT Nasal	VI Orchards - Household	R730-4	730-4	9	No FluA or B			30.24	1
166	16VR010318	16/17 Season	MT Nasal	VI Orchards - Household	M500-2	500-2	11	No FluA or B			30.27	1
1267	17VR011600	17/18 Season	MT Nasal	VI Orchards - Household	M819-3	819-3	15	No FluA or B			30.28	1
975	17VR006713	16/17 Season	MT Nasal	VI Orchards - Household	H751-3	751-3	11	No FluA or B			30.29	1
955	17VR006532	16/17 Season	MT Nasal	VI Orchards - Household	R749-3	749-3	9	No FluA or B			30.3	1
636	17VR004178	16/17 Season	MT Nasal	VI Orchards - Household	R647-2	647-2	9	No FluA or B			30.31	1
1117	17VR008016	16/17 Season	MT Nasal	VI Orchards - Household	R793-2	793-2	7	No FluA or B			30.32	1
414	17VR003025	16/17 Season	MT Nasal	VI Orchards - Household	M602-3	602-3	15	No FluA or B			30.34	1
1408	17VR012136	17/18 Season	MT Nasal	VI Orchards - Household	H857-3	857-3	14	No FluA or B			30.41	1
1050	17VR007377	16/17 Season	MT Nasal	VI Orchards - Household	M768-2	768-2	11	No FluA or B			30.45	1
638	17VR004160	16/17 Season	MT Nasal	VI Orchards - Household	P641-2	641-2	8	No FluA or B			30.48	1
956	17VR006528	16/17 Season	MT Nasal	VI Orchards - Household	N748-3	748-3	13	No FluA or B			30.49	1
746	17VR004777	16/17 Season	MT Nasal	VI Orchards - Household	R679-4	679-4	15	No FluA or B			30.52	1
362	17VR001954	16/17 Season	MT Nasal	VI Orchards - Household	B575-3	575-3	9	No FluA or B			30.53	1
1151	17VR008380	16/17 Season	MT Nasal	VI Orchards - Household	N801-2	801-2	11	No FluA or B			30.54	1
219	16VR011235	16/17 Season	MT Nasal	VI Orchards - Household	N525-5	525-5	8	No FluA or B			30.56	1
1235	17VR011771	17/18 Season	MT Nasal	VI Orchards - Household	M825-3	825-3	17	No FluA or B			30.6	1
394	17VR002726	16/17 Season	MT Nasal	VI Orchards - Household	P596-5	596-5	8	No FluA or B			30.63	1
957	17VR006195	16/17 Season	MT Nasal	VI Orchards - Household	R738-4	738-4	16	No FluA or B			30.65	1
212	16VR011153	16/17 Season	MT Nasal	VI Orchards - Household	H522-3	522-3	10	No FluA or B			30.66	1
1232	17VR011431	17/18 Season	MT Nasal	VI Orchards - Household	H816	816	15	No FluA or B			30.67	1
1120	17VR008121	16/17 Season	MT Nasal	VI Orchards - Household	R795-3	795-3	7	No FluA or B			30.68	1
1140	17VR008265	16/17 Season	MT Nasal	VI Orchards - Household	H800-3	800-3	13	No FluA or B			30.69	1
717	17VR004680	16/17 Season	MT Nasal	VI Orchards - Household	N669-3	669-3	4	No FluA or B			30.71	1
429	17VR003141	16/17 Season	MT Nasal	VI Orchards - Household	M609-2	609-2	11	No FluA or B			30.71	1
331	17VR001941	16/17 Season	MT Nasal	VI Orchards - Household	B575-6	575-6	7	No FluA or B			30.74	1
1004	17VR006859	16/17 Season	MT Nasal	VI Orchards - Household	H754-3	754-3	16	No FluA or B			30.76	1
1083	17VR007879	16/17 Season	MT Nasal	VI Orchards - Household	N785-3	785-3	9	No FluA or B			30.8	1
525	17VR003966	16/17 Season	MT Nasal	VI Orchards - Household	4630-4	630-4	8	No FluA or B			30.81	1
418	17VR003031	16/17 Season	MT Nasal	VI Orchards - Household	M603-3	603-3	13	No FluA or B			30.83	1
1186	17VR010135	17/18 Season	MT Nasal	VI Orchards - Household	N808-3	808-3	8	No FluA or B			30.86	1
136	16VR009502	16/17 Season	MT Nasal	VI Orchards - Household	H478-3	478-3	14	No FluA or B			30.86	1
887	17VR005793	16/17 Season	MT Nasal	VI Orchards - Household	M718-3	718-3	14	No FluA or B			30.88	1
364	17VR001942	16/17 Season	MT Nasal	VI Orchards - Household	B575-6	575-6	7	No FluA or B			30.98	1
240	16VR011154	16/17 Season	MT Nasal	VI Orchards - Household	H522-3	522-3	10	No FluA or B			31	1
281	17VR001058	16/17 Season	MT Nasal	VI Orchards - Household	R555-4	555-4	7	No FluA or B			31.01	1
639	17VR004687	16/17 Season	MT Nasal	VI Orchards - Household	N669-6	669-6	17	No FluA or B			31.02	1
567	17VR004185	16/17 Season	MT Nasal	VI Orchards - Household	N650-3	650-3	12	No FluA or B			31.03	1
625	17VR004679	16/17 Season	MT Nasal	VI Orchards - Household	N669-3	669-3	4	Flu A (H3)	34.79		31.06	1
1005	17VR006863	16/17 Season	MT Nasal	VI Orchards - Household	H754-5	754-5	12	No FluA or B			31.06	1
1207	17VR011514	17/18 Season	MT Nasal	VI Orchards - Household	H814-3	814-3	12	No FluA or B			31.07	1
498	17VR003142	16/17 Season	MT Nasal	VI Orchards - Household	M609-2	609-2	11	No FluA or B			31.11	1
1311	17VR012030	17/18 Season	MT Nasal	VI Orchards - Household	P851-3	851-3	11	No FluA or B			31.12	1
1416	17VR012176	17/18 Season	MT Nasal	VI Orchards - Household	R859	859	10	No FluA or B			31.15	1
177	16VR010126	16/17 Season	MT Nasal	VI Orchards - Household	P498-2	498-2	6	No FluA or B			31.16	1
1195	17VR010410	17/18 Season	MT Nasal	VI Orchards - Household	R810-1	810-1	7	No FluA or B			31.17	1
1312	17VR011663	17/18 Season	MT Nasal	VI Orchards - Household	P827	827	6	No FluA or B			31.24	1
453	17VR003227	16/17 Season	MT Nasal	VI Orchards - Household	N610-3	610-3	12	No FluA or B			31.24	1
520	17VR003316	16/17 Season	MT Nasal	VI Orchards - Household	M615-3	615-3	9	No FluA or B			31.25	1
1314	17VR011964	17/18 Season	MT Nasal	VI Orchards - Household	H848-3	848-3	12	No FluA or B			31.27	1
183	16VR010268	16/17 Season	MT Nasal	VI Orchards - Household	N504-3	504-3	10	No FluA or B			31.28	1
226	16VR010922	16/17 Season	MT Nasal	VI Orchards - Household	B513-3	513-3	8	No FluA or B			31.32	1
499	17VR003140	16/17 Season	MT Nasal	VI Orchards - Household	R608-3	608-3	15	No FluA or B			31.32	1
902	17VR005891	16/17 Season	MT Nasal	VI Orchards - Household	R721-5	721-5	6	No FluA or B			31.33	1
1121	17VR008133	16/17 Season	MT Nasal	VI Orchards - Household	M797-3	797-3	11	No FluA or B			31.34	1
1270	17VR011594	17/18 Season	MT Nasal	VI Orchards - Household	M819	819	13	No FluA or B			31.38	1
1157	17VR008318	16/17 Season	MT Nasal	VI Orchards - Household	H798-3	798-3	16	No FluA or B			31.38	1
1132	17VR008048	16/17 Season	MT Nasal	VI Orchards - Household	H790-3	790-3	10	No FluA or B			31.44	1
1372	17VR011966	17/18 Season	MT Nasal	VI Orchards - Household	R845	845	10	No FluA or B			31.44	1
455	17VR002737	16/17 Season	MT Nasal	VI Orchards - Household	R598-3	598-3	6	No FluA or B			31.45	1
830	17VR005473	16/17 Season	MT Nasal	VI Orchards - Household	R706-4	706-4	16	No FluA or B			31.45	1
1198	17VR011237	17/18 Season	MT Nasal	VI Orchards - Household	P812	812	7	No FluA or B			31.46	1
903	17VR005889	16/17 Season	MT Nasal	VI Orchards - Household	R721-4	721-4	9	No FluA or B			31.46	1
1153	17VR008322	16/17 Season	MT Nasal	VI Orchards - Household	H798-4	798-4	15	No FluA or B			31.46	1
705	17VR004774	16/17 Season	MT Nasal	VI Orchards - Household	R679-3	679-3	18	No FluA or B			31.5	1
194	16VR010927	16/17 Season	MT Nasal	VI Orchards - Household	N511-3	511-3	8	No FluA or B			31.51	1
208	16VR010928	16/17 Season	MT Nasal	VI Orchards - Household	N511-3	511-3	8	No FluA or B			31.53	1
781	17VR005110	16/17 Season	MT Nasal	VI Orchards - Household	R694-3	694-3	15	No FluA or B			31.53	1
500	17VR003733	16/17 Season	MT Nasal	VI Orchards - Household	H624-3	624-3	15	No FluA or B			31.55	1
302	17VR001053	16/17 Season	MT Nasal	VI Orchards - Household	R555-3	555-3	7	No FluA or B			31.61	1
1146	17VR008134	16/17 Season	MT Nasal	VI Orchards - Household	M797-3	797-3	11	No FluA or B			31.67	1
706	17VR004778	16/17 Season	MT Nasal	VI Orchards - Household	R679-5	679-5	14	No FluA or B			31.74	1
703	17VR004458	16/17 Season	MT Nasal	VI Orchards - Household	M665-2	665-2	11	Flu A (H3)	34.09		31.82	1
996	17VR006853	16/17 Season	MT Nasal	VI Orchards - Household	P752-3	752-3	5	No FluA or B			31.85	1
1287	17VR011814	17/18 Season	MT Nasal	VI Orchards - Household	H838-2	838-2	10	No FluA or B			31.85	1
456	17VR003237	16/17 Season	MT Nasal	VI Orchards - Household	N612-3	612-3	13	No FluA or B			31.85	1
296	16VR011895	16/17 Season	MT Nasal	VI Orchards - Household	M544-3	544-3	10	No FluA or B			31.88	1
569	17VR004173	16/17 Season	MT Nasal	VI Orchards - Household	P646-3	646-3	14	No FluA or B			31.9	1
783	17VR005543	16/17 Season	MT Nasal	VI Orchards - Household	R708-2	708-2	10	No FluA or B			31.91	1
196	16VR010476	16/17 Season	MT Nasal	VI Orchards - Household	R509-3	509-3	9	No FluA or B			31.97	1
1167	17VR008381	16/17 Season	MT Nasal	VI Orchards - Household	N801-2	801-2	11	No FluA or B			31.97	1
1233	17VR011496	17/18 Season	MT Nasal	VI Orchards - Household	H814	814	16	No FluA or B			32.01	1
465	17VR003315	16/17 Season	MT Nasal	VI Orchards - Household	M615-3	615-3	9	No FluA or B			32.02	1
768	17VR005320	16/17 Season	MT Nasal	VI Orchards - Household	P702-3	702-3	15	No FluA or B			32.03	1
1072	17VR007861	16/17 Season	MT Nasal	VI Orchards - Household	M778-4	778-4	10	No FluA or B			32.09	1
1163	17VR008445	16/17 Season	MT Nasal	VI Orchards - Household	B802-3	802-3	9	No FluA or B			32.1	1
970	17VR006266	16/17 Season	MT Nasal	VI Orchards - Household	R744-3	744-3	10	No FluA or B			32.1	1
735	17VR004692	16/17 Season	MT Nasal	VI Orchards - Household	P682-3	682-3	4	No FluA or B			32.18	1
304	16VR011817	16/17 Season	MT Nasal	VI Orchards - Household	P556-3	556-3	8	No FluA or B			32.18	1
1205	17VR011439	17/18 Season	MT Nasal	VI Orchards - Household	H816-4	816-4	11	No FluA or B			32.18	1
570	17VR004167	16/17 Season	MT Nasal	VI Orchards - Household	R643-3	643-3	13	No FluA or B			32.18	1
163	16VR010125	16/17 Season	MT Nasal	VI Orchards - Household	P498-2	498-2	6	No FluA or B			32.27	1
421	17VR002635	16/17 Season	MT Nasal	VI Orchards - Household	N589-3	589-3	7	No FluA or B			32.28	1
960	17VR006534	16/17 Season	MT Nasal	VI Orchards - Household	R749-4	749-4	4	No FluA or B			32.3	1
847	17VR005552	16/17 Season	MT Nasal	VI Orchards - Household/VI Hospitalized	B709-3	709-3	7	No FluA or B			32.3	1
1315	17VR011656	17/18 Season	MT Nasal	VI Orchards - Household	P826	826	9	No FluA or B			32.32	1
97	16VR008951	16/17 Season	MT Nasal	VI Orchards - Household	M461-3	461-3	11	No FluA or B			32.33	1
1200	17VR011241	17/18 Season	MT Nasal	VI Orchards - Household	P812-3	812-3	5	No FluA or B			32.34	1
1384	17VR012024	17/18 Season	MT Nasal	VI Orchards - Household	H847-4	847-4	16	No FluA or B			32.34	1
1396	17VR012032	17/18 Season	MT Nasal	VI Orchards - Household	P852	852	5	No FluA or B			32.38	1
398	17VR002387	16/17 Season	MT Nasal	VI Orchards - Household	R582-3	582-3	12	No FluA or B			32.39	1
584	17VR004287	16/17 Season	MT Nasal	VI Orchards - Household	H651-2	651-2	12	No FluA or B			32.4	1
642	17VR004186	16/17 Season	MT Nasal	VI Orchards - Household	N650-3	650-3	12	No FluA or B			32.41	1
336	17VR001959	16/17 Season	MT Nasal	VI Orchards - Household	H577-4	577-4	10	No FluA or B			32.45	1
516	17VR003244	16/17 Season	MT Nasal	VI Orchards - Household	P613-3	613-3	14	No FluA or B			32.45	1
983	17VR006529	16/17 Season	MT Nasal	VI Orchards - Household	N748-3	748-3	13	No FluA or B			32.5	1
925	17VR006206	16/17 Season	MT Nasal	VI Orchards - Household	M745-4	745-4	10	No FluA or B			32.52	1
989	17VR006858	16/17 Season	MT Nasal	VI Orchards - Household	H754-3	754-3	16	No FluA or B			32.52	1
201	16VR010875	16/17 Season	MT Nasal	VI Orchards - Household	N514-3	514-3	13	No FluA or B			32.55	1
810	17VR005786	16/17 Season	MT Nasal	VI Orchards - Household	R720-3	720-3	8	No FluA or B			32.57	1
811	17VR005792	16/17 Season	MT Nasal	VI Orchards - Household	M718-3	718-3	14	No FluA or B			32.57	1
1419	17VR012182	17/18 Season	MT Nasal	VI Orchards - Household	R859-3	859-3	11	No FluA or B			32.58	1
1424	17VR012393	17/18 Season	MT Nasal	VI Orchards - Household	B865-2	865-2	13	No FluA or B			32.59	1
793	17VR005243	16/17 Season	MT Nasal	VI Orchards - Household	N697-3	697-3	7	No FluA or B			32.65	1
1042	17VR007657	16/17 Season	MT Nasal	VI Orchards - Household	B773-4	773-4	11	No FluA or B			32.66	1
241	16VR011465	16/17 Season	MT Nasal	VI Orchards - Household	P536-3	536-3	7	No FluA or B			32.68	1
669	17VR004691	16/17 Season	MT Nasal	VI Orchards - Household	P682-3	682-3	4	No FluA or B			32.69	1
517	17VR003246	16/17 Season	MT Nasal	VI Orchards - Household	P613-4	613-4	12	No FluA or B			32.7	1
189	16VR010477	16/17 Season	MT Nasal	VI Orchards - Household	R509-3	509-3	9	No FluA or B			32.76	1
961	17VR006078	16/17 Season	MT Nasal	VI Orchards - Household	R733-3	733-3	17	No FluA or B			32.79	1
350	17VR002386	16/17 Season	MT Nasal	VI Orchards - Household	R582-3	582-3	12	No FluA or B			32.8	1
76	16VR008755	16/17 Season	MT Nasal	VI Orchards - Household	P450-3	450-3	5	No FluA or B			32.81	1
682	17VR004845	16/17 Season	MT Nasal	VI Orchards - Household	N687-3	687-3	7	No FluA or B			32.83	1
537	17VR003612	16/17 Season	MT Nasal	VI Orchards - Household	N622-3	622-3	9	No FluA or B			32.83	1
1399	17VR012039	17/18 Season	MT Nasal	VI Orchards - Household	B855	855	6	No FluA or B			32.87	1
892	17VR006079	16/17 Season	MT Nasal	VI Orchards - Household	R733-4	733-4	14	No FluA or B			32.88	1
459	17VR003243	16/17 Season	MT Nasal	VI Orchards - Household	P613-3	613-3	14	No FluA or B			32.92	1
1334	17VR011810	17/18 Season	MT Nasal	VI Orchards - Household	M831	831	12	No FluA or B			32.96	1
1409	17VR012130	17/18 Season	MT Nasal	VI Orchards - Household	H857	857	16	No FluA or B			32.97	1
893	17VR005801	16/17 Season	MT Nasal	VI Orchards - Household	P716-3	716-3	16	No FluA or B			33.03	1
643	17VR004180	16/17 Season	MT Nasal	VI Orchards - Household	R647-3	647-3	6	No FluA or B			33.08	1
167	16VR010267	16/17 Season	MT Nasal	VI Orchards - Household	N504-3	504-3	10	No FluA or B			33.08	1
1282	17VR011608	17/18 Season	MT Nasal	VI Orchards - Household	H822	822	15	No FluA or B			33.08	1
721	17VR004626	16/17 Season	MT Nasal	VI Orchards - Household	P675-2	675-2	7	No FluA or B			33.12	1
1335	17VR011775	17/18 Season	MT Nasal	VI Orchards - Household	P829	829	6	No FluA or B			33.16	1
1180	17VR010134	17/18 Season	MT Nasal	VI Orchards - Household	N808-3	808-3	8	No FluA or B			33.17	1
1264	17VR011782	17/18 Season	MT Nasal	VI Orchards - Household	P829-4	829-4	4	No FluA or B			33.18	1
590	17VR004368	16/17 Season	MT Nasal	VI Orchards - Household	P661-3	661-3	14	No FluA or B			33.18	1
683	17VR004373	16/17 Season	MT Nasal	VI Orchards - Household	N653-3	653-3	4	No FluA or B			33.19	1
617	17VR004144	16/17 Season	MT Nasal	VI Orchards - Household	M633-3	633-3	15	No FluA or B			33.19	1
501	17VR003238	16/17 Season	MT Nasal	VI Orchards - Household	N612-3	612-3	13	No FluA or B			33.2	1
1206	17VR011437	17/18 Season	MT Nasal	VI Orchards - Household	H816-3	816-3	13	No FluA or B			33.26	1
282	16VR011816	16/17 Season	MT Nasal	VI Orchards - Household	P556-3	556-3	8	No FluA or B			33.3	1
707	17VR004529	16/17 Season	MT Nasal	VI Orchards - Household	R667-3	667-3	6	No FluA or B			33.33	1
503	17VR003739	16/17 Season	MT Nasal	VI Orchards - Household	H624-6	624-6	11	No FluA or B			33.33	1
863	17VR005560	16/17 Season	MT Nasal	VI Orchards - Household	P713-3	713-3	10	No FluA or B			33.41	1
921	17VR006259	16/17 Season	MT Nasal	VI Orchards - Household	N742-3	742-3	7	No FluA or B			33.42	1
904	17VR005681	16/17 Season	MT Nasal	VI Orchards - Household	N722-3	722-3	10	No FluA or B			33.43	1
488	17VR003220	16/17 Season	MT Nasal	VI Orchards - Household	M604-3	604-3	9	No FluA or B			33.44	1
1106	17VR007874	16/17 Season	MT Nasal	VI Orchards - Household	N783-3	783-3	9	No FluA or B			33.47	1
1392	17VR011973	17/18 Season	MT Nasal	VI Orchards - Household	B850	850	5	No FluA or B			33.53	1
1242	17VR011515	17/18 Season	MT Nasal	VI Orchards - Household	H814-3	814-3	12	No FluA or B			33.56	1
489	17VR003222	16/17 Season	MT Nasal	VI Orchards - Household	M604-4	604-4	12	No FluA or B			33.62	1
1107	17VR007860	16/17 Season	MT Nasal	VI Orchards - Household	M778-3	778-3	15	No FluA or B			33.62	1
548	17VR004143	16/17 Season	MT Nasal	VI Orchards - Household	M633-3	633-3	15	No FluA or B			33.65	1
618	17VR004146	16/17 Season	MT Nasal	VI Orchards - Household	M633-4	633-4	10	No FluA or B			33.68	1
400	17VR002736	16/17 Season	MT Nasal	VI Orchards - Household	R598-3	598-3	6	No FluA or B			33.73	1
1052	17VR007465	16/17 Season	MT Nasal	VI Orchards - Household	N766-2	766-2	10	No FluA or B			33.73	1
1353	17VR011859	17/18 Season	MT Nasal	VI Orchards - Household	H839-3	839-3	7	No FluA or B			33.79	1
894	17VR006198	16/17 Season	MT Nasal	VI Orchards - Household	R738-6	738-6	12	No FluA or B			33.79	1
1191	17VR010254	17/18 Season	MT Nasal	VI Orchards - Household	R809-4	809-4	13	No FluA or B			33.79	1
795	17VR005239	16/17 Season	MT Nasal	VI Orchards - Household	P698-3	698-3	7	No FluA or B			33.8	1
1176	17VR009207	16/17 Season	MT Nasal	VI Orchards - Household	R807-3	807-3	15	No FluA or B			33.83	1
815	17VR005784	16/17 Season	MT Nasal	VI Orchards - Household	R720-4	720-4	5	No FluA or B			33.89	1
697	17VR004857	16/17 Season	MT Nasal	VI Orchards - Household	N689-3	689-3	7	No FluA or B			33.9	1
592	17VR003967	16/17 Season	MT Nasal	VI Orchards - Household	4630-4	630-4	8	No FluA or B			33.92	1
784	17VR005545	16/17 Season	MT Nasal	VI Orchards - Household	R708-3	708-3	8	No FluA or B			33.94	1
750	17VR004846	16/17 Season	MT Nasal	VI Orchards - Household	N687-3	687-3	7	No FluA or B			33.96	1
260	16VR011328	16/17 Season	MT Nasal	VI Orchards - Household	R529-3	529-3	15	No FluA or B			33.96	1
571	17VR004161	16/17 Season	MT Nasal	VI Orchards - Household	P641-3	641-3	7	No FluA or B			34	1
1295	17VR011920	17/18 Season	MT Nasal	VI Orchards - Household	B844-4	844-4	4	No FluA or B			34.01	1
92	16VR008753	16/17 Season	MT Nasal	VI Orchards - Household	P450-3	450-3	5	No FluA or B			34.01	1
272	16VR011466	16/17 Season	MT Nasal	VI Orchards - Household	P536-3	536-3	7	No FluA or B			34.01	1
647	17VR004066	16/17 Season	MT Nasal	VI Orchards - Household	P644-3	644-3	10	No FluA or B			34.01	1
87	16VR008881	16/17 Season	MT Nasal	VI Orchards - Household	M457-3	457-3	9	No FluA or B			34.03	1
971	17VR006207	16/17 Season	MT Nasal	VI Orchards - Household	M745-4	745-4	10	No FluA or B			34.05	1
1047	17VR007381	16/17 Season	MT Nasal	VI Orchards - Household	M771-2	771-2	8	No FluA or B			34.07	1
573	17VR003740	16/17 Season	MT Nasal	VI Orchards - Household	H624-6	624-6	11	No FluA or B			34.07	1
723	17VR004622	16/17 Season	MT Nasal	VI Orchards - Household	N672-3	672-3	12	No FluA or B			34.07	1
107	16VR008882	16/17 Season	MT Nasal	VI Orchards - Household	M457-3	457-3	9	No FluA or B			34.09	1
751	17VR004775	16/17 Season	MT Nasal	VI Orchards - Household	R679-3	679-3	18	No FluA or B			34.09	1
1388	17VR012025	17/18 Season	MT Nasal	VI Orchards - Household	P851	851	8	No FluA or B			34.11	1
648	17VR004156	16/17 Season	MT Nasal	VI Orchards - Household	B640-3	640-3	7	No FluA or B			34.12	1
574	17VR004177	16/17 Season	MT Nasal	VI Orchards - Household	R647-2	647-2	9	No FluA or B			34.17	1
273	16VR011894	16/17 Season	MT Nasal	VI Orchards - Household	M544-3	544-3	10	No FluA or B			34.17	1
1055	17VR007473	16/17 Season	MT Nasal	VI Orchards - Household	B772-4	772-4	11	No FluA or B			34.17	1
538	17VR003984	16/17 Season	MT Nasal	VI Orchards - Household	P631-4	631-4	9	No FluA or B			34.18	1
1045	17VR007428	16/17 Season	MT Nasal	VI Orchards - Household	B763-3	763-3	7	No FluA or B			34.21	1
1337	17VR011799	17/18 Season	MT Nasal	VI Orchards - Household	H830	830	16	No FluA or B			34.22	1
529	17VR003408	16/17 Season	MT Nasal	VI Orchards - Household	R618-3	618-3	7	No FluA or B			34.24	1
323	17VR001771	16/17 Season	MT Nasal	VI Orchards - Household	P572-4	572-4	5	no FluA or B			34.25	1
368	17VR001958	16/17 Season	MT Nasal	VI Orchards - Household	H577-3	577-3	12	No FluA or B			34.26	1
1096	17VR007749	16/17 Season	MT Nasal	VI Orchards - Household	B781-3	781-3	5	No FluA or B			34.31	1
1239	17VR011428	17/18 Season	MT Nasal	VI Orchards - Household	R813	813	11	No FluA or B			34.38	1
1108	17VR007862	16/17 Season	MT Nasal	VI Orchards - Household	M778-4	778-4	10	No FluA or B			34.39	1
652	17VR004172	16/17 Season	MT Nasal	VI Orchards - Household	P646-2	646-2	16	No FluA or B			34.45	1
298	16VR011810	16/17 Season	MT Nasal	VI Orchards - Household	P550-3	550-3	8	No FluA or B			34.47	1
1389	17VR012031	17/18 Season	MT Nasal	VI Orchards - Household	P851-3	851-3	11	No FluA or B			34.47	1
1256	17VR011499	17/18 Season	MT Nasal	VI Orchards - Household	H818-3	818-3	15	No FluA or B			34.48	1
1158	17VR008266	16/17 Season	MT Nasal	VI Orchards - Household	H800-3	800-3	13	No FluA or B			34.5	1
435	17VR003139	16/17 Season	MT Nasal	VI Orchards - Household	R608-3	608-3	15	No FluA or B			34.52	1
461	17VR002727	16/17 Season	MT Nasal	VI Orchards - Household	P596-5	596-5	8	No FluA or B			34.55	1
654	17VR004168	16/17 Season	MT Nasal	VI Orchards - Household	R643-3	643-3	13	No FluA or B			34.57	1
1164	17VR008451	16/17 Season	MT Nasal	VI Orchards - Household	M803-3	803-3	9	No FluA or B			34.62	1
576	17VR004171	16/17 Season	MT Nasal	VI Orchards - Household	P646-2	646-2	16	No FluA or B			34.68	1
1068	17VR007748	16/17 Season	MT Nasal	VI Orchards - Household	B781-3	781-3	5	No FluA or B			34.72	1
670	17VR004697	16/17 Season	MT Nasal	VI Orchards - Household	N683-3	683-3	6	No FluA or B			34.72	1
577	17VR004155	16/17 Season	MT Nasal	VI Orchards - Household	B640-3	640-3	7	No FluA or B			34.72	1
726	17VR004686	16/17 Season	MT Nasal	VI Orchards - Household	N669-7	669-7	16	No FluA or B			34.76	1
1212	17VR011498	17/18 Season	MT Nasal	VI Orchards - Household	H818-3	818-3	15	No FluA or B			34.77	1
786	17VR005551	16/17 Season	MT Nasal	VI Orchards - Household	B709-3	709-3	7	No FluA or B			34.79	1
1394	17VR012045	17/18 Season	MT Nasal	VI Orchards - Household	B855-3	855-3	8	No FluA or B			34.89	1
972	17VR006205	16/17 Season	MT Nasal	VI Orchards - Household	M745-3	745-3	18	No FluA or B			34.89	1
656	17VR004162	16/17 Season	MT Nasal	VI Orchards - Household	P641-3	641-3	7	No FluA or B			35.04	1
462	17VR003245	16/17 Season	MT Nasal	VI Orchards - Household	P613-4	613-4	12	No FluA or B			35.05	1
685	17VR004851	16/17 Season	MT Nasal	VI Orchards - Household	N688-3	688-3	10	No FluA or B			35.06	1
708	17VR004776	16/17 Season	MT Nasal	VI Orchards - Household	R679-4	679-4	15	No FluA or B			35.07	1
777	17VR005480	16/17 Season	MT Nasal	VI Orchards - Household	N705-2	705-2	12	No FluA or B			35.09	1
1135	17VR008325	16/17 Season	MT Nasal	VI Orchards - Household	H798-6	798-6	12	No FluA or B			35.09	1
973	17VR006260	16/17 Season	MT Nasal	VI Orchards - Household	N742-3	742-3	7	No FluA or B			35.1	1
728	17VR004688	16/17 Season	MT Nasal	VI Orchards - Household	N669-6	669-6	17	No FluA or B			35.1	1
1025	17VR007380	16/17 Season	MT Nasal	VI Orchards - Household	M771-2	771-2	8	No FluA or B			35.14	1
1184	17VR010253	17/18 Season	MT Nasal	VI Orchards - Household	R809-4	809-4	13	No FluA or B			35.14	1
687	17VR004369	16/17 Season	MT Nasal	VI Orchards - Household	P661-3	661-3	14	No FluA or B			35.17	1
833	17VR005481	16/17 Season	MT Nasal	VI Orchards - Household	N705-2	705-2	12	No FluA or B			35.18	1
1346	17VR011815	17/18 Season	MT Nasal	VI Orchards - Household	H838-2	838-2	10	No FluA or B			35.2	1
1317	17VR011774	17/18 Season	MT Nasal	VI Orchards - Household	M825-4	825-4	15	No FluA or B			35.2	1
1086	17VR007658	16/17 Season	MT Nasal	VI Orchards - Household	B773-4	773-4	11	No FluA or B			35.21	1
657	17VR004609	16/17 Season	MT Nasal	VI Orchards - Household	B670-3	670-3	12	No FluA or B			35.22	1
1136	17VR008327	16/17 Season	MT Nasal	VI Orchards - Household	H798-5	798-5	13	No FluA or B			35.24	1
1172	17VR008452	16/17 Season	MT Nasal	VI Orchards - Household	M803-3	803-3	9	No FluA or B			35.27	1
1302	17VR011655	17/18 Season	MT Nasal	VI Orchards - Household	H823-3	823-3	12	No FluA or B			35.28	1
1274	17VR011601	17/18 Season	MT Nasal	VI Orchards - Household	R821	821	11	No FluA or B			35.32	1
1099	17VR007743	16/17 Season	MT Nasal	VI Orchards - Household	H780-3	780-3	12	No FluA or B			35.4	1
755	17VR004852	16/17 Season	MT Nasal	VI Orchards - Household	N688-3	688-3	10	No FluA or B			35.43	1
1356	17VR011864	17/18 Season	MT Nasal	VI Orchards - Household	M840-3	840-3	10	No FluA or B			35.44	1
1263	17VR011806	17/18 Season	MT Nasal	VI Orchards - Household	H830-4	830-4	15	No FluA or B			35.46	1
1071	17VR007742	16/17 Season	MT Nasal	VI Orchards - Household	H780-3	780-3	12	No FluA or B			35.49	1
1081	17VR007656	16/17 Season	MT Nasal	VI Orchards - Household	B773-3	773-3	13	No FluA or B			35.54	1
990	17VR006862	16/17 Season	MT Nasal	VI Orchards - Household	H754-5	754-5	12	No FluA or B			35.56	1
531	17VR003970	16/17 Season	MT Nasal	VI Orchards - Household	4630-3	630-3	8	No FluA or B			35.57	1
664	17VR004294	16/17 Season	MT Nasal	VI Orchards - Household	H654-3	654-3	8	No FluA or B			35.57	1
691	17VR004849	16/17 Season	MT Nasal	VI Orchards - Household	N688-2	688-2	12	No FluA or B			35.65	1
818	17VR005483	16/17 Season	MT Nasal	VI Orchards - Household	P703-3	703-3	13	No FluA or B			35.65	1
895	17VR005787	16/17 Season	MT Nasal	VI Orchards - Household	R720-3	720-3	8	No FluA or B			35.7	1
926	17VR006204	16/17 Season	MT Nasal	VI Orchards - Household	M745-3	745-3	18	No FluA or B			35.72	1
770	17VR005482	16/17 Season	MT Nasal	VI Orchards - Household	P703-3	703-3	13	No FluA or B			35.77	1
1243	17VR011440	17/18 Season	MT Nasal	VI Orchards - Household	H816-4	816-4	11	No FluA or B			35.87	1
306	17VR001059	16/17 Season	MT Nasal	VI Orchards - Household	R555-4	555-4	7	No FluA or B			36	1
1260	17VR011497	17/18 Season	MT Nasal	VI Orchards - Household	H818	818	14	No FluA or B			36.03	1
659	17VR004625	16/17 Season	MT Nasal	VI Orchards - Household	P675-2	675-2	7	No FluA or B			36.05	1
1345	17VR011851	17/18 Season	MT Nasal	VI Orchards - Household	N836	836	6	No FluA or B			36.09	1
896	17VR005785	16/17 Season	MT Nasal	VI Orchards - Household	R720-4	720-4	5	No FluA or B			36.19	1
710	17VR004780	16/17 Season	MT Nasal	VI Orchards - Household	R679-6	679-6	12	No FluA or B			36.35	1
230	16VR011327	16/17 Season	MT Nasal	VI Orchards - Household	R529-3	529-3	15	No FluA or B			36.4	1
1026	17VR007464	16/17 Season	MT Nasal	VI Orchards - Household	N766-2	766-2	10	No FluA or B			36.41	1
1339	17VR011689	17/18 Season	MT Nasal	VI Orchards - Household	B832-3	832-3	4	No FluA or B			36.44	1
1338	17VR011809	17/18 Season	MT Nasal	VI Orchards - Household	H830-5	830-5	13	No FluA or B			36.47	1
581	17VR004159	16/17 Season	MT Nasal	VI Orchards - Household	P641-2	641-2	8	No FluA or B			36.62	1
550	17VR004145	16/17 Season	MT Nasal	VI Orchards - Household	M633-4	633-4	10	No FluA or B			36.67	1
1020	17VR007427	16/17 Season	MT Nasal	VI Orchards - Household	B763-3	763-3	7	No FluA or B			36.73	1
1126	17VR008135	16/17 Season	MT Nasal	VI Orchards - Household	M797-4	797-4	9	No FluA or B			36.78	1
1262	17VR011522	17/18 Season	MT Nasal	VI Orchards - Household	N817	817	8	No FluA or B			37.02	1
598	17VR003971	16/17 Season	MT Nasal	VI Orchards - Household	4630-3	630-3	8	No FluA or B			37.05	1
1228	17VR011438	17/18 Season	MT Nasal	VI Orchards - Household	H816-3	816-3	13	No FluA or B			37.07	1
760	17VR004858	16/17 Season	MT Nasal	VI Orchards - Household	N689-3	689-3	7	No FluA or B			37.1	1
1340	17VR011807	17/18 Season	MT Nasal	VI Orchards - Household	H830-4	830-4	15	No FluA or B			37.1	1
1137	17VR008317	16/17 Season	MT Nasal	VI Orchards - Household	H798-3	798-3	16	No FluA or B			37.1	1
1318	17VR011766	17/18 Season	MT Nasal	VI Orchards - Household	M825	825	12	No FluA or B			37.13	1
1193	17VR010409	17/18 Season	MT Nasal	VI Orchards - Household	R810-1	810-1	7	No FluA or B			37.17	1
1225	17VR011606	17/18 Season	MT Nasal	VI Orchards - Household	R821-3	821-3	6	No FluA or B			37.18	1
897	17VR006077	16/17 Season	MT Nasal	VI Orchards - Household	R733-3	733-3	17	No FluA or B			37.22	1
1138	17VR008017	16/17 Season	MT Nasal	VI Orchards - Household	R793-2	793-2	7	No FluA or B			37.23	1
1143	17VR008136	16/17 Season	MT Nasal	VI Orchards - Household	M797-4	797-4	9	No FluA or B			37.39	1
624	17VR004457	16/17 Season	MT Nasal	VI Orchards - Household	M665-2	665-2	11	No FluA or B			37.43	1
356	17VR001772	16/17 Season	MT Nasal	VI Orchards - Household	P572-4	572-4	5	No FluA or B			37.55	1
1046	17VR007655	16/17 Season	MT Nasal	VI Orchards - Household	B773-3	773-3	13	No FluA or B			37.6	1
834	17VR005680	16/17 Season	MT Nasal	VI Orchards - Household	N722-3	722-3	10	No FluA or B			37.69	1
962	17VR006199	16/17 Season	MT Nasal	VI Orchards - Household	R738-6	738-6	12	No FluA or B			37.74	1
778	17VR005468	16/17 Season	MT Nasal	VI Orchards - Household	R706-6	706-6	12	No FluA or B			37.82	1
1266	17VR011517	17/18 Season	MT Nasal	VI Orchards - Household	B820-3	820-3	7	No FluA or B			37.85	1
1111	17VR007880	16/17 Season	MT Nasal	VI Orchards - Household	N785-3	785-3	9	No FluA or B			37.94	1
600	17VR004372	16/17 Season	MT Nasal	VI Orchards - Household	N653-3	653-3	4	No FluA or B			37.95	1
665	17VR004288	16/17 Season	MT Nasal	VI Orchards - Household	H651-2	651-2	12	No FluA or B			37.96	1
13	17VR004293	16/17 Season	MT Nasal	VI Orchards - Household	H654-3	654-3	8	Inconclusive			38.12	0
38	17VR008122	16/17 Season	MT Nasal	VI Orchards - Household	R795-3	795-3	7	Inconclusive			39.11	0
16	17VR004685	16/17 Season	MT Nasal	VI Orchards - Household	N669-7	669-7	16	Inconclusive			39.22	0
44	17VR011500	17/18 Season	MT Nasal	VI Orchards - Household	N815-3	815-3	13	Inconclusive			42.69	0
63	17VR011783	17/18 Season	MT Nasal	VI Orchards - Household	P829-4	829-4	4	Inconclusive				0
62	17VR012044	17/18 Season	MT Nasal	VI Orchards - Household	B855-3	855-3	8	Inconclusive				0
6	17VR003219	16/17 Season	MT Nasal	VI Orchards - Household	M604-3	604-3	9	Inconclusive				0
14	17VR003985	16/17 Season	MT Nasal	VI Orchards - Household	P631-4	631-4	9	Inconclusive				0
29	17VR005788	16/17 Season	MT Nasal	VI Orchards - Household	R723-3	723-3	9	Inconclusive				0
30	17VR005789	16/17 Season	MT Nasal	VI Orchards - Household	R723-3	723-3	9	Inconclusive				0
49	17VR011523	17/18 Season	MT Nasal	VI Orchards - Household	N815	815	9	Inconclusive				0
35	17VR007472	16/17 Season	MT Nasal	VI Orchards - Household	B772-4	772-4	11	Inconclusive				0
11	17VR003738	16/17 Season	MT Nasal	VI Orchards - Household	H624-5	624-5	12	Inconclusive				0
18	17VR004621	16/17 Season	MT Nasal	VI Orchards - Household	N672-3	672-3	12	Inconclusive				0
24	17VR004781	16/17 Season	MT Nasal	VI Orchards - Household	R679-6	679-6	12	Inconclusive				0
25	17VR004850	16/17 Season	MT Nasal	VI Orchards - Household	N688-2	688-2	12	Inconclusive				0
66	17VR011860	17/18 Season	MT Nasal	VI Orchards - Household	M840	840	12	Inconclusive				0
40	17VR008328	16/17 Season	MT Nasal	VI Orchards - Household	H798-5	798-5	13	Inconclusive				0
47	17VR011501	17/18 Season	MT Nasal	VI Orchards - Household	N815-3	815-3	13	Inconclusive				0
50	17VR011808	17/18 Season	MT Nasal	VI Orchards - Household	H830-5	830-5	13	Inconclusive				0
43	17VR009206	16/17 Season	MT Nasal	VI Orchards - Household	R807-3	807-3	15	Inconclusive				0
54	17VR011816	17/18 Season	MT Nasal	VI Orchards - Household	H838-3	838-3	15	Inconclusive				0
55	17VR011650	17/18 Season	MT Nasal	VI Orchards - Household	H823	823	15	Inconclusive				0
67	17VR011817	17/18 Season	MT Nasal	VI Orchards - Household	H838-3	838-3	15	Inconclusive				0

## Sheet: Staff-Swab Year 2
	Specimen #	Season	Specimen type	Surveillance	Patient Name	Patient ID	Age	Flu PCR Result	Flu A Ct	Flu B Ct	RP Ct	Adequate?	RP Ct Value	Count
	17VR012320	17/18 Season	Poster phary	VI Orchards	R866	866	11	No FluA or B			25.54	1	<20	0
	17VR012319	17/18 Season	Poster phary	VI Orchards	M867	867	14	No FluA or B			27.28	1	20-20.9	3
	17VR012389	17/18 Season	Poster phary	VI Orchards	H868	868	16	No FluA or B			28.84	1	21-21.9	5
	17VR012418	17/18 Season	Poster phary	VI Orchards	B869	869	5	No FluA or B			32.42	1	22-22.9	14
	17VR012528	17/18 Season	Poster phary	VI Orchards	N870	870	7	No FluA or B			29.46	1	23-23.9	25
	17VR012529	17/18 Season	Poster phary	VI Orchards	4871	871	4	No FluA or B			29.79	1	24-24.9	28
	17VR012530	17/18 Season	Poster phary	VI Orchards	B873	873	8	No FluA or B			27.16	1	25-25.9	61
	17VR012621	17/18 Season	Poster phary	VI Orchards	N875	875	6	No FluA or B			29.67	1	26-26.9	70
	17VR012622	17/18 Season	Poster phary	VI Orchards	M876	876	12	No FluA or B			31.04	1	27-27.9	59
	17VR012623	17/18 Season	Poster phary	VI Orchards	R877	877	11	No FluA or B			29.64	1	28-28.9	43
	17VR012624	17/18 Season	Poster phary	VI Orchards	B878	878	8	No FluA or B			32.02	1	29-29.9	43
	17VR012625	17/18 Season	Poster phary	VI Orchards	B879	879	6	No FluA or B			30.13	1	30-30.9	34
	17VR012626	17/18 Season	Poster phary	VI Orchards	N880	880	8	No FluA or B			31.6	1	31-31.9	14
	17VR012620	17/18 Season	Poster phary	VI Orchards	B874	874		No FluA or B			29.33	1	32-32.9	18
	17VR012601	17/18 Season	Poster phary	VI Orchards	B881	881	7	No FluA or B			23.96	1	33-33.9	4
	17VR012731	17/18 Season	NP	VI Orchards	M883	883	13	No FluA or B			26.89	1	34-34.9	1
	17VR012732	17/18 Season	Poster phary	VI Orchards	R884	884	10	No FluA or B			26.15	1	35-35.9	0
	17VR012733	17/18 Season	Poster phary	VI Orchards	P885	885	8	No FluA or B			26.29	1	36-36.9	1
	17VR012781	17/18 Season	Poster phary	VI Orchards	N886	886	6	No FluA or B			24.28	1	37-37.9	0
	17VR012802	17/18 Season	Poster phary	VI Orchards	N887	887	9	No FluA or B			29.55	1	Inconclusive	1
	17VR012828	17/18 Season	Poster phary	VI Orchards	P888	888	5	No FluA or B			24.61	1	Total	424
	17VR012886	17/18 Season	Poster phary	VI Orchards	N889	889	5	No FluA or B			26.27	1
	17VR012926	17/18 Season	Poster phary	VI Orchards	B890	890	6	No FluA or B			30.77	1
	17VR012983	17/18 Season	Poster phary	VI Orchards	H891	891	17	No FluA or B			28.4	1	Mean RP Ct value	27.2526
	17VR012984	17/18 Season	Poster phary	VI Orchards	N892	892	10	No FluA or B			27.12	1	RP Ct Value Standard Deviation	2.68175
	17VR012985	17/18 Season	Poster phary	VI Orchards	N893	893	9	No FluA or B			27.07	1	95% Confidence Interval	0.256297
	17VR012986	17/18 Season	Poster phary	VI Orchards	B894	894	9	No FluA or B			23.86	1	95% CI Lower Bound	26.9964
	17VR012987	17/18 Season	Poster phary	VI Orchards	N895	895	8	No FluA or B			25.68	1	95% CI Upper Bound	27.5089
	17VR012988	17/18 Season	Poster phary	VI Orchards	B896	896	7	No FluA or B			25.54	1
	17VR013023	17/18 Season	Poster phary	VI Orchards	898	898	7	No FluA or B			27.48	1	Adequacy	0.997642
	17VR013022	17/18 Season	Poster phary	VI Orchards	R897	897	11	No FluA or B			31.4	1	Adequacy Standard Deviation	0.0485643
	17VR013024	17/18 Season	Poster phary	VI Orchards	B899	899	2	No FluA or B			26.14	1	95% Confidence Interval	0.00463582
	17VR013025	17/18 Season	Poster phary	VI Orchards	R900	900	10	No FluA or B			27.97	1	95% CI Lower Bound	0.993006
	17VR013072	17/18 Season	Poster phary	VI Orchards	R901	901	10	No FluA or B			25.14	1	95% CI Upper Bound	1.00228
	17VR013135	17/18 Season	Poster phary	VI Orchards	4902	902	5	No FluA or B			23.38	1
	17VR013136	17/18 Season	Poster phary	VI Orchards	N903	903	9	No FluA or B			23.08	1
	17VR013137	17/18 Season	Poster phary	VI Orchards	N904	904	6	No FluA or B			25.8	1
	17VR013181	17/18 Season	Poster phary	VI Orchards	N905	905	8	No FluA or B			27.98	1
	17VR013250	17/18 Season	Poster phary	VI Orchards	P907	907	8	No FluA or B			22.36	1
	17VR013307	17/18 Season	Poster phary	VI Orchards	R908	908	12	No FluA or B			23.32	1
	17VR013331	17/18 Season	Poster phary	VI Orchards	R909	909	11	No FluA or B			20.71	1
	17VR013404	17/18 Season	Poster phary	VI Orchards	M910	910	12	No FluA or B			25.15	1
	17VR013405	17/18 Season	Poster phary	VI Orchards	N911	911	10	No FluA or B			25.88	1
	17VR013445	17/18 Season	Poster phary	VI Orchards	R912	912	11	No FluA or B			27.8	1
	17VR013446	17/18 Season	Poster phary	VI Orchards	H913	913	14	No FluA or B			26.51	1
	17VR013501	17/18 Season	Poster phary	VI Orchards	R914	914	9	No FluA or B			24.29	1
	17VR013503	17/18 Season	Poster phary	VI Orchards	M915	915	13	No FluA or B			22.66	1
	17VR013502	17/18 Season	Poster phary	VI Orchards	P916	916	6	No FluA or B			23.51	1
	17VR013623	17/18 Season	Poster phary	VI Orchards	H917	917	15	No FluA or B			25.19	1
	17VR013698	17/18 Season	Poster phary	VI Orchards	H918	918	15	No FluA or B			26.34	1
	17VR013735	17/18 Season	Poster phary	VI Orchards	H919	919	15	Flu A (H3)	34.63		28.31	1
	17VR013773	17/18 Season	NP	VI Orchards	M920	920	13	No FluA or B			30.89	1
	17VR013774	17/18 Season	Poster phary	VI Orchards	H921	921	17	No FluA or B			27.23	1
	17VR013814	17/18 Season	Poster phary	VI Orchards	N922	922	8	Flu A (H3)	26.14		24.32	1
	17VR013815	17/18 Season	Poster phary	VI Orchards	P923	923	9	No FluA or B			27.35	1
	17VR013816	17/18 Season	Poster phary	VI Orchards	P924	924	7	Flu A (H3)	25.22		25.89	1
	17VR013817	17/18 Season	Poster phary	VI Orchards	P925	925	6	Flu A (H3)	27.12		26.23	1
	17VR013818	17/18 Season	Poster phary	VI Orchards	P926	926	6	Flu A (H3)	28.56		25.03	1
	17VR013819	17/18 Season	Nasal	VI Orchards	4928	928	4	No FluA or B			22.78	1
	17VR013863	17/18 Season	Poster phary	VI Orchards	N929	929	9	Flu A (H3)	35.5		29.24	1
	17VR013864	17/18 Season	Poster phary	VI Orchards	N930	930	8	Flu A (H3)	32.29		30.93	1
	17VR013918	17/18 Season	Poster phary	VI Orchards	H932	932	15	No FluA or B			29.11	1
	17VR013971	17/18 Season	Poster phary	VI Orchards	H933	933	16	No FluA or B			24.68	1
	17VR013972	17/18 Season	Poster phary	VI Orchards	H934	934	16	No FluA or B			27.13	1
	17VR013973	17/18 Season	Poster phary	VI Orchards	M935	935	12	No FluA or B			26.14	1
	17VR013974	17/18 Season	Poster phary	VI Orchards	R936	936	11	No FluA or B			26.51	1
	17VR014027	17/18 Season	Poster phary	VI Orchards	N937	937	9	Flu A (H3)	36.73		27.41	1
	17VR014028	17/18 Season	Poster phary	VI Orchards	R938	938	11	Flu A (H3)	27.52		30.39	1
	17VR014029	17/18 Season	Poster phary	VI Orchards	N939	939	9	Flu A (H3)	18.76		25.99	1
	17VR014030	17/18 Season	Poster phary	VI Orchards	N940	940	8	Flu A (H3)	30.28		32.48	1
	17VR014031	17/18 Season	Poster phary	VI Orchards	N941	941	8	Flu A (H3)	31.15		30.67	1
	17VR014077	17/18 Season	Poster phary	VI Orchards	B942	942	6	Flu A (H3)	32.97		30.31	1
	17VR014076	17/18 Season	Poster phary	VI Orchards	N943	943	5	No FluA or B			30.18	1
	17VR014168	17/18 Season	Poster phary	VI Orchards	N944	944	5	No FluA or B			31.03	1
	17VR014169	17/18 Season	Poster phary	VI Orchards	N945	945	8	Flu A (H3)	35.79		29.7	1
	17VR014170	17/18 Season	Poster phary	VI Orchards	N946	946	9	Flu A (H3)	33.19		36.11	1
	17VR014171	17/18 Season	Poster phary	VI Orchards	N947	947	9	Flu A (H3)	29.27		29.2	1
	17VR014172	17/18 Season	Poster phary	VI Orchards	B948	948	8	Flu A (H3)	33.5		33.46	1
	17VR014173	17/18 Season	Poster phary	VI Orchards	P949	949	9	No FluA or B			28.95	1
	17VR014174	17/18 Season	Poster phary	VI Orchards	R950	950	11	Flu A (H3)	33.07		33.32	1
	17VR014175	17/18 Season	Poster phary	VI Orchards	N951	951	7	Flu A (H3)	26.31		26.2	1
	17VR014176	17/18 Season	Poster phary	VI Orchards	N952	952	8	Flu A (H3)	27.4		30.24	1
	17VR014177	17/18 Season	Poster phary	VI Orchards	N953	953	7	Flu A (H3)	30.21		30.19	1
	17VR014234	17/18 Season	Poster phary	VI Orchards	N954	954	6	No FluA or B			28.88	1
	17VR014178	17/18 Season	Poster phary	VI Orchards	M956	956	14	No FluA or B			31.48	1
	17VR014301	17/18 Season	Poster phary	VI Orchards	H955	955	17	No FluA or B			26.44	1
	17VR014235	17/18 Season	Poster phary	VI Orchards	H957	957	16	No FluA or B			26.37	1
	17VR014302	17/18 Season	Poster phary	VI Orchards	H958	958	17	No FluA or B			26.84	1
	17VR014236	17/18 Season	Poster phary	VI Orchards	H959	959	17	No FluA or B			29.26	1
	17VR014303	17/18 Season	Poster phary	VI Orchards	N960	960	9	Flu A (H3)	26.25		24.07	1
	17VR014304	17/18 Season	Poster phary	VI Orchards	M961	961	13	No FluA or B			25.81	1
	17VR014305	17/18 Season	Poster phary	VI Orchards	N963	963	10	Flu A (H3)	25.68		25.63	1
	17VR014306	17/18 Season	Poster phary	VI Orchards	N964	964	7	No FluA or B			32.12	1
	17VR014307	17/18 Season	Poster phary	VI Orchards	M965	965	13	No FluA or B			29.39	1
	17VR014358	17/18 Season	Poster phary	VI Orchards	P966	966	7	Flu A (H3)	30.14		26.59	1
	17VR014308	17/18 Season	Poster phary	VI Orchards	N967	967	6	Flu A (H3)	34.41		30.1	1
	17VR014309	17/18 Season	Poster phary	VI Orchards	R968	968	11	No FluA or B			30.19	1
	17VR014310	17/18 Season	Poster phary	VI Orchards	N969	969	6	Flu A (H3)	22.34		26.8	1
	17VR014359	17/18 Season	Poster phary	VI Orchards	M970	970	12	No FluA or B			31.86	1
	17VR014360	17/18 Season	Poster phary	VI Orchards	P971	971	10	Flu A (H3)	32.97		30.79	1
	17VR014361	17/18 Season	Poster phary	VI Orchards	P972	972	5	Flu A (H3)	28.91		27.23	1
	17VR014362	17/18 Season	Poster phary	VI Orchards	H973	973	14	No FluA or B			28.58	1
	17VR014363	17/18 Season	Poster phary	VI Orchards	N974	974	7	Flu A (H3)	24.98		30.09	1
	17VR014364	17/18 Season	Poster phary	VI Orchards	M975	975	13	Flu A (H3)	33.25		27.11	1
	17VR014365	17/18 Season	Poster phary	VI Orchards	N976	976	8	Flu A (H3)	24.51		29.18	1
	17VR014366	17/18 Season	Poster phary	VI Orchards	N977	977	8	Flu A (H3)	34.03		29.26	1
	17VR014367	17/18 Season	Poster phary	VI Orchards	R978	978	10	Flu A (H3)	32.57		26.28	1
	17VR014368	17/18 Season	Poster phary	VI Orchards	H979	979	15	No FluA or B			30.62	1
	17VR014369	17/18 Season	Poster phary	VI Orchards	R980	980	10	No FluA or B			26.53	1
	17VR014370	17/18 Season	Poster phary	VI Orchards	P981	981	6	Flu A (H3)	21.34		25.18	1
	17VR014371	17/18 Season	Poster phary	VI Orchards	4982	982	4	Flu A (H3)	24.48		30.27	1
	17VR014503	17/18 Season	Poster phary	VI Orchards	N983	983	5	No FluA or B			30.28	1
	17VR014504	17/18 Season	Poster phary	VI Orchards	M984	984	12	No FluA or B			32.52	1
	17VR014505	17/18 Season	Poster phary	VI Orchards	B985	985	10	Flu A (H3)	29.02		30.1	1
	17VR014506	17/18 Season	Poster phary	VI Orchards	R988	988	11	No FluA or B			32.01	1
	17VR014507	17/18 Season	Poster phary	VI Orchards	N989	989	6	No FluA or B			32.45	1
	17VR014508	17/18 Season	Poster phary	VI Orchards	H990	990	15	No FluA or B			32.48	1
	17VR014509	17/18 Season	Poster phary	VI Orchards	N991	991	7	Flu A (H3)	33.74		32.26	1
	17VR014574	17/18 Season	Poster phary	VI Orchards	41000	1000	4	Flu A (H3)	37.69		29.77	1
	17VR014569	17/18 Season	Poster phary	VI Orchards	H992	992	15	No FluA or B			27.06	1
	17VR014570	17/18 Season	Poster phary	VI Orchards	P993	993	7	No FluA or B			32.55	1
	17VR014571	17/18 Season	Poster phary	VI Orchards	N994	994	7	No FluA or B			28.85	1
	17VR014572	17/18 Season	Poster phary	VI Orchards	R995	995	11	Flu A (H3)	32.32		29.47	1
	17VR014573	17/18 Season	Poster phary	VI Orchards	M996	996	12	No FluA or B			32.35	1
	17VR014625	17/18 Season	Poster phary	VI Orchards	P1002	1002	8	Flu A (H3)	25.36		29.27	1
	17VR014626	17/18 Season	Poster phary	VI Orchards	N1003	1003	7	Flu A (H3)	33.67		28.6	1
	17VR014748	17/18 Season	Poster phary	VI Orchards	B1004	1004	7	No FluA or B			26.87	1
	17VR014749	17/18 Season	Poster phary	VI Orchards	B1005	1005	5	No FluA or B			25.34	1
	17VR014750	17/18 Season	Poster phary	VI Orchards	M1007	1007	13	No FluA or B			34.16	1
	17VR014747	17/18 Season	Poster phary	VI Orchards	R998	998	12	Flu A (H3)	25.51		26.3	1
	17VR014751	17/18 Season	Poster phary	VI Orchards	B1009	1009	9	No FluA or B			30.9	1
	17VR014752	17/18 Season	Poster phary	VI Orchards	M1010	1010	13	Flu A (H3)	35.17		29.05	1
	17VR014814	17/18 Season	Poster phary	VI Orchards	B1011	1011	9	No FluA or B			26.31	1
	17VR014815	17/18 Season	Poster phary	VI Orchards	H1012	1012	15	Flu A (H3)	30.13		28.03	1
	17VR014816	17/18 Season	Poster phary	VI Orchards	P1014	1014	5	No FluA or B			27.62	1
	17VR014817	17/18 Season	Poster phary	VI Orchards	H1015	1015	16	Flu A (H3)	33.28		32.89	1
	17VR014818	17/18 Season	Poster phary	VI Orchards	M1016	1016	13	Flu A (H3)	34.29		32.29	1
	17VR014819	17/18 Season	Poster phary	VI Orchards	M1017	1017	14	No FluA or B			25.49	1
	17VR014891	17/18 Season	Poster phary	VI Orchards	R1019	1019	11	No FluA or B			29.72	1
	17VR014892	17/18 Season	Poster phary	VI Orchards	R1020	1020	12	Flu A (H3)	36.48		29.22	1
	17VR014893	17/18 Season	Poster phary	VI Orchards	R1021	1021	11	Flu A (H3)	22.29		29.36	1
	17VR014894	17/18 Season	Poster phary	VI Orchards	N1022	1022	9	No FluA or B			30.08	1
	17VR014895	17/18 Season	Poster phary	VI Orchards	B1024	1024	9	No FluA or B			27.02	1
	17VR014896	17/18 Season	Poster phary	VI Orchards	N1025	1025	10	Flu A (H3)	25.21		28.55	1
	17VR014897	17/18 Season	Poster phary	VI Orchards	N1026	1026	7	Flu A (H3)	33.14		29.14	1
	17VR014964	17/18 Season	Poster phary	VI Orchards	B1027	1027	9	Flu B (Yamagata)		28.74	28.69	1
	17VR015077	17/18 Season	Poster phary	VI Orchards	M1030	1030	13	No FluA or B			28.03	1
	17VR015079	17/18 Season	Poster phary	VI Orchards	B1029	1029	6	Flu A (H3)	31.87		27.99	1
	17VR015078	17/18 Season	Poster phary	VI Orchards	R1031	1031	10	Flu A (H3)	24.54		29.99	1
	17VR015076	17/18 Season	Poster phary	VI Orchards	H1032	1032	16	Flu A (H3)	36.27		32.59	1
	18VR001129	17/18 Season	Poster phary	VI Orchards	B1033	1033	8	Flu A (H3)	29.31		24.88	1
	18VR001130	17/18 Season	Poster phary	VI Orchards	H1035	1035	16	No FluA or B			31.34	1
	18VR001131	17/18 Season	Poster phary	VI Orchards	N1036	1036	7	Flu B (Yamagata)		32.15	29.72	1
	18VR001132	17/18 Season	Poster phary	VI Orchards	H1037	1037	16	Flu B (Yamagata)		26.04	31.14	1
	18VR001340	17/18 Season	Poster phary	VI Orchards	H1039	1039	15	No FluA or B			33.26	1
	18VR001315	17/18 Season	Poster phary	VI Orchards	P1040	1040	6	No FluA or B			30.88	1
	18VR001505	17/18 Season	Poster phary	VI Orchards	B1042	1042	9	Flu A (H3)	31.35		26.39	1
[truncated: 267 more rows]

## Sheet: Participant-Swab Year 2
Specimen #	Season	Specimen type	Surveillance	Patient Name		Age	Flu PCR Result	Flu A Ct	Flu B Ct	RP Ct	Adequate?	RP Ct Value	Count
[truncated: 2,128 more rows]

[truncated: 4 more sheets: Participant-Swab Year 2 SAC, Figure 4 and 5 Summary, Figure 6 and 7 Summary, Day 0 v Day 7 Delay Times Data]
