# Supplementary material for: Comparison of participant-collected nasal and staff-collected oropharyngeal specimens for human ribonuclease P detection with RT-PCR during a community-based study
Source: PLoS One. 2020 Oct 7;15(10):e0239000. doi: 10.1371/journal.pone.0239000 (PMC7540885; doi:10.1371/journal.pone.0239000)
Supplement: S6 File — A spreadsheet with all values and calculations shown for the comparison between participant-collected specimens on Day 0 and Day 7. These values were used to calculate the confidence intervals shown in Figs 6 and 7. All identifying factors and specific dates removed. (XLSX) [file pone.0239000.s006.xlsx]

## Sheet: Day0-7 Analysis Summary
Day 0 VS Day 7 Analysis
Year	Day	Mean CT Value or Adequacy	St Dev	Count*	Confidence Int	Lower Bound	Upper Bound
MT Nasal	Day 0	31.0523	3.15987	671	0.239087	30.8132	31.2914	*Count of adequate samples
	Day 7	31.3019	3.18402	685	0.23844	31.0635	31.5406
	Day 0	0.958571	0.199422	700	0.0147731	0.943798	0.973345	*Total count of samples
	Day 7	0.944828	0.228474	725	0.0166309	0.928197	0.961458
Anterior Nasal	Day 0	28.5199	3.09309	896	0.202803	28.3171	28.7227	*Count of adequate samples
	Day 7	28.4477	3.11765	1172	0.178674	28.269	28.6264
	Day 0	0.963441	0.187778	930	0.0120842	0.951357	0.975525	*Total count of samples
	Day 7	0.978297	0.145772	1198	0.00826293	0.970034	0.98656
Overall	Day 0	29.5984	3.41484	1508	0.172491	29.4259	29.7709	*Count of adequate samples
	Day 7	29.5027	3.45593	1794	0.160027	29.3427	29.6627
	Day 0	0.96135	0.192819	1630	0.00936758	0.951982	0.970717	*Total count of samples
	Day 7	0.965679	0.182101	1923	0.00814411	0.957535	0.973823

## Sheet: Year 1 Day 0 Day 7 Data
ID	Result 1	Ct	Day 0	Adequate?			Mean CT Value	St Dev	Count*	Confidence Int	Lower Bound	Upper Bound
654-3	Inconclusive	38.12	0	0		Day 0	31.0523	3.15987	671	0.239087	30.8132	31.2914	*of adequate samples
669-7	Inconclusive	39.22	0	0		Day 7	31.3019	3.18402	685	0.23844	31.0635	31.5406
751-1	Inconclusive	40.94	0	0		Day 0	0.958571	0.199422	700	0.0147731	0.943798	0.973345	*of total samples
815-3	Inconclusive	42.69	0	0		Day 7	0.944828	0.228474	725	0.0166309	0.928197	0.961458
450-2	Inconclusive		0	0
604-3	Inconclusive		0	0
607-1	Inconclusive		0	0
616-3	Inconclusive		0	0
641-1	Inconclusive		0	0
669-4	Inconclusive		0	0
672-3	Inconclusive		0	0
723-1	Inconclusive		0	0
723-2	Inconclusive		0	0
723-3	Inconclusive		0	0
772-4	Inconclusive		0	0
803-1	Inconclusive		0	0
807-3	Inconclusive		0	0
814-1	Inconclusive		0	0
815-2	Inconclusive		0	0
826-2	Inconclusive		0	0
830-5	Inconclusive		0	0
836-1	Inconclusive		0	0
836-2	Inconclusive		0	0
838-3	Inconclusive		0	0
839-2	Inconclusive		0	0
850-4	Inconclusive		0	0
851-1	Inconclusive		0	0
855-2	Inconclusive		0	0
855-3	Inconclusive		0	0
468-3	No FluA or B	20.09	0	1
712-3	No FluA or B	22.82	0	1
471-2	No FluA or B	23.28	0	1
725-6	No FluA or B	23.66	0	1
782-3	No FluA or B	23.98	0	1
518-2	No FluA or B	24.35	0	1
726-3	Flu B (Yamagata)	24.38	0	1
734-2	No FluA or B	24.54	0	1
455-2	No FluA or B	24.62	0	1
731-2	No FluA or B	24.67	0	1
725-1	No FluA or B	24.72	0	1
840-3	No FluA or B	24.79	0	1
636-2	No FluA or B	24.99	0	1
681-3	No FluA or B	25.07	0	1
647-3	No FluA or B	25.2	0	1
724-3	No FluA or B	25.21	0	1
822-2	No FluA or B	25.22	0	1
765-3	No FluA or B	25.42	0	1
618-2	No FluA or B	25.45	0	1
500-1	No FluA or B	25.5	0	1
849-2	No FluA or B	25.52	0	1
721-3	No FluA or B	25.59	0	1
513-2	No FluA or B	25.62	0	1
595-3	No FluA or B	25.66	0	1
626-1	No FluA or B	25.75	0	1
706-3	No FluA or B	25.76	0	1
725-5	No FluA or B	25.85	0	1
758-4	No FluA or B	25.92	0	1
455-3	No FluA or B	26.02	0	1
749-1	No FluA or B	26.02	0	1
738-2	No FluA or B	26.04	0	1
726-1	No FluA or B	26.06	0	1
738-5	No FluA or B	26.13	0	1
550-3	No FluA or B	26.19	0	1
596-3	No FluA or B	26.29	0	1
823-2	No FluA or B	26.37	0	1
644-2	No FluA or B	26.4	0	1
610-5	No FluA or B	26.45	0	1
849-1	No FluA or B	26.45	0	1
832-3	No FluA or B	26.46	0	1
575-3	No FluA or B	26.48	0	1
706-2	No FluA or B	26.53	0	1
760-2	No FluA or B	26.57	0	1
764-2	No FluA or B	26.57	0	1
754-6	No FluA or B	26.61	0	1
546-3	No FluA or B	26.62	0	1
550-2	No FluA or B	26.7	0	1
754-1	No FluA or B	26.72	0	1
754-4	No FluA or B	26.72	0	1
863-2	No FluA or B	26.73	0	1
514-2	No FluA or B	26.75	0	1
845-3	No FluA or B	26.78	0	1
730-3	No FluA or B	26.83	0	1
744-3	No FluA or B	26.84	0	1
814-2	No FluA or B	26.9	0	1
749-2	No FluA or B	26.96	0	1
843-3	No FluA or B	27	0	1
624-1	No FluA or B	27.05	0	1
713-2	No FluA or B	27.07	0	1
575-5	No FluA or B	27.09	0	1
733-2	No FluA or B	27.09	0	1
463-3	No FluA or B	27.11	0	1
513-1	No FluA or B	27.11	0	1
738-1	No FluA or B	27.11	0	1
626-2	No FluA or B	27.13	0	1
752-1	No FluA or B	27.16	0	1
844-3	No FluA or B	27.17	0	1
694-4	No FluA or B	27.18	0	1
820-2	No FluA or B	27.18	0	1
701-1	No FluA or B	27.2	0	1
744-1	No FluA or B	27.23	0	1
777-3	No FluA or B	27.23	0	1
604-4	No FluA or B	27.25	0	1
758-1	No FluA or B	27.25	0	1
509-2	No FluA or B	27.27	0	1
602-2	No FluA or B	27.27	0	1
525-2	No FluA or B	27.31	0	1
752-3	No FluA or B	27.31	0	1
778-2	No FluA or B	27.32	0	1
649-1	No FluA or B	27.34	0	1
763-2	No FluA or B	27.35	0	1
626-3	No FluA or B	27.36	0	1
730-1	No FluA or B	27.37	0	1
706-1	No FluA or B	27.38	0	1
624-2	No FluA or B	27.39	0	1
505-2	No FluA or B	27.4	0	1
809-2	No FluA or B	27.42	0	1
499-4	No FluA or B	27.47	0	1
461-2	No FluA or B	27.52	0	1
591-2	No FluA or B	27.52	0	1
847-4	No FluA or B	27.52	0	1
796-2	No FluA or B	27.53	0	1
601-2	No FluA or B	27.56	0	1
610-1	No FluA or B	27.58	0	1
618-3	No FluA or B	27.58	0	1
716-1	No FluA or B	27.58	0	1
758-3	No FluA or B	27.63	0	1
592-1	No FluA or B	27.65	0	1
716-4	No FluA or B	27.65	0	1
748-2	No FluA or B	27.67	0	1
790-2	No FluA or B	27.69	0	1
511-1	No FluA or B	27.72	0	1
565-3	No FluA or B	27.72	0	1
857-3	No FluA or B	27.73	0	1
738-3	No FluA or B	27.74	0	1
825-4	No FluA or B	27.76	0	1
813-1	No FluA or B	27.79	0	1
703-1	No FluA or B	27.81	0	1
825-2	No FluA or B	27.82	0	1
517-2	No FluA or B	27.83	0	1
754-2	No FluA or B	27.87	0	1
716-3	No FluA or B	27.93	0	1
612-2	No FluA or B	27.99	0	1
593-2	No FluA or B	28	0	1
778-3	No FluA or B	28	0	1
698-3	No FluA or B	28.01	0	1
739-2	No FluA or B	28.01	0	1
843-2	No FluA or B	28.01	0	1
844-2	No FluA or B	28.02	0	1
454-3	No FluA or B	28.03	0	1
525-6	No FluA or B	28.04	0	1
742-2	No FluA or B	28.04	0	1
624-5	No FluA or B	28.09	0	1
669-1	No FluA or B	28.11	0	1
476-3	No FluA or B	28.13	0	1
758-2	No FluA or B	28.13	0	1
528-2	No FluA or B	28.14	0	1
649-3	No FluA or B	28.15	0	1
803-2	No FluA or B	28.16	0	1
790-3	No FluA or B	28.17	0	1
505-3	No FluA or B	28.21	0	1
819-3	No FluA or B	28.21	0	1
721-5	No FluA or B	28.22	0	1
764-3	No FluA or B	28.23	0	1
457-1	No FluA or B	28.26	0	1
610-2	No FluA or B	28.27	0	1
626-4	No FluA or B	28.29	0	1
565-1	No FluA or B	28.31	0	1
555-1	No FluA or B	28.32	0	1
539-3	No FluA or B	28.35	0	1
556-1	No FluA or B	28.35	0	1
702-1	No FluA or B	28.35	0	1
697-3	No FluA or B	28.36	0	1
596-4	No FluA or B	28.37	0	1
724-2	No FluA or B	28.37	0	1
739-3	No FluA or B	28.37	0	1
820-3	No FluA or B	28.37	0	1
450-1	No FluA or B	28.4	0	1
556-2	No FluA or B	28.4	0	1
847-3	No FluA or B	28.4	0	1
499-3	No FluA or B	28.41	0	1
721-1	No FluA or B	28.45	0	1
463-2	No FluA or B	28.46	0	1
713-2	No FluA or B	28.5	0	1
498-1	No FluA or B	28.51	0	1
809-3	No FluA or B	28.51	0	1
771-3	No FluA or B	28.52	0	1
848-2	No FluA or B	28.53	0	1
546-1	No FluA or B	28.54	0	1
468-1	No FluA or B	28.57	0	1
487-3	No FluA or B	28.58	0	1
577-2	No FluA or B	28.63	0	1
706-4	No FluA or B	28.63	0	1
471-1	No FluA or B	28.66	0	1
725-3	No FluA or B	28.66	0	1
823-1	No FluA or B	28.67	0	1
644-3	No FluA or B	28.68	0	1
798-4	No FluA or B	28.68	0	1
643-2	Flu A (H3)	28.71	0	1
482-1	No FluA or B	28.72	0	1
706-5	No FluA or B	28.72	0	1
537-1	No FluA or B	28.75	0	1
570-3	No FluA or B	28.75	0	1
859-3	No FluA or B	28.78	0	1
764-1	No FluA or B	28.79	0	1
721-2	No FluA or B	28.8	0	1
862-3	No FluA or B	28.8	0	1
565-2	No FluA or B	28.81	0	1
697-2	No FluA or B	28.9	0	1
738-4	No FluA or B	28.9	0	1
730-2	No FluA or B	28.91	0	1
727-2	No FluA or B	28.95	0	1
505-1	No FluA or B	28.96	0	1
561-2	No FluA or B	28.96	0	1
688-1	No FluA or B	28.97	0	1
622-1	No FluA or B	28.98	0	1
636-1	No FluA or B	29	0	1
610-4	No FluA or B	29.01	0	1
663-3	No FluA or B	29.01	0	1
560-1	No FluA or B	29.03	0	1
624-4	No FluA or B	29.03	0	1
721-4	No FluA or B	29.03	0	1
701-2	No FluA or B	29.04	0	1
555-3	No FluA or B	29.06	0	1
644-1	No FluA or B	29.08	0	1
649-2	No FluA or B	29.08	0	1
768-2	No FluA or B	29.08	0	1
560-3	No FluA or B	29.09	0	1
620-3	No FluA or B	29.09	0	1
839-3	No FluA or B	29.09	0	1
634-1	No FluA or B	29.1	0	1
591-1	No FluA or B	29.11	0	1
511-2	No FluA or B	29.12	0	1
546-2	No FluA or B	29.13	0	1
537-2	No FluA or B	29.14	0	1
444-1	No FluA or B	29.15	0	1
513-3	No FluA or B	29.15	0	1
679-1	Flu A (H3)	29.17	0	1
671-1	No FluA or B	29.2	0	1
748-1	No FluA or B	29.2	0	1
732-1	No FluA or B	29.23	0	1
667-3	No FluA or B	29.24	0	1
862-2	No FluA or B	29.24	0	1
785-2	No FluA or B	29.25	0	1
819-1	No FluA or B	29.26	0	1
821-1	No FluA or B	29.26	0	1
580-2	No FluA or B	29.27	0	1
525-3	No FluA or B	29.28	0	1
585-4	No FluA or B	29.28	0	1
517-3	No FluA or B	29.29	0	1
663-4	No FluA or B	29.3	0	1
577-3	No FluA or B	29.31	0	1
620-1	No FluA or B	29.31	0	1
728-2	No FluA or B	29.31	0	1
574-3	No FluA or B	29.34	0	1
776-3	No FluA or B	29.37	0	1
694-3	No FluA or B	29.38	0	1
499-2	No FluA or B	29.39	0	1
713-1	No FluA or B	29.4	0	1
745-1	No FluA or B	29.4	0	1
594-3	No FluA or B	29.43	0	1
760-1	No FluA or B	29.43	0	1
679-2	No FluA or B	29.44	0	1
847-2	No FluA or B	29.44	0	1
737-2	No FluA or B	29.45	0	1
631-3	No FluA or B	29.5	0	1
812-3	No FluA or B	29.5	0	1
499-1	No FluA or B	29.51	0	1
651-1	No FluA or B	29.54	0	1
457-2	No FluA or B	29.55	0	1
709-4	No FluA or B	29.56	0	1
713-3	No FluA or B	29.6	0	1
464-2	No FluA or B	29.61	0	1
631-2	No FluA or B	29.63	0	1
726-2	No FluA or B	29.63	0	1
577-1	No FluA or B	29.64	0	1
712-1	No FluA or B	29.64	0	1
522-1	No FluA or B	29.65	0	1
529-1	No FluA or B	29.65	0	1
768-1	No FluA or B	29.66	0	1
482-2	No FluA or B	29.69	0	1
525-4	No FluA or B	29.69	0	1
539-2	No FluA or B	29.7	0	1
829-3	No FluA or B	29.7	0	1
615-4	No FluA or B	29.71	0	1
737-1	No FluA or B	29.75	0	1
744-2	No FluA or B	29.77	0	1
809-1	No FluA or B	29.78	0	1
862-4	No FluA or B	29.78	0	1
783-3	No FluA or B	29.79	0	1
561-1	No FluA or B	29.85	0	1
622-3	No FluA or B	29.86	0	1
589-1	No FluA or B	29.89	0	1
843-1	No FluA or B	29.93	0	1
536-2	No FluA or B	29.97	0	1
454-1	No FluA or B	29.98	0	1
857-1	No FluA or B	30	0	1
464-1	No FluA or B	30.04	0	1
815-1	No FluA or B	30.04	0	1
550-1	No FluA or B	30.05	0	1
725-4	No FluA or B	30.09	0	1
752-2	No FluA or B	30.09	0	1
595-1	No FluA or B	30.1	0	1
631-1	No FluA or B	30.1	0	1
816-1	No FluA or B	30.13	0	1
817-3	No FluA or B	30.13	0	1
575-2	No FluA or B	30.17	0	1
671-3	No FluA or B	30.17	0	1
739-1	No FluA or B	30.17	0	1
795-2	No FluA or B	30.17	0	1
742-1	No FluA or B	30.18	0	1
690-2	No FluA or B	30.19	0	1
476-1	No FluA or B	30.21	0	1
485-1	No FluA or B	30.22	0	1
588-3	No FluA or B	30.24	0	1
589-3	No FluA or B	30.24	0	1
730-4	No FluA or B	30.24	0	1
585-2	No FluA or B	30.25	0	1
500-2	No FluA or B	30.27	0	1
800-1	No FluA or B	30.28	0	1
830-2	No FluA or B	30.28	0	1
585-3	No FluA or B	30.29	0	1
751-3	No FluA or B	30.29	0	1
749-3	No FluA or B	30.3	0	1
731-1	No FluA or B	30.31	0	1
793-2	No FluA or B	30.32	0	1
832-2	No FluA or B	30.33	0	1
602-3	No FluA or B	30.34	0	1
442-2	No FluA or B	30.35	0	1
716-2	No FluA or B	30.4	0	1
777-1	No FluA or B	30.4	0	1
544-1	No FluA or B	30.42	0	1
850-3	No FluA or B	30.42	0	1
517-1	No FluA or B	30.44	0	1
595-2	No FluA or B	30.45	0	1
635-2	No FluA or B	30.45	0	1
478-2	No FluA or B	30.47	0	1
838-1	No FluA or B	30.48	0	1
748-3	No FluA or B	30.49	0	1
765-1	No FluA or B	30.49	0	1
776-2	No FluA or B	30.49	0	1
518-1	No FluA or B	30.5	0	1
572-3	No FluA or B	30.51	0	1
819-2	No FluA or B	30.53	0	1
801-2	No FluA or B	30.54	0	1
783-2	No FluA or B	30.55	0	1
525-5	No FluA or B	30.56	0	1
478-1	No FluA or B	30.57	0	1
829-1	No FluA or B	30.59	0	1
720-1	No FluA or B	30.6	0	1
825-3	No FluA or B	30.6	0	1
462-1	No FluA or B	30.61	0	1
572-2	No FluA or B	30.61	0	1
596-5	No FluA or B	30.63	0	1
544-2	No FluA or B	30.64	0	1
862-1	No FluA or B	30.64	0	1
602-1	No FluA or B	30.65	0	1
802-2	No FluA or B	30.65	0	1
522-3	No FluA or B	30.66	0	1
795-3	No FluA or B	30.68	0	1
800-3	No FluA or B	30.69	0	1
609-2	No FluA or B	30.71	0	1
522-2	No FluA or B	30.73	0	1
575-6	No FluA or B	30.74	0	1
863-1	No FluA or B	30.76	0	1
575-1	No FluA or B	30.79	0	1
708-1	No FluA or B	30.8	0	1
785-3	No FluA or B	30.8	0	1
574-1	No FluA or B	30.81	0	1
630-4	No FluA or B	30.81	0	1
603-3	No FluA or B	30.83	0	1
702-2	No FluA or B	30.83	0	1
478-3	No FluA or B	30.86	0	1
785-1	No FluA or B	30.87	0	1
830-1	No FluA or B	30.87	0	1
808-2	No FluA or B	30.91	0	1
461-1	No FluA or B	31	0	1
529-2	No FluA or B	31.01	0	1
555-4	No FluA or B	31.01	0	1
669-6	No FluA or B	31.02	0	1
650-3	No FluA or B	31.03	0	1
683-1	No FluA or B	31.04	0	1
855-1	No FluA or B	31.05	0	1
669-3	Flu A (H3)	31.06	0	1
745-2	No FluA or B	31.06	0	1
814-3	No FluA or B	31.07	0	1
455-1	No FluA or B	31.09	0	1
589-2	No FluA or B	31.1	0	1
850-2	No FluA or B	31.1	0	1
851-3	No FluA or B	31.12	0	1
608-1	No FluA or B	31.13	0	1
603-2	No FluA or B	31.14	0	1
844-1	No FluA or B	31.15	0	1
596-2	No FluA or B	31.17	0	1
639-2	No FluA or B	31.18	0	1
661-1	No FluA or B	31.2	0	1
705-1	No FluA or B	31.21	0	1
610-3	No FluA or B	31.24	0	1
592-2	No FluA or B	31.25	0	1
694-1	No FluA or B	31.25	0	1
613-1	No FluA or B	31.26	0	1
633-1	No FluA or B	31.27	0	1
848-3	No FluA or B	31.27	0	1
462-3	No FluA or B	31.28	0	1
797-3	No FluA or B	31.34	0	1
722-2	No FluA or B	31.35	0	1
830-3	No FluA or B	31.37	0	1
588-4	No FluA or B	31.4	0	1
608-2	No FluA or B	31.41	0	1
782-1	No FluA or B	31.41	0	1
679-3	No FluA or B	31.5	0	1
511-3	No FluA or B	31.51	0	1
539-1	No FluA or B	31.54	0	1
624-3	No FluA or B	31.55	0	1
596-1	No FluA or B	31.66	0	1
852-3	No FluA or B	31.7	0	1
679-5	No FluA or B	31.74	0	1
640-1	No FluA or B	31.78	0	1
860-2	No FluA or B	31.81	0	1
612-3	No FluA or B	31.85	0	1
796-4	No FluA or B	31.85	0	1
838-2	No FluA or B	31.85	0	1
672-2	No FluA or B	31.87	0	1
646-3	No FluA or B	31.9	0	1
462-2	No FluA or B	31.91	0	1
708-2	No FluA or B	31.91	0	1
821-2	No FluA or B	31.93	0	1
783-1	No FluA or B	31.94	0	1
800-2	No FluA or B	31.94	0	1
575-4	No FluA or B	31.98	0	1
798-1	No FluA or B	31.98	0	1
822-1	No FluA or B	32	0	1
574-2	No FluA or B	32.01	0	1
615-3	No FluA or B	32.02	0	1
702-3	No FluA or B	32.03	0	1
782-2	No FluA or B	32.05	0	1
807-2	No FluA or B	32.05	0	1
689-2	No FluA or B	32.06	0	1
485-2	No FluA or B	32.07	0	1
778-1	No FluA or B	32.09	0	1
778-4	No FluA or B	32.09	0	1
818-2	No FluA or B	32.09	0	1
802-3	No FluA or B	32.1	0	1
537-3	No FluA or B	32.13	0	1
865-1	No FluA or B	32.13	0	1
725-2	No FluA or B	32.14	0	1
829-2	No FluA or B	32.14	0	1
733-1	No FluA or B	32.17	0	1
643-3	No FluA or B	32.18	0	1
816-4	No FluA or B	32.18	0	1
832-1	No FluA or B	32.18	0	1
852-2	No FluA or B	32.18	0	1
476-2	No FluA or B	32.19	0	1
612-1	No FluA or B	32.19	0	1
801-1	No FluA or B	32.19	0	1
859-1	No FluA or B	32.21	0	1
487-1	No FluA or B	32.22	0	1
690-1	No FluA or B	32.22	0	1
847-1	No FluA or B	32.24	0	1
604-2	No FluA or B	32.25	0	1
498-2	No FluA or B	32.27	0	1
749-4	No FluA or B	32.3	0	1
461-3	No FluA or B	32.33	0	1
525-1	No FluA or B	32.35	0	1
685-2	No FluA or B	32.36	0	1
851-2	No FluA or B	32.38	0	1
651-2	No FluA or B	32.4	0	1
657-2	No FluA or B	32.41	0	1
663-1	No FluA or B	32.42	0	1
663-2	No FluA or B	32.42	0	1
762-2	No FluA or B	32.42	0	1
577-4	No FluA or B	32.45	0	1
634-2	No FluA or B	32.45	0	1
836-3	No FluA or B	32.46	0	1
703-2	No FluA or B	32.48	0	1
780-2	No FluA or B	32.48	0	1
848-1	No FluA or B	32.48	0	1
734-1	No FluA or B	32.49	0	1
745-4	No FluA or B	32.52	0	1
754-3	No FluA or B	32.52	0	1
609-1	No FluA or B	32.53	0	1
514-3	No FluA or B	32.55	0	1
682-1	No FluA or B	32.55	0	1
630-1	No FluA or B	32.57	0	1
718-3	No FluA or B	32.57	0	1
720-3	No FluA or B	32.57	0	1
865-2	No FluA or B	32.59	0	1
852-1	No FluA or B	32.63	0	1
570-2	No FluA or B	32.65	0	1
773-4	No FluA or B	32.66	0	1
687-2	No FluA or B	32.67	0	1
536-3	No FluA or B	32.68	0	1
682-3	No FluA or B	32.69	0	1
793-1	No FluA or B	32.72	0	1
488-1	No FluA or B	32.76	0	1
509-3	No FluA or B	32.76	0	1
582-3	No FluA or B	32.8	0	1
450-3	No FluA or B	32.81	0	1
487-2	No FluA or B	32.82	0	1
514-1	No FluA or B	32.83	0	1
687-3	No FluA or B	32.83	0	1
765-2	No FluA or B	32.85	0	1
795-1	No FluA or B	32.87	0	1
825-1	No FluA or B	32.87	0	1
733-4	No FluA or B	32.88	0	1
860-1	No FluA or B	32.9	0	1
613-3	No FluA or B	32.92	0	1
588-2	No FluA or B	32.93	0	1
620-2	No FluA or B	32.98	0	1
633-2	No FluA or B	32.99	0	1
607-2	No FluA or B	33.03	0	1
727-1	No FluA or B	33.05	0	1
588-1	No FluA or B	33.06	0	1
808-1	No FluA or B	33.06	0	1
504-3	No FluA or B	33.08	0	1
594-1	No FluA or B	33.11	0	1
796-1	No FluA or B	33.11	0	1
580-3	No FluA or B	33.12	0	1
504-1	No FluA or B	33.15	0	1
670-1	No FluA or B	33.16	0	1
697-1	No FluA or B	33.16	0	1
779-1	No FluA or B	33.16	0	1
808-3	No FluA or B	33.17	0	1
661-3	No FluA or B	33.18	0	1
829-4	No FluA or B	33.18	0	1
724-1	No FluA or B	33.19	0	1
509-1	No FluA or B	33.22	0	1
776-1	No FluA or B	33.23	0	1
790-1	No FluA or B	33.23	0	1
639-1	No FluA or B	33.24	0	1
667-2	Flu A (Unable to Subtype)	33.24	0	1
788-1	No FluA or B	33.24	0	1
615-1	No FluA or B	33.26	0	1
816-3	No FluA or B	33.26	0	1
535-1	No FluA or B	33.27	0	1
817-1	No FluA or B	33.29	0	1
468-2	No FluA or B	33.3	0	1
556-3	No FluA or B	33.3	0	1
624-6	No FluA or B	33.33	0	1
859-2	No FluA or B	33.35	0	1
570-1	No FluA or B	33.37	0	1
616-2	No FluA or B	33.38	0	1
622-2	No FluA or B	33.39	0	1
742-3	No FluA or B	33.42	0	1
812-2	No FluA or B	33.49	0	1
720-2	No FluA or B	33.51	0	1
850-1	No FluA or B	33.54	0	1
535-2	No FluA or B	33.62	0	1
633-3	No FluA or B	33.65	0	1
687-1	No FluA or B	33.72	0	1
598-3	No FluA or B	33.73	0	1
839-1	No FluA or B	33.75	0	1
841-1	No FluA or B	33.77	0	1
777-2	No FluA or B	33.78	0	1
857-2	No FluA or B	33.78	0	1
738-6	No FluA or B	33.79	0	1
662-2	No FluA or B	33.81	0	1
718-2	No FluA or B	33.84	0	1
555-2	No FluA or B	33.89	0	1
720-4	No FluA or B	33.89	0	1
689-3	No FluA or B	33.9	0	1
708-3	No FluA or B	33.94	0	1
572-1	No FluA or B	34	0	1
641-3	No FluA or B	34	0	1
650-1	No FluA or B	34	0	1
844-4	No FluA or B	34.01	0	1
457-3	No FluA or B	34.03	0	1
798-2	No FluA or B	34.04	0	1
772-3	No FluA or B	34.07	0	1
604-1	No FluA or B	34.16	0	1
544-3	No FluA or B	34.17	0	1
647-2	No FluA or B	34.17	0	1
631-4	No FluA or B	34.18	0	1
672-1	No FluA or B	34.21	0	1
586-1	No FluA or B	34.22	0	1
643-1	No FluA or B	34.23	0	1
572-4	no FluA or B	34.25	0	1
601-1	No FluA or B	34.25	0	1
722-1	No FluA or B	34.25	0	1
582-1	No FluA or B	34.26	0	1
442-1	No FluA or B	34.29	0	1
670-2	No FluA or B	34.31	0	1
603-1	No FluA or B	34.34	0	1
504-2	No FluA or B	34.42	0	1
762-1	No FluA or B	34.43	0	1
560-2	No FluA or B	34.48	0	1
608-3	No FluA or B	34.52	0	1
615-2	No FluA or B	34.54	0	1
594-2	No FluA or B	34.56	0	1
826-3	No FluA or B	34.58	0	1
616-1	No FluA or B	34.62	0	1
803-3	No FluA or B	34.62	0	1
536-1	No FluA or B	34.63	0	1
698-2	No FluA or B	34.67	0	1
718-1	No FluA or B	34.67	0	1
773-2	No FluA or B	34.67	0	1
585-1	No FluA or B	34.68	0	1
646-2	No FluA or B	34.68	0	1
712-2	No FluA or B	34.69	0	1
463-1	No FluA or B	34.71	0	1
640-3	No FluA or B	34.72	0	1
683-3	No FluA or B	34.72	0	1
781-3	No FluA or B	34.72	0	1
818-3	No FluA or B	34.77	0	1
709-3	No FluA or B	34.79	0	1
630-2	No FluA or B	34.85	0	1
454-2	No FluA or B	34.86	0	1
669-5	No FluA or B	34.86	0	1
816-2	No FluA or B	34.87	0	1
780-1	No FluA or B	34.89	0	1
682-2	No FluA or B	34.9	0	1
646-1	No FluA or B	35	0	1
772-2	No FluA or B	35	0	1
820-1	No FluA or B	35.03	0	1
613-4	No FluA or B	35.05	0	1
653-2	No FluA or B	35.05	0	1
688-3	No FluA or B	35.06	0	1
679-4	No FluA or B	35.07	0	1
810-2	No FluA or B	35.08	0	1
705-2	No FluA or B	35.09	0	1
798-6	No FluA or B	35.09	0	1
667-1	No FluA or B	35.14	0	1
771-2	No FluA or B	35.14	0	1
809-4	No FluA or B	35.14	0	1
772-1	No FluA or B	35.18	0	1
613-2	No FluA or B	35.2	0	1
670-3	No FluA or B	35.22	0	1
528-1	No FluA or B	35.24	0	1
798-5	No FluA or B	35.24	0	1
840-1	No FluA or B	35.32	0	1
845-2	No FluA or B	35.32	0	1
685-1	No FluA or B	35.33	0	1
826-1	No FluA or B	35.33	0	1
719-1	No FluA or B	35.34	0	1
654-1	No FluA or B	35.35	0	1
669-2	No FluA or B	35.37	0	1
781-1	No FluA or B	35.4	0	1
683-2	No FluA or B	35.43	0	1
698-1	No FluA or B	35.46	0	1
830-4	No FluA or B	35.46	0	1
780-3	No FluA or B	35.49	0	1
754-5	No FluA or B	35.56	0	1
630-3	No FluA or B	35.57	0	1
688-2	No FluA or B	35.65	0	1
661-2	No FluA or B	35.66	0	1
681-1	No FluA or B	35.66	0	1
745-3	No FluA or B	35.72	0	1
598-1	No FluA or B	35.77	0	1
703-3	No FluA or B	35.77	0	1
709-1	No FluA or B	35.9	0	1
797-1	No FluA or B	35.99	0	1
773-1	No FluA or B	36.01	0	1
593-3	No FluA or B	36.02	0	1
709-2	No FluA or B	36.02	0	1
675-2	No FluA or B	36.05	0	1
841-2	No FluA or B	36.09	0	1
671-2	No FluA or B	36.1	0	1
593-1	No FluA or B	36.13	0	1
845-1	No FluA or B	36.14	0	1
771-1	No FluA or B	36.17	0	1
840-2	No FluA or B	36.19	0	1
582-2	No FluA or B	36.2	0	1
675-1	No FluA or B	36.25	0	1
580-1	No FluA or B	36.33	0	1
650-2	No FluA or B	36.34	0	1
679-6	No FluA or B	36.35	0	1
529-3	No FluA or B	36.4	0	1
766-2	No FluA or B	36.41	0	1
665-1	No FluA or B	36.56	0	1
647-1	No FluA or B	36.59	0	1
641-2	No FluA or B	36.62	0	1
635-1	No FluA or B	36.63	0	1
633-4	No FluA or B	36.67	0	1
763-3	No FluA or B	36.73	0	1
797-4	No FluA or B	36.78	0	1
662-1	No FluA or B	36.8	0	1
681-2	No FluA or B	36.89	0	1
817-2	No FluA or B	36.9	0	1
653-1	No FluA or B	36.92	0	1
797-2	No FluA or B	37	0	1
499-5	No FluA or B	37.02	0	1
728-1	No FluA or B	37.02	0	1
798-3	No FluA or B	37.1	0	1
781-2	No FluA or B	37.17	0	1
810-1	No FluA or B	37.17	0	1
821-3	No FluA or B	37.18	0	1
802-1	No FluA or B	37.2	0	1
733-3	No FluA or B	37.22	0	1
657-1	No FluA or B	37.28	0	1
640-2	No FluA or B	37.29	0	1
689-1	No FluA or B	37.35	0	1
665-2	No FluA or B	37.43	0	1
818-1	No FluA or B	37.43	0	1
763-1	No FluA or B	37.45	0	1
654-2	No FluA or B	37.53	0	1
766-1	No FluA or B	37.55	0	1
773-3	No FluA or B	37.6	0	1
722-3	No FluA or B	37.69	0	1
807-1	No FluA or B	37.76	0	1
706-6	No FluA or B	37.82	0	1
653-3	No FluA or B	37.95	0	1
802-1	Inconclusive	38.02	7	0
640-2	Inconclusive	38.16	7	0
795-3	Inconclusive	39.11	7	0
788-1	Inconclusive	39.26	7	0
797-1	Inconclusive	41.13	7	0
454-2	Inconclusive		7	0
487-2	Inconclusive		7	0
580-2	Inconclusive		7	0
609-1	Inconclusive		7	0
616-1	Inconclusive		7	0
624-5	Inconclusive		7	0
631-4	Inconclusive		7	0
641-1	Inconclusive		7	0
654-2	Inconclusive		7	0
665-1	Inconclusive		7	0
672-1	Inconclusive		7	0
675-1	Inconclusive		7	0
679-6	Inconclusive		7	0
688-2	Inconclusive		7	0
703-2	Inconclusive		7	0
719-1	Inconclusive		7	0
723-3	Inconclusive		7	0
749-1	Inconclusive		7	0
751-1	Inconclusive		7	0
778-1	Inconclusive		7	0
798-5	Inconclusive		7	0
815	Inconclusive		7	0
815-3	Inconclusive		7	0
823	Inconclusive		7	0
826-1	Inconclusive		7	0
826-3	Inconclusive		7	0
829-2	Inconclusive		7	0
829-4	Inconclusive		7	0
836-2	Inconclusive		7	0
838-3	Inconclusive		7	0
840	Inconclusive		7	0
840-2	Inconclusive		7	0
841-1	Inconclusive		7	0
850-2	Inconclusive		7	0
855-2	Inconclusive		7	0
832-2	No FluA or B	16.16	7	1
670-3	No FluA or B	21.34	7	1
468-3	No FluA or B	23.37	7	1
681-3	No FluA or B	23.68	7	1
739-3	No FluA or B	24.23	7	1
471-2	No FluA or B	24.25	7	1
849	No FluA or B	24.27	7	1
546-2	No FluA or B	24.3	7	1
626-1	No FluA or B	24.35	7	1
649-3	No FluA or B	24.37	7	1
782-3	No FluA or B	24.9	7	1
738-1	No FluA or B	24.93	7	1
758-2	No FluA or B	25.05	7	1
738-5	Flu B (Yamagata)	25.1	7	1
525-6	No FluA or B	25.15	7	1
758-4	No FluA or B	25.42	7	1
725-6	No FluA or B	25.46	7	1
505-3	No FluA or B	25.51	7	1
731-2	No FluA or B	25.68	7	1
525-5	No FluA or B	25.69	7	1
624-2	No FluA or B	25.69	7	1
518-2	No FluA or B	25.75	7	1
725-3	No FluA or B	25.76	7	1
765-3	No FluA or B	25.83	7	1
730-3	No FluA or B	26	7	1
738-3	No FluA or B	26.01	7	1
575-5	No FluA or B	26.05	7	1
663-4	No FluA or B	26.06	7	1
843-3	No FluA or B	26.09	7	1
832	No FluA or B	26.1	7	1
550-2	No FluA or B	26.13	7	1
572-2	No FluA or B	26.16	7	1
471-1	No FluA or B	26.18	7	1
730-1	No FluA or B	26.22	7	1
706-6	No FluA or B	26.33	7	1
809-1	No FluA or B	26.34	7	1
701-1	No FluA or B	26.35	7	1
749-4	No FluA or B	26.39	7	1
843-1	No FluA or B	26.44	7	1
513-2	No FluA or B	26.49	7	1
706-5	No FluA or B	26.53	7	1
626-4	No FluA or B	26.54	7	1
724-3	No FluA or B	26.57	7	1
585-4	No FluA or B	26.58	7	1
798-6	No FluA or B	26.61	7	1
744-1	No FluA or B	26.62	7	1
525-3	No FluA or B	26.63	7	1
610-3	No FluA or B	26.64	7	1
525-4	No FluA or B	26.65	7	1
706-2	No FluA or B	26.65	7	1
537-2	No FluA or B	26.67	7	1
476-3	No FluA or B	26.7	7	1
511-1	No FluA or B	26.71	7	1
726-2	No FluA or B	26.71	7	1
610-1	No FluA or B	26.75	7	1
732-1	No FluA or B	26.77	7	1
829-3	No FluA or B	26.78	7	1
849-2	No FluA or B	26.79	7	1
768-1	No FluA or B	26.85	7	1
764-2	No FluA or B	26.88	7	1
636-2	No FluA or B	26.9	7	1
716-2	No FluA or B	26.94	7	1
739-2	No FluA or B	26.95	7	1
708-3	No FluA or B	27.02	7	1
795-2	No FluA or B	27.02	7	1
644-2	No FluA or B	27.04	7	1
754-2	No FluA or B	27.06	7	1
595-3	No FluA or B	27.07	7	1
843	No FluA or B	27.07	7	1
487-3	No FluA or B	27.08	7	1
758-1	No FluA or B	27.09	7	1
594-3	No FluA or B	27.11	7	1
727-2	No FluA or B	27.13	7	1
738-2	No FluA or B	27.14	7	1
754-6	No FluA or B	27.14	7	1
778-2	No FluA or B	27.16	7	1
734-2	No FluA or B	27.24	7	1
498-1	No FluA or B	27.27	7	1
624-4	No FluA or B	27.3	7	1
694-4	No FluA or B	27.3	7	1
593-3	No FluA or B	27.32	7	1
847-3	No FluA or B	27.32	7	1
513-1	No FluA or B	27.34	7	1
514-2	No FluA or B	27.35	7	1
742-2	No FluA or B	27.35	7	1
730-4	No FluA or B	27.37	7	1
476-1	No FluA or B	27.43	7	1
626-2	No FluA or B	27.53	7	1
499-3	No FluA or B	27.55	7	1
706-1	No FluA or B	27.55	7	1
733-4	No FluA or B	27.59	7	1
725-1	No FluA or B	27.6	7	1
624-1	No FluA or B	27.63	7	1
796-4	No FluA or B	27.64	7	1
731-1	No FluA or B	27.7	7	1
639-2	No FluA or B	27.73	7	1
612-2	No FluA or B	27.74	7	1
646-3	No FluA or B	27.74	7	1
849-1	No FluA or B	27.74	7	1
463-3	No FluA or B	27.75	7	1
748-2	No FluA or B	27.77	7	1
620-3	No FluA or B	27.82	7	1
528-2	No FluA or B	28.05	7	1
565-3	No FluA or B	28.05	7	1
499-4	No FluA or B	28.06	7	1
529-2	No FluA or B	28.06	7	1
802-3	No FluA or B	28.07	7	1
712-3	No FluA or B	28.08	7	1
754-1	No FluA or B	28.11	7	1
679-5	No FluA or B	28.12	7	1
809-2	No FluA or B	28.13	7	1
610-5	No FluA or B	28.15	7	1
706-3	No FluA or B	28.16	7	1
749-3	No FluA or B	28.16	7	1
626-3	No FluA or B	28.17	7	1
716-4	No FluA or B	28.18	7	1
845-3	No FluA or B	28.19	7	1
505-2	No FluA or B	28.2	7	1
764-3	No FluA or B	28.22	7	1
565-1	No FluA or B	28.24	7	1
585-3	No FluA or B	28.24	7	1
809-3	No FluA or B	28.27	7	1
860-2	No FluA or B	28.28	7	1
463-2	No FluA or B	28.31	7	1
464-1	No FluA or B	28.31	7	1
468-1	No FluA or B	28.31	7	1
820-2	No FluA or B	28.31	7	1
844-4	No FluA or B	28.31	7	1
613-1	No FluA or B	28.33	7	1
817-3	No FluA or B	28.33	7	1
588-2	No FluA or B	28.35	7	1
500-1	No FluA or B	28.4	7	1
535-1	No FluA or B	28.4	7	1
726-3	No FluA or B	28.4	7	1
749-2	No FluA or B	28.41	7	1
593-2	No FluA or B	28.43	7	1
782-2	No FluA or B	28.43	7	1
610-4	No FluA or B	28.47	7	1
716-1	No FluA or B	28.49	7	1
607-2	No FluA or B	28.51	7	1
544-1	No FluA or B	28.52	7	1
733-2	No FluA or B	28.52	7	1
844-3	No FluA or B	28.52	7	1
505-1	No FluA or B	28.54	7	1
737-2	No FluA or B	28.54	7	1
455-2	No FluA or B	28.55	7	1
649-1	No FluA or B	28.57	7	1
482-2	No FluA or B	28.6	7	1
468-2	No FluA or B	28.62	7	1
602-3	No FluA or B	28.63	7	1
509-2	No FluA or B	28.67	7	1
604-2	No FluA or B	28.67	7	1
721-3	No FluA or B	28.67	7	1
663-3	No FluA or B	28.69	7	1
725-4	No FluA or B	28.71	7	1
592-1	No FluA or B	28.72	7	1
499-2	No FluA or B	28.76	7	1
622-1	No FluA or B	28.77	7	1
822-2	No FluA or B	28.78	7	1
848-3	No FluA or B	28.79	7	1
679-2	No FluA or B	28.81	7	1
442-2	No FluA or B	28.82	7	1
517-2	No FluA or B	28.82	7	1
577-4	No FluA or B	28.87	7	1
529-1	No FluA or B	28.9	7	1
454-3	No FluA or B	28.91	7	1
455-1	No FluA or B	28.92	7	1
575-4	No FluA or B	29.01	7	1
702-3	No FluA or B	29.01	7	1
728-1	No FluA or B	29.04	7	1
455-3	No FluA or B	29.05	7	1
844-2	No FluA or B	29.06	7	1
517-3	No FluA or B	29.09	7	1
585-2	No FluA or B	29.1	7	1
857-2	No FluA or B	29.11	7	1
560-1	No FluA or B	29.12	7	1
798-1	No FluA or B	29.12	7	1
821-3	No FluA or B	29.12	7	1
539-2	No FluA or B	29.15	7	1
758-3	No FluA or B	29.15	7	1
631-3	No FluA or B	29.16	7	1
511-2	No FluA or B	29.18	7	1
739-1	No FluA or B	29.18	7	1
594-1	No FluA or B	29.2	7	1
745-1	No FluA or B	29.2	7	1
821-1	No FluA or B	29.21	7	1
852-1	No FluA or B	29.21	7	1
603-2	No FluA or B	29.22	7	1
608-2	No FluA or B	29.22	7	1
848	No FluA or B	29.22	7	1
596-4	No FluA or B	29.23	7	1
777-3	No FluA or B	29.23	7	1
560-3	No FluA or B	29.24	7	1
603-3	No FluA or B	29.25	7	1
843-2	No FluA or B	29.25	7	1
721-1	No FluA or B	29.26	7	1
859-1	No FluA or B	29.26	7	1
708-1	No FluA or B	29.27	7	1
765-1	No FluA or B	29.3	7	1
610-2	No FluA or B	29.31	7	1
776-3	No FluA or B	29.31	7	1
754-4	No FluA or B	29.33	7	1
701-2	No FluA or B	29.35	7	1
851-2	No FluA or B	29.37	7	1
550-1	No FluA or B	29.38	7	1
649-2	No FluA or B	29.39	7	1
841	No FluA or B	29.39	7	1
842	No FluA or B	29.39	7	1
592-2	No FluA or B	29.42	7	1
596-3	No FluA or B	29.42	7	1
522-1	No FluA or B	29.43	7	1
844	No FluA or B	29.43	7	1
730-2	Flu B (Yamagata)	29.45	7	1
790-2	No FluA or B	29.45	7	1
478-3	No FluA or B	29.49	7	1
783-2	No FluA or B	29.49	7	1
500-2	No FluA or B	29.51	7	1
537-3	No FluA or B	29.56	7	1
574-3	No FluA or B	29.57	7	1
624-3	No FluA or B	29.58	7	1
613-2	No FluA or B	29.6	7	1
737-1	No FluA or B	29.61	7	1
712-1	No FluA or B	29.63	7	1
830-2	No FluA or B	29.65	7	1
631-2	No FluA or B	29.7	7	1
589-1	No FluA or B	29.72	7	1
728-2	No FluA or B	29.73	7	1
546-3	No FluA or B	29.81	7	1
783-1	No FluA or B	29.83	7	1
615-4	No FluA or B	29.86	7	1
593-1	No FluA or B	29.87	7	1
636-1	No FluA or B	29.87	7	1
478-2	No FluA or B	29.92	7	1
601-2	No FluA or B	29.92	7	1
525-2	No FluA or B	29.93	7	1
724-2	No FluA or B	29.95	7	1
671-3	No FluA or B	29.97	7	1
602-2	No FluA or B	29.98	7	1
825-3	No FluA or B	29.99	7	1
708-2	No FluA or B	30	7	1
860	No FluA or B	30	7	1
838	No FluA or B	30.01	7	1
556-1	No FluA or B	30.02	7	1
683-3	No FluA or B	30.02	7	1
702-1	No FluA or B	30.03	7	1
825-2	No FluA or B	30.03	7	1
689-2	No FluA or B	30.05	7	1
760-1	No FluA or B	30.06	7	1
539-3	No FluA or B	30.07	7	1
752-2	No FluA or B	30.07	7	1
847	No FluA or B	30.07	7	1
839	No FluA or B	30.08	7	1
461-3	No FluA or B	30.09	7	1
751-3	No FluA or B	30.09	7	1
591-2	No FluA or B	30.12	7	1
688-1	No FluA or B	30.16	7	1
536-2	No FluA or B	30.17	7	1
570-3	No FluA or B	30.19	7	1
601-1	No FluA or B	30.19	7	1
514-3	No FluA or B	30.2	7	1
570-1	No FluA or B	30.2	7	1
720-1	No FluA or B	30.2	7	1
574-1	No FluA or B	30.21	7	1
595-1	No FluA or B	30.22	7	1
669-1	No FluA or B	30.25	7	1
819-3	No FluA or B	30.28	7	1
596-2	No FluA or B	30.29	7	1
604-1	No FluA or B	30.31	7	1
647-2	No FluA or B	30.31	7	1
830-1	No FluA or B	30.32	7	1
703-1	No FluA or B	30.34	7	1
539-1	No FluA or B	30.38	7	1
771-3	No FluA or B	30.41	7	1
844-1	No FluA or B	30.41	7	1
857-3	No FluA or B	30.41	7	1
462-1	No FluA or B	30.42	7	1
838-1	No FluA or B	30.43	7	1
643-2	No FluA or B	30.45	7	1
768-2	No FluA or B	30.45	7	1
641-2	No FluA or B	30.48	7	1
595-2	No FluA or B	30.49	7	1
848-1	No FluA or B	30.49	7	1
635-2	No FluA or B	30.5	7	1
721-2	No FluA or B	30.5	7	1
679-4	No FluA or B	30.52	7	1
485-2	No FluA or B	30.53	7	1
575-3	No FluA or B	30.53	7	1
478-1	No FluA or B	30.57	7	1
821-2	No FluA or B	30.57	7	1
594-2	No FluA or B	30.61	7	1
742-1	No FluA or B	30.61	7	1
798-2	No FluA or B	30.61	7	1
518-1	No FluA or B	30.63	7	1
698-2	No FluA or B	30.63	7	1
823-1	No FluA or B	30.63	7	1
738-4	No FluA or B	30.65	7	1
464-2	No FluA or B	30.66	7	1
816	No FluA or B	30.67	7	1
525-1	No FluA or B	30.7	7	1
669-3	No FluA or B	30.71	7	1
608-1	No FluA or B	30.72	7	1
819-2	No FluA or B	30.72	7	1
607-1	No FluA or B	30.74	7	1
754-3	No FluA or B	30.76	7	1
679-1	No FluA or B	30.79	7	1
504-2	No FluA or B	30.81	7	1
450-1	No FluA or B	30.83	7	1
847-2	No FluA or B	30.84	7	1
561-2	No FluA or B	30.85	7	1
577-1	No FluA or B	30.85	7	1
808-3	No FluA or B	30.86	7	1
620-1	No FluA or B	30.87	7	1
718-3	No FluA or B	30.88	7	1
734-1	No FluA or B	30.91	7	1
748-1	No FluA or B	30.91	7	1
810-2	No FluA or B	30.91	7	1
487-1	No FluA or B	30.96	7	1
575-6	No FluA or B	30.98	7	1
763-2	No FluA or B	30.98	7	1
522-3	No FluA or B	31	7	1
815-2	No FluA or B	31.01	7	1
822-1	No FluA or B	31.01	7	1
825-1	No FluA or B	31.04	7	1
754-5	No FluA or B	31.06	7	1
690-2	No FluA or B	31.09	7	1
602-1	No FluA or B	31.11	7	1
609-2	No FluA or B	31.11	7	1
457-1	No FluA or B	31.14	7	1
482-1	No FluA or B	31.15	7	1
859	No FluA or B	31.15	7	1
498-2	No FluA or B	31.16	7	1
810-1	No FluA or B	31.17	7	1
588-1	No FluA or B	31.22	7	1
616-3	No FluA or B	31.22	7	1
733-1	No FluA or B	31.24	7	1
827	No FluA or B	31.24	7	1
615-3	No FluA or B	31.25	7	1
718-1	No FluA or B	31.25	7	1
504-3	No FluA or B	31.28	7	1
462-2	No FluA or B	31.29	7	1
683-1	No FluA or B	31.29	7	1
845-2	No FluA or B	31.31	7	1
513-3	No FluA or B	31.32	7	1
608-3	No FluA or B	31.32	7	1
848-2	No FluA or B	31.32	7	1
555-2	No FluA or B	31.33	7	1
721-5	No FluA or B	31.33	7	1
800-1	No FluA or B	31.33	7	1
485-1	No FluA or B	31.35	7	1
585-1	No FluA or B	31.35	7	1
589-2	No FluA or B	31.35	7	1
457-2	No FluA or B	31.36	7	1
461-1	No FluA or B	31.37	7	1
798-3	No FluA or B	31.38	7	1
819	No FluA or B	31.38	7	1
790-3	No FluA or B	31.44	7	1
845	No FluA or B	31.44	7	1
598-3	No FluA or B	31.45	7	1
706-4	No FluA or B	31.45	7	1
721-4	No FluA or B	31.46	7	1
798-4	No FluA or B	31.46	7	1
812	No FluA or B	31.46	7	1
669-2	No FluA or B	31.48	7	1
511-3	No FluA or B	31.53	7	1
694-3	No FluA or B	31.53	7	1
694-1	No FluA or B	31.55	7	1
683-2	No FluA or B	31.59	7	1
555-3	No FluA or B	31.61	7	1
588-4	No FluA or B	31.61	7	1
634-1	No FluA or B	31.62	7	1
461-2	No FluA or B	31.66	7	1
718-2	No FluA or B	31.66	7	1
575-2	No FluA or B	31.67	7	1
797-3	No FluA or B	31.67	7	1
546-1	No FluA or B	31.7	7	1
634-2	No FluA or B	31.72	7	1
830-3	No FluA or B	31.75	7	1
517-1	No FluA or B	31.76	7	1
785-1	No FluA or B	31.79	7	1
509-1	No FluA or B	31.81	7	1
665-2	Flu A (H3)	31.82	7	1
565-2	No FluA or B	31.83	7	1
803-2	No FluA or B	31.83	7	1
752-3	No FluA or B	31.85	7	1
544-3	No FluA or B	31.88	7	1
724-1	No FluA or B	31.88	7	1
620-2	No FluA or B	31.89	7	1
504-1	No FluA or B	31.9	7	1
509-3	No FluA or B	31.97	7	1
745-2	No FluA or B	31.97	7	1
801-2	No FluA or B	31.97	7	1
555-1	No FluA or B	32	7	1
814	No FluA or B	32.01	7	1
577-2	No FluA or B	32.07	7	1
463-1	No FluA or B	32.08	7	1
816-1	No FluA or B	32.08	7	1
705-1	No FluA or B	32.1	7	1
744-3	No FluA or B	32.1	7	1
823-2	No FluA or B	32.14	7	1
544-2	No FluA or B	32.15	7	1
650-2	No FluA or B	32.17	7	1
790-1	No FluA or B	32.17	7	1
556-3	No FluA or B	32.18	7	1
682-3	No FluA or B	32.18	7	1
651-1	No FluA or B	32.19	7	1
598-1	No FluA or B	32.23	7	1
785-2	No FluA or B	32.23	7	1
814-1	No FluA or B	32.26	7	1
697-1	No FluA or B	32.27	7	1
589-3	No FluA or B	32.28	7	1
709-3	No FluA or B	32.3	7	1
727-1	No FluA or B	32.31	7	1
826	No FluA or B	32.32	7	1
817-1	No FluA or B	32.33	7	1
622-2	No FluA or B	32.34	7	1
812-2	No FluA or B	32.34	7	1
812-3	No FluA or B	32.34	7	1
847-4	No FluA or B	32.34	7	1
662-1	Flu A (H3)	32.37	7	1
685-1	No FluA or B	32.38	7	1
776-2	No FluA or B	32.38	7	1
801-1	No FluA or B	32.38	7	1
852	No FluA or B	32.38	7	1
582-3	No FluA or B	32.39	7	1
752-1	No FluA or B	32.39	7	1
650-3	No FluA or B	32.41	7	1
855-1	No FluA or B	32.41	7	1
613-3	No FluA or B	32.45	7	1
748-3	No FluA or B	32.5	7	1
499-1	No FluA or B	32.55	7	1
859-3	No FluA or B	32.58	7	1
560-2	No FluA or B	32.61	7	1
661-2	No FluA or B	32.61	7	1
697-3	No FluA or B	32.65	7	1
820-1	No FluA or B	32.65	7	1
572-1	No FluA or B	32.66	7	1
726-1	No FluA or B	32.67	7	1
613-4	No FluA or B	32.7	7	1
690-1	No FluA or B	32.75	7	1
702-2	No FluA or B	32.76	7	1
733-3	No FluA or B	32.79	7	1
689-1	No FluA or B	32.81	7	1
814-2	No FluA or B	32.82	7	1
622-3	No FluA or B	32.83	7	1
855	No FluA or B	32.87	7	1
588-3	No FluA or B	32.89	7	1
796-2	No FluA or B	32.89	7	1
819-1	No FluA or B	32.92	7	1
773-1	No FluA or B	32.94	7	1
631-1	No FluA or B	32.95	7	1
831	No FluA or B	32.96	7	1
850-3	No FluA or B	32.97	7	1
857	No FluA or B	32.97	7	1
639-1	No FluA or B	33	7	1
476-2	No FluA or B	33.02	7	1
580-3	No FluA or B	33.02	7	1
716-3	No FluA or B	33.03	7	1
850-1	No FluA or B	33.04	7	1
643-1	Flu A (H3)	33.08	7	1
647-3	No FluA or B	33.08	7	1
764-1	No FluA or B	33.08	7	1
822	No FluA or B	33.08	7	1
616-2	No FluA or B	33.11	7	1
671-1	No FluA or B	33.11	7	1
514-1	No FluA or B	33.12	7	1
675-2	No FluA or B	33.12	7	1
847-1	No FluA or B	33.14	7	1
771-1	No FluA or B	33.15	7	1
780-1	No FluA or B	33.15	7	1
813-1	No FluA or B	33.15	7	1
829	No FluA or B	33.16	7	1
633-3	No FluA or B	33.19	7	1
653-3	No FluA or B	33.19	7	1
612-3	No FluA or B	33.2	7	1
580-1	No FluA or B	33.21	7	1
612-1	No FluA or B	33.21	7	1
800-2	No FluA or B	33.28	7	1
442-1	No FluA or B	33.29	7	1
667-3	No FluA or B	33.33	7	1
698-1	No FluA or B	33.33	7	1
796-1	No FluA or B	33.33	7	1
591-1	No FluA or B	33.34	7	1
556-2	No FluA or B	33.36	7	1
852-2	No FluA or B	33.36	7	1
603-1	No FluA or B	33.37	7	1
839-2	No FluA or B	33.38	7	1
713-3	No FluA or B	33.41	7	1
722-3	No FluA or B	33.43	7	1
604-3	No FluA or B	33.44	7	1
663-1	No FluA or B	33.46	7	1
783-3	No FluA or B	33.47	7	1
780-2	No FluA or B	33.52	7	1
776-1	No FluA or B	33.53	7	1
850	No FluA or B	33.53	7	1
454-1	No FluA or B	33.55	7	1
808-2	No FluA or B	33.55	7	1
814-3	No FluA or B	33.56	7	1
444-1	No FluA or B	33.57	7	1
604-4	No FluA or B	33.62	7	1
778-3	No FluA or B	33.62	7	1
669-4	No FluA or B	33.66	7	1
633-4	No FluA or B	33.68	7	1
535-2	No FluA or B	33.69	7	1
766-2	No FluA or B	33.73	7	1
826-2	No FluA or B	33.73	7	1
561-1	No FluA or B	33.75	7	1
596-1	No FluA or B	33.77	7	1
840-1	No FluA or B	33.77	7	1
646-1	No FluA or B	33.79	7	1
809-4	No FluA or B	33.79	7	1
839-3	No FluA or B	33.79	7	1
698-3	No FluA or B	33.8	7	1
807-1	No FluA or B	33.8	7	1
807-3	No FluA or B	33.83	7	1
582-2	No FluA or B	33.86	7	1
647-1	No FluA or B	33.86	7	1
762-1	No FluA or B	33.89	7	1
630-4	No FluA or B	33.92	7	1
529-3	No FluA or B	33.96	7	1
687-3	No FluA or B	33.96	7	1
777-1	No FluA or B	33.96	7	1
836-3	No FluA or B	33.96	7	1
722-1	No FluA or B	33.97	7	1
450-3	No FluA or B	34.01	7	1
536-3	No FluA or B	34.01	7	1
644-3	No FluA or B	34.01	7	1
860-1	No FluA or B	34.01	7	1
745-4	No FluA or B	34.05	7	1
681-1	No FluA or B	34.06	7	1
773-2	No FluA or B	34.06	7	1
624-6	No FluA or B	34.07	7	1
672-3	No FluA or B	34.07	7	1
771-2	No FluA or B	34.07	7	1
457-3	No FluA or B	34.09	7	1
679-3	No FluA or B	34.09	7	1
841-2	No FluA or B	34.1	7	1
851	No FluA or B	34.11	7	1
633-2	No FluA or B	34.12	7	1
640-3	No FluA or B	34.12	7	1
772-4	No FluA or B	34.17	7	1
723-1	No FluA or B	34.18	7	1
640-1	No FluA or B	34.19	7	1
763-3	No FluA or B	34.21	7	1
635-1	No FluA or B	34.22	7	1
830	No FluA or B	34.22	7	1
618-3	No FluA or B	34.24	7	1
850-4	No FluA or B	34.24	7	1
577-3	No FluA or B	34.26	7	1
687-2	No FluA or B	34.28	7	1
570-2	No FluA or B	34.29	7	1
712-2	No FluA or B	34.29	7	1
839-1	No FluA or B	34.3	7	1
781-3	No FluA or B	34.31	7	1
669-5	No FluA or B	34.35	7	1
813	No FluA or B	34.38	7	1
778-4	No FluA or B	34.39	7	1
808-1	No FluA or B	34.39	7	1
670-2	No FluA or B	34.4	7	1
586-1	No FluA or B	34.43	7	1
772-1	No FluA or B	34.43	7	1
772-2	No FluA or B	34.44	7	1
646-2	No FluA or B	34.45	7	1
802-2	No FluA or B	34.45	7	1
550-3	No FluA or B	34.47	7	1
644-1	No FluA or B	34.47	7	1
851-3	No FluA or B	34.47	7	1
818-3	No FluA or B	34.48	7	1
800-3	No FluA or B	34.5	7	1
713-1	No FluA or B	34.53	7	1
596-5	No FluA or B	34.55	7	1
643-3	No FluA or B	34.57	7	1
722-2	No FluA or B	34.57	7	1
685-2	No FluA or B	34.58	7	1
829-1	No FluA or B	34.59	7	1
795-1	No FluA or B	34.6	7	1
650-1	Flu A (Unable to Subtype)	34.63	7	1
852-3	No FluA or B	34.64	7	1
669-7	No FluA or B	34.76	7	1
793-1	No FluA or B	34.83	7	1
654-1	No FluA or B	34.84	7	1
657-2	No FluA or B	34.84	7	1
522-2	No FluA or B	34.85	7	1
807-2	No FluA or B	34.87	7	1
745-3	No FluA or B	34.89	7	1
855-3	No FluA or B	34.89	7	1
817-2	No FluA or B	34.9	7	1
615-1	No FluA or B	34.92	7	1
818-2	No FluA or B	34.92	7	1
781-1	No FluA or B	35.01	7	1
575-1	No FluA or B	35.03	7	1
641-3	No FluA or B	35.04	7	1
857-1	No FluA or B	35.04	7	1
672-2	No FluA or B	35.07	7	1
633-1	No FluA or B	35.08	7	1
816-2	No FluA or B	35.09	7	1
653-2	No FluA or B	35.1	7	1
669-6	No FluA or B	35.1	7	1
742-3	No FluA or B	35.1	7	1
836-1	No FluA or B	35.13	7	1
488-1	No FluA or B	35.16	7	1
661-3	No FluA or B	35.17	7	1
705-2	No FluA or B	35.18	7	1
709-1	No FluA or B	35.18	7	1
670-1	No FluA or B	35.2	7	1
825-4	No FluA or B	35.2	7	1
838-2	No FluA or B	35.2	7	1
773-4	No FluA or B	35.21	7	1
697-2	No FluA or B	35.22	7	1
845-1	No FluA or B	35.23	7	1
537-1	No FluA or B	35.25	7	1
661-1	No FluA or B	35.26	7	1
803-3	No FluA or B	35.27	7	1
823-3	No FluA or B	35.28	7	1
723-2	No FluA or B	35.29	7	1
851-1	No FluA or B	35.3	7	1
821	No FluA or B	35.32	7	1
574-2	No FluA or B	35.37	7	1
859-2	No FluA or B	35.37	7	1
615-2	No FluA or B	35.38	7	1
709-4	No FluA or B	35.38	7	1
797-2	No FluA or B	35.38	7	1
780-3	No FluA or B	35.4	7	1
688-3	No FluA or B	35.43	7	1
840-3	No FluA or B	35.44	7	1
725-2	No FluA or B	35.52	7	1
773-3	No FluA or B	35.54	7	1
654-3	No FluA or B	35.57	7	1
662-2	No FluA or B	35.57	7	1
744-2	No FluA or B	35.64	7	1
499-5	No FluA or B	35.65	7	1
703-3	No FluA or B	35.65	7	1
667-1	No FluA or B	35.67	7	1
720-3	No FluA or B	35.7	7	1
663-2	No FluA or B	35.77	7	1
450-2	No FluA or B	35.81	7	1
681-2	No FluA or B	35.82	7	1
816-4	No FluA or B	35.87	7	1
815-1	No FluA or B	35.92	7	1
555-4	No FluA or B	36	7	1
818	No FluA or B	36.03	7	1
528-1	No FluA or B	36.04	7	1
671-2	No FluA or B	36.04	7	1
582-1	No FluA or B	36.05	7	1
572-3	No FluA or B	36.09	7	1
836	No FluA or B	36.09	7	1
782-1	No FluA or B	36.1	7	1
536-1	No FluA or B	36.13	7	1
818-1	No FluA or B	36.13	7	1
765-2	No FluA or B	36.16	7	1
720-4	No FluA or B	36.19	7	1
762-2	No FluA or B	36.25	7	1
682-2	No FluA or B	36.32	7	1
766-1	No FluA or B	36.32	7	1
653-1	No FluA or B	36.37	7	1
832-3	No FluA or B	36.44	7	1
830-5	No FluA or B	36.47	7	1
657-1	No FluA or B	36.49	7	1
777-2	No FluA or B	36.66	7	1
687-1	No FluA or B	36.67	7	1
462-3	No FluA or B	36.88	7	1
630-1	No FluA or B	36.89	7	1
817	No FluA or B	37.02	7	1
630-3	No FluA or B	37.05	7	1
816-3	No FluA or B	37.07	7	1
689-3	No FluA or B	37.1	7	1
830-4	No FluA or B	37.1	7	1
825	No FluA or B	37.13	7	1
832-1	No FluA or B	37.19	7	1
793-2	No FluA or B	37.23	7	1
682-1	No FluA or B	37.34	7	1
630-2	No FluA or B	37.37	7	1
797-4	No FluA or B	37.39	7	1
709-2	No FluA or B	37.41	7	1
667-2	No FluA or B	37.53	7	1
572-4	No FluA or B	37.55	7	1
781-2	No FluA or B	37.59	7	1
763-1	No FluA or B	37.65	7	1
738-6	No FluA or B	37.74	7	1
779-1	No FluA or B	37.74	7	1
820-3	No FluA or B	37.85	7	1
772-3	No FluA or B	37.89	7	1
803-1	No FluA or B	37.89	7	1
785-3	No FluA or B	37.94	7	1
651-2	No FluA or B	37.96	7	1
720-2	Flu B (Yamagata)		7	1

## Sheet: Year 2 Day 0 Day 7 Data
ID	Result 1	Ct	Day 0 or Day 7?	Adequate?				Mean CT Value	St Dev	Count*	Confidence Int	Lower Bound	Upper Bound
1019-3	Inconclusive		0	0			Day 0	28.5199	3.09309	896	0.202803	28.3171	28.7227
1022-1	Inconclusive		0	0			Day 7	28.4477	3.11765	1172	0.178674	28.269	28.6264
1029-3	Inconclusive		0	0			Day 0	0.963441	0.187778	930	0.0120842	0.951357	0.975525
1045-2	Inconclusive		0	0			Day 7	0.978297	0.145772	1198	0.00826293	0.970034	0.98656
1045-3	Inconclusive		0	0
1072-2	Inconclusive		0	0
1086-1	Inconclusive		0	0
1107-3	Inconclusive		0	0
1107-4	Inconclusive		0	0
1125-2	Inconclusive		0	0
1125-3	Inconclusive		0	0
1128-2	Inconclusive		0	0
1130-4	Inconclusive		0	0
1142-2	Inconclusive		0	0
1160-2	Inconclusive		0	0
1182-2	Inconclusive		0	0
1189-1	Inconclusive		0	0
1209-1	Inconclusive		0	0
1210-2	Inconclusive		0	0
1214-1	Inconclusive		0	0
1220-4	Inconclusive		0	0
1243-3	Inconclusive		0	0
1273-2	Inconclusive		0	0
1295-1	Inconclusive		0	0
1296-2	Inconclusive		0	0
1302-2	Inconclusive		0	0
1318-1	Inconclusive		0	0
1332-3	Inconclusive		0	0
880-2	Inconclusive		0	0
888-3	Inconclusive		0	0
901-3	Inconclusive		0	0
908-2	Inconclusive		0	0
909-1	Inconclusive		0	0
921-2	Inconclusive		0	0
1000-1	No FluA or B	27.31	0	1
1000-2	No FluA or B	28.48	0	1
1002-1	Flu A (H3)	30.75	0	1
1002-2	No FluA or B	32.89	0	1
1002-3	Flu A (H3)	26.34	0	1
1002-4	Flu A (H3)	25.58	0	1
1003-1	No FluA or B	34.33	0	1
1003-2	No FluA or B	29.35	0	1
1005-1	No FluA or B	33.62	0	1
1007-1	No FluA or B	34.51	0	1
1007-2	No FluA or B	32.35	0	1
1007-3	Flu A (H3)	34.65	0	1
1009-1	No FluA or B	31.04	0	1
1009-2	No FluA or B	28.41	0	1
1009-3	No FluA or B	30.48	0	1
1011-1	No FluA or B	33.29	0	1
1011-2	No FluA or B	33.15	0	1
1011-3	No FluA or B	34.7	0	1
1014-1	No FluA or B	32.85	0	1
1014-2	No FluA or B	31.05	0	1
1014-3	No FluA or B	29.67	0	1
1015-1	No FluA or B	30.08	0	1
1015-2	No FluA or B	28.24	0	1
1017-1	No FluA or B	27.25	0	1
1017-2	No FluA or B	26.63	0	1
1019-1	No FluA or B	37.42	0	1
1019-2	No FluA or B	30.01	0	1
1019-3	No FluA or B	34	0	1
1021-1	No FluA or B	28.86	0	1
1022-2	No FluA or B	27.53	0	1
1022-3	No FluA or B	32.67	0	1
1024-1	No FluA or B	27.84	0	1
1024-2	No FluA or B	26.43	0	1
1024-3	No FluA or B	25.02	0	1
1024-4	No FluA or B	26.66	0	1
1025-1	No FluA or B	29.88	0	1
1025-2	Flu A (H3)	31.17	0	1
1027-1	No FluA or B	29.15	0	1
1027-2	No FluA or B	32.58	0	1
1027-3	No FluA or B	29.06	0	1
1029-1	No FluA or B	30.87	0	1
1029-2	No FluA or B	25.37	0	1
1030-1	No FluA or B	25.84	0	1
1030-2	No FluA or B	26.85	0	1
1030-3	No FluA or B	27.35	0	1
1030-4	No FluA or B	27.62	0	1
1031-1	Flu A (H3)	27.4	0	1
1031-2	No FluA or B	26.35	0	1
1031-3	Flu A (H3)	27.4	0	1
1032-1	Flu A (H3)	28.18	0	1
1032-2	No FluA or B	29.62	0	1
1032-3	No FluA or B	27.03	0	1
1033-1	Flu A (H3)	33.58	0	1
1033-2	Flu A (H3)	26.8	0	1
1033-3	Flu A (H3)	24.38	0	1
1035-1	No FluA or B	29.38	0	1
1035-2	No FluA or B	25.07	0	1
1035-3	No FluA or B	24.59	0	1
1036-1	No FluA or B	27.62	0	1
1036-2	Flu B (Yamagata)	31.42	0	1
1036-3	No FluA or B	27.8	0	1
1037-1	No FluA or B	31.59	0	1
1037-2	No FluA or B	28.39	0	1
1039-1	No FluA or B	29.27	0	1
1039-2	No FluA or B	29.16	0	1
1039-3	No FluA or B	28.33	0	1
1042-1	No FluA or B	36.84	0	1
1042-2	No FluA or B	27.67	0	1
1042-3	No FluA or B	27.27	0	1
1043-1	No FluA or B	28.23	0	1
1043-2	No FluA or B	27.47	0	1
1043-3	No FluA or B	26.86	0	1
1043-4	No FluA or B	25.63	0	1
1045-1	No FluA or B	27.93	0	1
1045-4	No FluA or B	31.43	0	1
1045-5	No FluA or B	32.22	0	1
1045-6	No FluA or B	26.37	0	1
1047-1	No FluA or B	26.22	0	1
1047-2	No FluA or B	31.14	0	1
1047-3	No FluA or B	27.82	0	1
1048-1	Flu A (H3)	27.26	0	1
1048-2	No FluA or B	29.65	0	1
1048-3	Flu A (H3)	28.17	0	1
1049-1	No FluA or B	30.32	0	1
1049-2	No FluA or B	31.58	0	1
1049-3	No FluA or B	26.95	0	1
1049-4	No FluA or B	31.54	0	1
1050-1	No FluA or B	21.59	0	1
1050-2	No FluA or B	23.89	0	1
1051-1	No FluA or B	30.45	0	1
1051-2	No FluA or B	30.68	0	1
1051-3	No FluA or B	32.06	0	1
1051-4	No FluA or B	27.92	0	1
1053-1	No FluA or B	28.88	0	1
1053-2	No FluA or B	26.54	0	1
1055-1	No FluA or B	28.13	0	1
1055-2	No FluA or B	23.47	0	1
1055-3	No FluA or B	33.04	0	1
1056-1	No FluA or B	33.54	0	1
1056-3	No FluA or B	30.24	0	1
1056-4	No FluA or B	26.86	0	1
1060-1	No FluA or B	29.8	0	1
1060-2	No FluA or B	27.83	0	1
1060-3	No FluA or B	34.1	0	1
1061-1	No FluA or B	30.12	0	1
1061-2	No FluA or B	31.83	0	1
1062-1	No FluA or B	30.15	0	1
1062-2	No FluA or B	28.94	0	1
1062-3	No FluA or B	28.66	0	1
1062-4	No FluA or B	33.36	0	1
1063-1	No FluA or B	27.6	0	1
1063-2	No FluA or B	31.27	0	1
1063-3	No FluA or B	30.3	0	1
1066-1	No FluA or B	28.52	0	1
1066-2	No FluA or B	29.37	0	1
1066-3	No FluA or B	30.24	0	1
1066-4	No FluA or B	27.06	0	1
1067-1	No FluA or B	28.42	0	1
1067-2	No FluA or B	29.72	0	1
1067-3	No FluA or B	25.79	0	1
1069-1	No FluA or B	28.7	0	1
1069-2	No FluA or B	29.11	0	1
1069-3	No FluA or B	28	0	1
1071-1	No FluA or B	31.06	0	1
1071-2	No FluA or B	24.84	0	1
1071-3	No FluA or B	29.27	0	1
1071-4	No FluA or B	25.62	0	1
1072-1	Flu B (Yamagata)	30.1	0	1
1072-3	No FluA or B	29.78	0	1
1073-1	No FluA or B	26.96	0	1
1073-2	No FluA or B	29.4	0	1
1073-3	No FluA or B	26.38	0	1
1074-1	No FluA or B	33.61	0	1
1074-2	No FluA or B	33.9	0	1
1074-3	No FluA or B	33.23	0	1
1077-1	No FluA or B	30.07	0	1
1077-2	No FluA or B	30.32	0	1
1077-3	No FluA or B	29.9	0	1
1077-4	No FluA or B	26.14	0	1
1078-1	No FluA or B	32.42	0	1
1078-2	No FluA or B	27.95	0	1
1078-3	No FluA or B	28.93	0	1
1079-1	No FluA or B	33.09	0	1
1079-2	No FluA or B	28.12	0	1
1079-3	Flu A (H3)	30.83	0	1
1080-1	No FluA or B	32.77	0	1
1080-2	No FluA or B	31	0	1
1080-3	No FluA or B	30.23	0	1
1081-1	Flu A (H3)	33.36	0	1
1081-2	No FluA or B	32.49	0	1
1081-3	No FluA or B	28.48	0	1
1081-4	No FluA or B	29.24	0	1
1083-1	No FluA or B	34.33	0	1
1083-2	No FluA or B	32.26	0	1
1086-2	No FluA or B	31.59	0	1
1086-3	No FluA or B	29.28	0	1
1089-1	No FluA or B	30.77	0	1
1089-2	No FluA or B	28.15	0	1
1092-1	No FluA or B	29.28	0	1
1092-2	No FluA or B	26.01	0	1
1092-3	No FluA or B	27.04	0	1
1093-1	No FluA or B	29.77	0	1
1093-2	No FluA or B	27.2	0	1
1093-3	No FluA or B	23.66	0	1
1094-1	No FluA or B	27.01	0	1
1094-2	No FluA or B	26.16	0	1
1096-1	No FluA or B	31.43	0	1
1096-2	No FluA or B	28.2	0	1
1096-3	No FluA or B	26.22	0	1
1098-1	No FluA or B	27.76	0	1
1098-2	No FluA or B	25.84	0	1
1098-4	No FluA or B	28.32	0	1
1099-1	No FluA or B	30.29	0	1
1099-2	No FluA or B	29.47	0	1
1099-3	No FluA or B	25.56	0	1
1099-4	No FluA or B	32.31	0	1
1100-2	No FluA or B	27.33	0	1
1100-3	No FluA or B	31.68	0	1
1102-1	No FluA or B	33.05	0	1
1102-2	No FluA or B	31.72	0	1
1102-3	No FluA or B	31.51	0	1
1103-1	No FluA or B	35.31	0	1
1106-1	No FluA or B	28.61	0	1
1106-2	No FluA or B	26.89	0	1
1107-1	No FluA or B	32.17	0	1
1107-2	No FluA or B	28.32	0	1
1110-1	Flu B (Yamagata)	27.25	0	1
1110-2	No FluA or B	30.3	0	1
1110-3	No FluA or B	29.91	0	1
1111-1	No FluA or B	24.14	0	1
1111-2	No FluA or B	28.86	0	1
1111-3	No FluA or B	24.07	0	1
1113-1	No FluA or B	33.99	0	1
1113-2	No FluA or B	29.88	0	1
1113-3	No FluA or B	27.15	0	1
1113-4	No FluA or B	26.94	0	1
1113-5	No FluA or B	23.25	0	1
1114-1	No FluA or B	29.35	0	1
1114-2	No FluA or B	27.28	0	1
1114-3	No FluA or B	27.38	0	1
1117-1	No FluA or B	32.09	0	1
1117-2	No FluA or B	28.91	0	1
1117-3	No FluA or B	31.77	0	1
1117-4	No FluA or B	29.01	0	1
1118-1	No FluA or B	28.74	0	1
1118-2	No FluA or B	28.15	0	1
1118-3	No FluA or B	26.71	0	1
1118-4	No FluA or B	27.76	0	1
1119-1	No FluA or B	33.98	0	1
1119-2	No FluA or B	24.86	0	1
1119-3	No FluA or B	27.62	0	1
1120-1	No FluA or B	34.23	0	1
1120-2	No FluA or B	31.24	0	1
1120-3	No FluA or B	29.52	0	1
1121-1	No FluA or B	32.33	0	1
1121-2	No FluA or B	29.45	0	1
1121-3	No FluA or B	29.2	0	1
1122-1	No FluA or B	26.01	0	1
1122-2	No FluA or B	23.21	0	1
1122-3	No FluA or B	23.54	0	1
1123-1	No FluA or B	36.17	0	1
1123-2	No FluA or B	31.63	0	1
1123-4	No FluA or B	25.01	0	1
1125-1	No FluA or B	29.65	0	1
1125-4	No FluA or B	24.98	0	1
1126-1	No FluA or B	27.86	0	1
1126-2	Flu A 09H1	22.02	0	1
1126-3	No FluA or B	26.02	0	1
1128-1	No FluA or B	30.73	0	1
1128-3	No FluA or B	24.95	0	1
1130-1	No FluA or B	32.19	0	1
1130-2	No FluA or B	23.32	0	1
1130-3	No FluA or B	26.69	0	1
1132-1	No FluA or B	30.15	0	1
1132-2	No FluA or B	33.5	0	1
1132-3	No FluA or B	24.13	0	1
1133-1	No FluA or B	30.98	0	1
1133-2	No FluA or B	25.24	0	1
1133-3	No FluA or B	25.23	0	1
1134-1	No FluA or B	27.48	0	1
1134-2	No FluA or B	30.08	0	1
1135-1	No FluA or B	28.98	0	1
1135-2	No FluA or B	30.76	0	1
1135-3	No FluA or B	29.39	0	1
1135-4	No FluA or B	26.48	0	1
1136-1	No FluA or B	32.83	0	1
1136-2	No FluA or B	30.78	0	1
1136-3	No FluA or B	30.46	0	1
1136-4	No FluA or B	27.14	0	1
1136-5	No FluA or B	33.72	0	1
1136-6	No FluA or B	30.07	0	1
1137-1	No FluA or B	32.07	0	1
1137-2	No FluA or B	28.12	0	1
1138-1	No FluA or B	28.33	0	1
1138-2	No FluA or B	27.28	0	1
1138-3	No FluA or B	30.04	0	1
1139-1	No FluA or B	29.27	0	1
1139-2	No FluA or B	27.75	0	1
1139-3	No FluA or B	23.95	0	1
1141-1	No FluA or B	34.89	0	1
1141-2	No FluA or B	33.45	0	1
1142-1	No FluA or B	28.35	0	1
1142-3	No FluA or B	26.96	0	1
1143-1	No FluA or B	30.65	0	1
1143-2	No FluA or B	28.32	0	1
1143-3	No FluA or B	32.83	0	1
1145-1	No FluA or B	27.24	0	1
1145-2	No FluA or B	28.52	0	1
1145-3	No FluA or B	27.79	0	1
1146-1	No FluA or B	23.49	0	1
1146-2	No FluA or B	29.54	0	1
1147-1	Flu A (H3)	29.89	0	1
1147-2	No FluA or B	25.76	0	1
1147-3	No FluA or B	25.29	0	1
1147-4	No FluA or B	28.37	0	1
1148-1	No FluA or B	27.87	0	1
1148-2	No FluA or B	25.76	0	1
1149-1	No FluA or B	26.48	0	1
1149-2	No FluA or B	26.11	0	1
1149-3	No FluA or B	27.31	0	1
1149-4	No FluA or B	31.59	0	1
1150-1	No FluA or B	32.27	0	1
1150-2	No FluA or B	23.74	0	1
1151-1	No FluA or B	29.05	0	1
1151-2	No FluA or B	26.66	0	1
1151-3	No FluA or B	27.05	0	1
1155-1	Flu A (H3)	30.11	0	1
1155-2	No FluA or B	28.2	0	1
1155-3	No FluA or B	29.16	0	1
1155-4	No FluA or B	31.33	0	1
1158-1	No FluA or B	23	0	1
1158-2	No FluA or B	26.62	0	1
1160-1	No FluA or B	33.57	0	1
1160-3	No FluA or B	31.13	0	1
1162-1	No FluA or B	23.59	0	1
1162-2	No FluA or B	36.46	0	1
1162-3	No FluA or B	25.62	0	1
1165-1	No FluA or B	26.67	0	1
1165-2	No FluA or B	28.08	0	1
1166-1	No FluA or B	26.09	0	1
1167-1	No FluA or B	33.62	0	1
1167-2	No FluA or B	26.31	0	1
1167-3	No FluA or B	28.1	0	1
1167-4	No FluA or B	28.72	0	1
1168-1	No FluA or B	28.27	0	1
1168-2	No FluA or B	29.78	0	1
1168-3	No FluA or B	29.73	0	1
1168-4	No FluA or B	27.02	0	1
1171-1	No FluA or B	27.44	0	1
1171-2	No FluA or B	32.12	0	1
1171-3	No FluA or B	26.55	0	1
1173-1	No FluA or B	26.38	0	1
1173-2	No FluA or B	25.4	0	1
1173-3	No FluA or B	27.26	0	1
1173-4	No FluA or B	25.28	0	1
1174-1	No FluA or B	27.05	0	1
1174-2	No FluA or B	25.55	0	1
1174-3	No FluA or B	23.17	0	1
1175-1	Flu A 09H1	25.68	0	1
1175-2	No FluA or B	28.99	0	1
1175-3	No FluA or B	27.96	0	1
1176-1	No FluA or B	27.71	0	1
1176-2	No FluA or B	29.67	0	1
1176-3	No FluA or B	24.58	0	1
1176-4	No FluA or B	23.07	0	1
1176-5	No FluA or B	28.09	0	1
1179-1	No FluA or B	30.6	0	1
1179-2	No FluA or B	26.15	0	1
1180-1	No FluA or B	26.42	0	1
1180-2	No FluA or B	23.38	0	1
1181-1	No FluA or B	26.15	0	1
1181-2	No FluA or B	28.83	0	1
1182-1	No FluA or B	28.51	0	1
1183-1	No FluA or B	30.9	0	1
1183-2	No FluA or B	30.06	0	1
1185-1	No FluA or B	28.48	0	1
1185-2	No FluA or B	26.46	0	1
1185-3	No FluA or B	26.06	0	1
1186-1	No FluA or B	32.27	0	1
1186-2	No FluA or B	29.12	0	1
1186-3	No FluA or B	27.65	0	1
1186-4	Flu A (H3)	24.44	0	1
1187-1	No FluA or B	31.67	0	1
1187-2	No FluA or B	26.08	0	1
1187-3	No FluA or B	31.87	0	1
1187-4	No FluA or B	29.84	0	1
1188-1	No FluA or B	29.12	0	1
1188-2	No FluA or B	26.88	0	1
1188-3	No FluA or B	29.62	0	1
1189-2	No FluA or B	27.05	0	1
1190-1	No FluA or B	29.4	0	1
1190-2	No FluA or B	31.95	0	1
1190-3	No FluA or B	24.51	0	1
1192-1	No FluA or B	24.52	0	1
1192-2	No FluA or B	26.35	0	1
1192-3	No FluA or B	25.99	0	1
1192-4	No FluA or B	30.17	0	1
1194-1	No FluA or B	25.79	0	1
1194-2	No FluA or B	29.74	0	1
1194-3	No FluA or B	29.08	0	1
1194-4	Flu A 09H1	26.83	0	1
1195-1	No FluA or B	25.8	0	1
1195-2	No FluA or B	27.54	0	1
1196-1	No FluA or B	30.91	0	1
1196-2	No FluA or B	27.85	0	1
1197-1	No FluA or B	29.04	0	1
1197-2	No FluA or B	22.53	0	1
1197-3	No FluA or B	27.16	0	1
1200-1	No FluA or B	32.92	0	1
1200-2	No FluA or B	28.73	0	1
1200-3	No FluA or B	30.47	0	1
1201-1	No FluA or B	27.47	0	1
1201-2	No FluA or B	29.12	0	1
1201-3	No FluA or B	28.01	0	1
1201-4	No FluA or B	28.02	0	1
1202-1	No FluA or B	24.65	0	1
1202-2	No FluA or B	26.21	0	1
1202-3	No FluA or B	23.7	0	1
1203-1	No FluA or B	26.29	0	1
1203-2	No FluA or B	27.74	0	1
1203-3	No FluA or B	27.25	0	1
1204-1	No FluA or B	28.89	0	1
1204-2	No FluA or B	25.39	0	1
1205-1	No FluA or B	31.52	0	1
1205-2	No FluA or B	33.35	0	1
1205-3	Flu A 09H1	25.87	0	1
1207-1	No FluA or B	29.88	0	1
1207-2	No FluA or B	28.79	0	1
1208-1	Flu A (H3)	26.73	0	1
1208-2	No FluA or B	30.53	0	1
1208-3	Flu A (H3)	27.98	0	1
1209-2	No FluA or B	32.2	0	1
1209-3	No FluA or B	32.28	0	1
1209-4	No FluA or B	33.63	0	1
1210-1	No FluA or B	32.38	0	1
1210-3	No FluA or B	33.53	0	1
1211-1	No FluA or B	30.78	0	1
1211-2	No FluA or B	30.52	0	1
1211-3	No FluA or B	26.69	0	1
1211-3	No FluA or B	24.1	0	1
1214-1	No FluA or B	34.1	0	1
1214-2	No FluA or B	28.23	0	1
1214-3	No FluA or B	29.4	0	1
1215-1	No FluA or B	29.74	0	1
1215-2	No FluA or B	26.87	0	1
1215-3	No FluA or B	31.22	0	1
1216-1	No FluA or B	28.06	0	1
1216-2	No FluA or B	26.42	0	1
1216-3	No FluA or B	26.12	0	1
1216-4	No FluA or B	24.09	0	1
1218-1	No FluA or B	31.07	0	1
1218-2	No FluA or B	28.37	0	1
1218-3	No FluA or B	26.04	0	1
1219-1	No FluA or B	27.93	0	1
1219-2	No FluA or B	24.4	0	1
1219-3	No FluA or B	24.76	0	1
1220-1	No FluA or B	25.31	0	1
1220-2	No FluA or B	32.25	0	1
1220-3	No FluA or B	27.07	0	1
1220-5	No FluA or B	28.47	0	1
1220-6	No FluA or B	27.72	0	1
1221-1	No FluA or B	26.98	0	1
1221-2	No FluA or B	31.6	0	1
1221-3	No FluA or B	25.92	0	1
1222-1	No FluA or B	28.85	0	1
1222-2	No FluA or B	31.09	0	1
1225-1	No FluA or B	27.31	0	1
1225-2	No FluA or B	27.35	0	1
1225-3	No FluA or B	26.97	0	1
1225-4	No FluA or B	24.86	0	1
1225-5	No FluA or B	25.5	0	1
1228-1	No FluA or B	23.98	0	1
1228-2	No FluA or B	28.19	0	1
1228-3	No FluA or B	26.02	0	1
1229-1	No FluA or B	27.62	0	1
1229-2	No FluA or B	25.22	0	1
1229-3	No FluA or B	25.49	0	1
1229-4	No FluA or B	19.64	0	1
1230-1	No FluA or B	21.94	0	1
1230-2	No FluA or B	27.19	0	1
1230-3	No FluA or B	21.19	0	1
1232-1	No FluA or B	30.33	0	1
1232-2	No FluA or B	27.24	0	1
1232-3	No FluA or B	34.52	0	1
1232-4	No FluA or B	32.05	0	1
1234-1	No FluA or B	26.63	0	1
1234-2	No FluA or B	26.33	0	1
1234-3	No FluA or B	34.13	0	1
1235-1	No FluA or B	25.42	0	1
1236-1	No FluA or B	32.42	0	1
1236-2	Flu A (H3)	34.9	0	1
1236-3	No FluA or B	31.53	0	1
1237-1	No FluA or B	17.53	0	1
1237-2	No FluA or B	25.45	0	1
1238-1	No FluA or B	28.67	0	1
1238-2	No FluA or B	30.7	0	1
1238-3	No FluA or B	28.74	0	1
1239-1	No FluA or B	31	0	1
1239-2	No FluA or B	35.82	0	1
1239-3	No FluA or B	32.12	0	1
1239-4	No FluA or B	27.64	0	1
1240-1	No FluA or B	26.73	0	1
1240-2	No FluA or B	27.04	0	1
1240-3	No FluA or B	27.97	0	1
1240-4	No FluA or B	26.56	0	1
1243-1	No FluA or B	31.12	0	1
1243-2	No FluA or B	28.55	0	1
1245-1	No FluA or B	30.91	0	1
1245-2	No FluA or B	32.41	0	1
1245-3	No FluA or B	29	0	1
1246-1	No FluA or B	28.13	0	1
1246-2	No FluA or B	29.02	0	1
1246-3	No FluA or B	26.35	0	1
1247-1	No FluA or B	23.67	0	1
1247-2	No FluA or B	28.96	0	1
1247-3	No FluA or B	26.64	0	1
1249-1	No FluA or B	27.26	0	1
1249-2	No FluA or B	29.59	0	1
1249-3	No FluA or B	21.7	0	1
1249-4	No FluA or B	22.92	0	1
1251-1	No FluA or B	26.25	0	1
1251-2	No FluA or B	29.08	0	1
1251-3	No FluA or B	28.21	0	1
1252-1	No FluA or B	34.91	0	1
1252-2	No FluA or B	27.12	0	1
1252-3	No FluA or B	25.13	0	1
1252-4	No FluA or B	32.55	0	1
1253-1	No FluA or B	31.26	0	1
1253-2	No FluA or B	26.22	0	1
1253-3	No FluA or B	30.84	0	1
1254-1	No FluA or B	25.49	0	1
1255-1	No FluA or B	26.24	0	1
1255-2	No FluA or B	26.93	0	1
1256-1	No FluA or B	37.24	0	1
1256-2	No FluA or B	26.53	0	1
1256-3	No FluA or B	27.57	0	1
1257-1	No FluA or B	26.12	0	1
1257-2	No FluA or B	26.05	0	1
1257-3	No FluA or B	25.82	0	1
1258-1	No FluA or B	30.53	0	1
1258-2	No FluA or B	27.1	0	1
1258-3	No FluA or B	30.4	0	1
1258-4	No FluA or B	29.06	0	1
1259-1	Flu B (Yamagata)	24.4	0	1
1259-2	No FluA or B	27.32	0	1
1260-1	No FluA or B	27.1	0	1
1260-2	No FluA or B	27.71	0	1
1260-3	No FluA or B	27.03	0	1
1260-4	No FluA or B	24.64	0	1
1263-1	No FluA or B	22.5	0	1
1263-2	No FluA or B	22.32	0	1
1263-3	No FluA or B	25.42	0	1
1266-1	No FluA or B	29.66	0	1
1266-2	No FluA or B	30.22	0	1
1266-3	No FluA or B	23.99	0	1
1268-1	No FluA or B	26.72	0	1
1268-2	No FluA or B	27.91	0	1
1268-3	No FluA or B	23.96	0	1
1269-1	No FluA or B	27.34	0	1
1269-2	No FluA or B	25.19	0	1
1269-3	No FluA or B	23.27	0	1
1270-1	No FluA or B	27.91	0	1
1270-2	No FluA or B	30.03	0	1
1270-2	No FluA or B	31.18	0	1
1270-2	No FluA or B	31.18	0	1
1270-2	No FluA or B	31.18	0	1
1271-2	No FluA or B	25.81	0	1
1271-3	Flu B (Yamagata)	25.14	0	1
1272-1	No FluA or B	27.22	0	1
1272-2	No FluA or B	29.6	0	1
1272-3	No FluA or B	27.97	0	1
1272-4	No FluA or B	27.02	0	1
1272-5	No FluA or B	24.97	0	1
1273-1	No FluA or B	30.68	0	1
1273-3	No FluA or B	32.91	0	1
1273-4	No FluA or B	32.34	0	1
1274-1	No FluA or B	26.61	0	1
1274-2	No FluA or B	27.34	0	1
1274-3	No FluA or B	21.7	0	1
1275-1	No FluA or B	28.2	0	1
1275-2	No FluA or B	33.87	0	1
1275-3	No FluA or B	21.06	0	1
1276-1	No FluA or B	26.06	0	1
1276-2	No FluA or B	23.31	0	1
1276-3	No FluA or B	28.47	0	1
1276-4	No FluA or B	34.14	0	1
1276-5	No FluA or B	29.06	0	1
1276-6	No FluA or B	29.89	0	1
1278-2	No FluA or B	29.05	0	1
1278-3	No FluA or B	35.13	0	1
1278-4	No FluA or B	33.19	0	1
1279-2	No FluA or B	21.78	0	1
1279-3	No FluA or B	30.68	0	1
1280-1	No FluA or B	28.9	0	1
1280-2	No FluA or B	30.24	0	1
1282-1	No FluA or B	30.11	0	1
1282-2	No FluA or B	23.97	0	1
1284-1	Flu B (Yamagata)	27.46	0	1
1284-2	No FluA or B	27.44	0	1
1287-1	No FluA or B	26.22	0	1
1287-2	No FluA or B	28.22	0	1
1287-3	No FluA or B	21.76	0	1
1287-4	No FluA or B	25.39	0	1
1288-1	No FluA or B	27.11	0	1
1288-2	No FluA or B	27.85	0	1
1288-3	No FluA or B	27.1	0	1
1288-4	No FluA or B	27.55	0	1
1288-5	No FluA or B	30.58	0	1
1288-6	No FluA or B	23.7	0	1
1289-1	No FluA or B	24.18	0	1
1289-2	No FluA or B	31.24	0	1
1289-3	No FluA or B	26.66	0	1
1293-1	No FluA or B	28.84	0	1
1293-2	No FluA or B	34.01	0	1
1295-2	No FluA or B	25.35	0	1
1295-3	No FluA or B	28.58	0	1
1296-1	No FluA or B	32.13	0	1
1296-3	No FluA or B	26.37	0	1
1296-4	No FluA or B	27.23	0	1
1300-1	No FluA or B	28.17	0	1
1300-2	No FluA or B	25.1	0	1
1300-3	No FluA or B	29.37	0	1
1302-1	No FluA or B	20.67	0	1
1303-1	No FluA or B	25.63	0	1
1303-2	No FluA or B	27.02	0	1
1303-3	No FluA or B	25.16	0	1
1304-1	No FluA or B	30.65	0	1
1304-2	No FluA or B	35.46	0	1
1307-1	No FluA or B	33.18	0	1
1307-2	No FluA or B	30.22	0	1
1307-3	No FluA or B	27.88	0	1
1308-1	No FluA or B	27.38	0	1
1308-2	No FluA or B	25.03	0	1
1308-3	No FluA or B	23.94	0	1
1309-1	No FluA or B	25.75	0	1
1309-2	No FluA or B	28.62	0	1
1309-3	No FluA or B	33.09	0	1
1310-1	No FluA or B	30.12	0	1
1310-2	No FluA or B	23.4	0	1
1310-3	No FluA or B	25.26	0	1
1311-1	No FluA or B	30.12	0	1
1311-2	No FluA or B	25.02	0	1
1311-3	No FluA or B	26	0	1
1312-1	No FluA or B	28.08	0	1
1312-2	No FluA or B	30.08	0	1
1312-3	No FluA or B	27.46	0	1
1317-1	Flu B (Yamagata)	27.85	0	1
1317-2	No FluA or B	28.86	0	1
1317-3	No FluA or B	27.96	0	1
1318-2	No FluA or B	25.76	0	1
1318-3	No FluA or B	26.95	0	1
1318-4	No FluA or B	28.94	0	1
1319-1	No FluA or B	28.08	0	1
1319-2	No FluA or B	33.22	0	1
1319-3	No FluA or B	28.14	0	1
1320-1	No FluA or B	28.79	0	1
1320-2	No FluA or B	25.29	0	1
1320-3	No FluA or B	21.81	0	1
1322-1	No FluA or B	29.08	0	1
1322-2	No FluA or B	27.6	0	1
1324-1	No FluA or B	27.3	0	1
1324-2	No FluA or B	30.02	0	1
1325-1	No FluA or B	27.79	0	1
1325-2	No FluA or B	29.27	0	1
1325-3	No FluA or B	25.98	0	1
1325-4	No FluA or B	28.32	0	1
1326-1	No FluA or B	26.49	0	1
1326-2	No FluA or B	24.02	0	1
1330-1	No FluA or B	24.77	0	1
1330-2	No FluA or B	29.41	0	1
1330-3	No FluA or B	28.87	0	1
1330-4	No FluA or B	28.09	0	1
1330-5	No FluA or B	27.25	0	1
1330-6	No FluA or B	23.88	0	1
1332-1	No FluA or B	28.25	0	1
1332-2	No FluA or B	27.25	0	1
1333-1	No FluA or B	25.56	0	1
1333-2	No FluA or B	27.62	0	1
1333-3	No FluA or B	23.16	0	1
1334-1	No FluA or B	27.38	0	1
1334-2	No FluA or B	23.05	0	1
1334-3	No FluA or B	25.15	0	1
1335-1	No FluA or B	26.02	0	1
1339-1	No FluA or B	31.81	0	1
1339-2	No FluA or B	28.72	0	1
1339-3	No FluA or B	32.17	0	1
1339-4	No FluA or B	23.16	0	1
866-1	No FluA or B	33.93	0	1
866-2	No FluA or B	26.53	0	1
867-1	No FluA or B	30.04	0	1
867-2	No FluA or B	30.04	0	1
868-1	No FluA or B	24.05	0	1
868-2	No FluA or B	23.61	0	1
868-3	No FluA or B	25.2	0	1
869-1	No FluA or B	33.44	0	1
869-2	No FluA or B	27.27	0	1
869-3	No FluA or B	28.12	0	1
870-1	No FluA or B	34.42	0	1
870-2	No FluA or B	27.14	0	1
873-1	No FluA or B	26.09	0	1
873-2	No FluA or B	28.77	0	1
873-3	No FluA or B	31.7	0	1
874-1	No FluA or B	28.25	0	1
874-2	No FluA or B	27.36	0	1
874-3	No FluA or B	29.64	0	1
876-1	No FluA or B	31.41	0	1
876-2	No FluA or B	32.79	0	1
876-3	No FluA or B	29.04	0	1
877-1	No FluA or B	26.46	0	1
877-2	No FluA or B	28.34	0	1
877-3	No FluA or B	26.97	0	1
878-1	No FluA or B	33.41	0	1
878-2	No FluA or B	30.3	0	1
880-1	No FluA or B	30.8	0	1
880-3	No FluA or B	30.6	0	1
883-1	No FluA or B	26.36	0	1
883-2	No FluA or B	28.4	0	1
883-3	No FluA or B	30.15	0	1
883-4	No FluA or B	28.15	0	1
884-1	No FluA or B	27.56	0	1
884-2	No FluA or B	31.91	0	1
884-3	No FluA or B	27.43	0	1
885-1	No FluA or B	28.42	0	1
885-2	No FluA or B	25.23	0	1
885-3	No FluA or B	25.75	0	1
886-1	No FluA or B	28.21	0	1
886-2	No FluA or B	24.44	0	1
886-3	No FluA or B	21.09	0	1
887-1	No FluA or B	26.91	0	1
887-2	No FluA or B	30.9	0	1
888-1	No FluA or B	25.6	0	1
888-2	No FluA or B	29.45	0	1
889-1	No FluA or B	31.67	0	1
889-2	No FluA or B	24.6	0	1
889-3	No FluA or B	27.95	0	1
889-4	No FluA or B	26.73	0	1
890-1	No FluA or B	28.69	0	1
891-1	No FluA or B	24.46	0	1
891-2	No FluA or B	28.18	0	1
891-3	No FluA or B	25.43	0	1
892-1	No FluA or B	27.82	0	1
892-2	No FluA or B	24.4	0	1
892-3	No FluA or B	26.15	0	1
893-1	No FluA or B	26.44	0	1
893-2	No FluA or B	24.71	0	1
893-3	No FluA or B	31.25	0	1
894-1	No FluA or B	23.02	0	1
894-2	No FluA or B	24.27	0	1
894-3	No FluA or B	25.6	0	1
894-4	No FluA or B	28.74	0	1
894-5	No FluA or B	26.2	0	1
894-6	No FluA or B	26.42	0	1
895-1	No FluA or B	27.38	0	1
895-2	No FluA or B	25.04	0	1
895-3	No FluA or B	24.81	0	1
896-1	No FluA or B	25.15	0	1
896-2	No FluA or B	24.25	0	1
896-3	No FluA or B	21.22	0	1
897-1	No FluA or B	23.8	0	1
897-2	No FluA or B	33.53	0	1
897-3	No FluA or B	27.8	0	1
899-1	No FluA or B	25.94	0	1
899-2	No FluA or B	21.17	0	1
899-3	No FluA or B	24.3	0	1
900-1	No FluA or B	23.87	0	1
900-2	No FluA or B	28.66	0	1
901-1	No FluA or B	28.05	0	1
901-2	No FluA or B	26.39	0	1
901-4	No FluA or B	28.2	0	1
902-1	No FluA or B	28.38	0	1
902-2	No FluA or B	32.35	0	1
902-3	No FluA or B	30.25	0	1
902-4	No FluA or B	35.21	0	1
902-5	No FluA or B	28.97	0	1
903-1	No FluA or B	28.05	0	1
903-2	No FluA or B	30.08	0	1
903-3	No FluA or B	25.87	0	1
907-1	No FluA or B	25.42	0	1
907-2	No FluA or B	24.17	0	1
908-1	No FluA or B	31.85	0	1
909-2	No FluA or B	23.17	0	1
910-1	No FluA or B	21.68	0	1
910-2	No FluA or B	27.28	0	1
910-3	No FluA or B	24.45	0	1
910-4	No FluA or B	26.7	0	1
910-5	No FluA or B	22.27	0	1
910-6	No FluA or B	27.01	0	1
911-1	No FluA or B	31.57	0	1
911-2	No FluA or B	29.14	0	1
911-3	No FluA or B	30.12	0	1
915-1	No FluA or B	27.02	0	1
915-2	No FluA or B	30.57	0	1
918-1	No FluA or B	29.97	0	1
918-2	No FluA or B	27.13	0	1
918-3	No FluA or B	28.76	0	1
919-1	No FluA or B	28.77	0	1
920-1	No FluA or B	27.21	0	1
920-2	No FluA or B	26.38	0	1
920-3	No FluA or B	27.05	0	1
920-4	No FluA or B	28.91	0	1
921-1	No FluA or B	31.39	0	1
921-3	No FluA or B	29.32	0	1
922-1	No FluA or B	30.07	0	1
922-2	No FluA or B	29.91	0	1
922-3	No FluA or B	27.95	0	1
923-1	No FluA or B	26.75	0	1
923-2	No FluA or B	23.62	0	1
925-1	No FluA or B	25.72	0	1
925-2	No FluA or B	30.01	0	1
925-3	No FluA or B	23.72	0	1
928-1	No FluA or B	27.7	0	1
928-2	No FluA or B	24.32	0	1
928-3	No FluA or B	22.83	0	1
929-1	No FluA or B	30.62	0	1
929-2	No FluA or B	28.09	0	1
929-3	No FluA or B	31.04	0	1
933-1	No FluA or B	29.71	0	1
933-2	No FluA or B	27.54	0	1
933-3	No FluA or B	30.62	0	1
933-4	No FluA or B	25.28	0	1
933-5	No FluA or B	28.56	0	1
934-1	No FluA or B	33.69	0	1
934-2	No FluA or B	31.11	0	1
937-1	No FluA or B	32.89	0	1
937-2	No FluA or B	35.16	0	1
939-1	No FluA or B	31.29	0	1
939-2	No FluA or B	32.91	0	1
940-1	No FluA or B	34.8	0	1
940-2	No FluA or B	33.15	0	1
940-3	No FluA or B	31.39	0	1
940-4	No FluA or B	30.22	0	1
941-1	No FluA or B	30.72	0	1
941-2	No FluA or B	29.23	0	1
941-3	No FluA or B	27.52	0	1
941-4	No FluA or B	27.51	0	1
942-1	No FluA or B	30.56	0	1
942-2	Flu A (H3)	30.15	0	1
942-3	Flu A (H3)	30.07	0	1
944-1	No FluA or B	32.56	0	1
944-2	No FluA or B	26.82	0	1
944-3	Flu A (H3)	24.84	0	1
944-4	Flu A (H3)	23.25	0	1
945-1	No FluA or B	27.35	0	1
945-2	No FluA or B	31.42	0	1
946-1	No FluA or B	30.14	0	1
946-2	No FluA or B	34.8	0	1
946-3	No FluA or B	30.22	0	1
946-4	No FluA or B	28.22	0	1
946-5	No FluA or B	26.72	0	1
948-1	No FluA or B	26.82	0	1
948-2	No FluA or B	27.13	0	1
948-3	No FluA or B	27.31	0	1
949-1	No FluA or B	31.85	0	1
949-2	No FluA or B	30.78	0	1
950-1	No FluA or B	30.99	0	1
950-2	No FluA or B	31.31	0	1
950-3	No FluA or B	31.17	0	1
951-1	No FluA or B	27.24	0	1
951-2	No FluA or B	25.75	0	1
952-1	No FluA or B	32.95	0	1
952-2	No FluA or B	34.95	0	1
952-3	No FluA or B	26.77	0	1
953-1	No FluA or B	29.54	0	1
953-2	No FluA or B	33.31	0	1
953-3	No FluA or B	28.26	0	1
954-1	No FluA or B	30.17	0	1
954-2	No FluA or B	27.14	0	1
954-3	No FluA or B	28.17	0	1
954-4	No FluA or B	23.71	0	1
954-5	No FluA or B	26.02	0	1
957-1	No FluA or B	31.44	0	1
957-2	No FluA or B	35.13	0	1
957-3	No FluA or B	33.55	0	1
958-1	No FluA or B	28.16	0	1
958-2	No FluA or B	31.75	0	1
958-3	No FluA or B	28.14	0	1
959-1	No FluA or B	32.41	0	1
959-2	No FluA or B	30.27	0	1
959-3	No FluA or B	27.18	0	1
961-1	No FluA or B	35.62	0	1
961-2	No FluA or B	30.9	0	1
961-3	No FluA or B	32.77	0	1
961-4	No FluA or B	25.13	0	1
964-1	No FluA or B	33.55	0	1
964-2	No FluA or B	34.13	0	1
964-3	No FluA or B	31.67	0	1
965-1	No FluA or B	35.55	0	1
965-2	No FluA or B	31.08	0	1
965-3	No FluA or B	32.58	0	1
966-1	No FluA or B	30.68	0	1
966-2	No FluA or B	32.62	0	1
966-3	No FluA or B	24.38	0	1
967-1	No FluA or B	34.25	0	1
967-2	No FluA or B	29.15	0	1
967-3	No FluA or B	27.24	0	1
970-1	Flu A (H3)	33.31	0	1
970-2	No FluA or B	29.82	0	1
974-1	No FluA or B	27.44	0	1
974-2	No FluA or B	30.77	0	1
974-3	No FluA or B	31.12	0	1
975-1	No FluA or B	29.32	0	1
975-2	No FluA or B	27.88	0	1
975-3	No FluA or B	33.6	0	1
975-4	No FluA or B	25.25	0	1
977-1	No FluA or B	33.87	0	1
977-2	No FluA or B	29.6	0	1
977-3	No FluA or B	26.07	0	1
983-1	No FluA or B	33.04	0	1
983-2	No FluA or B	28.12	0	1
983-3	No FluA or B	34.45	0	1
985-1	No FluA or B	30.97	0	1
985-2	No FluA or B	30.21	0	1
985-3	No FluA or B	27.36	0	1
988-1	No FluA or B	29.4	0	1
988-2	No FluA or B	31.59	0	1
988-3	No FluA or B	31.55	0	1
989-1	No FluA or B	25.96	0	1
989-2	No FluA or B	33.53	0	1
989-3	No FluA or B	31.59	0	1
991-1	No FluA or B	27.06	0	1
991-2	No FluA or B	29.18	0	1
991-3	No FluA or B	24.24	0	1
992-1	No FluA or B	32.53	0	1
992-2	No FluA or B	26.76	0	1
992-3	No FluA or B	29.17	0	1
992-4	No FluA or B	31.07	0	1
993-1	No FluA or B	31.2	0	1
993-2	No FluA or B	31.07	0	1
993-3	No FluA or B	37.17	0	1
993-4	No FluA or B	31.08	0	1
995-1	No FluA or B	31.38	0	1
995-2	No FluA or B	23.64	0	1
995-3	No FluA or B	31.33	0	1
998-1	No FluA or B	34.44	0	1
998-2	No FluA or B	29.68	0	1
998-3	No FluA or B	30.17	0	1
1015	Inconclusive		7	0
1022	Inconclusive		7	0
1053	Inconclusive		7	0
1135	Inconclusive		7	0
1183	Inconclusive		7	0
918	Inconclusive		7	0
959	Inconclusive		7	0
1022-1	Inconclusive		7	0
1056-1	Inconclusive		7	0
1086-1	Inconclusive		7	0
1136-3	Inconclusive		7	0
1160-3	Inconclusive		7	0
1187-1	Inconclusive		7	0
1189-1	Inconclusive		7	0
1220-4	Inconclusive		7	0
1234-3	Inconclusive		7	0
1239-2	Inconclusive		7	0
1296-1	Inconclusive		7	0
1296-3	Inconclusive		7	0
1302-2	Inconclusive		7	0
1319-2	Inconclusive		7	0
876-1	Inconclusive		7	0
897-2	Inconclusive		7	0
908-1	Inconclusive		7	0
909-2	Inconclusive		7	0
946-3	Inconclusive		7	0
1000	No FluA or B	27.18	7	1
1002	No FluA or B	31.85	7	1
1003	No FluA or B	24.4	7	1
1005	No FluA or B	24.51	7	1
1009	No FluA or B	28.7	7	1
1011	No FluA or B	31.1	7	1
1014	No FluA or B	30.18	7	1
1017	No FluA or B	27.55	7	1
1019	No FluA or B	32.36	7	1
1021	Flu A (H3)	30.41	7	1
1024	No FluA or B	26.8	7	1
1025	No FluA or B	27.87	7	1
1026	No FluA or B	20.68	7	1
1027	No FluA or B	32.13	7	1
1029	No FluA or B	26.05	7	1
1030	No FluA or B	25.06	7	1
1031	No FluA or B	28.06	7	1
1032	No FluA or B	27.03	7	1
1033	No FluA or B	29.07	7	1
1035	No FluA or B	25.45	7	1
1036	No FluA or B	27.62	7	1
1037	No FluA or B	28.78	7	1
1039	No FluA or B	26.28	7	1
1042	No FluA or B	28.24	7	1
1043	No FluA or B	25.24	7	1
1045	No FluA or B	31.83	7	1
1047	No FluA or B	25.72	7	1
1048	Flu A (H3)	22.26	7	1
1049	No FluA or B	29.2	7	1
1050	No FluA or B	33.9	7	1
1051	No FluA or B	26.14	7	1
1054	No FluA or B	29.36	7	1
1056	Flu A (H3)	26.43	7	1
1060	No FluA or B	29.78	7	1
1061	No FluA or B	34.3	7	1
1062	No FluA or B	31.46	7	1
1063	No FluA or B	32.62	7	1
1064	No FluA or B	29.05	7	1
1065	No FluA or B	26.99	7	1
1066	Flu A (H3)	27.85	7	1
1067	No FluA or B	23.7	7	1
1069	No FluA or B	28.23	7	1
1070	No FluA or B	26.84	7	1
1071	No FluA or B	25.43	7	1
1072	No FluA or B	33.04	7	1
1073	No FluA or B	26.74	7	1
1074	No FluA or B	25.49	7	1
1077	No FluA or B	26.01	7	1
1078	No FluA or B	25.16	7	1
1079	No FluA or B	27.07	7	1
1080	No FluA or B	29.4	7	1
1081	Flu A (H3)	23.01	7	1
1082	Flu A (H3)	27.96	7	1
1083	No FluA or B	30.02	7	1
1086	No FluA or B	31.62	7	1
1087	No FluA or B	27.17	7	1
1089	No FluA or B	22.66	7	1
1090	No FluA or B	26.15	7	1
1092	No FluA or B	25.15	7	1
1093	No FluA or B	26.39	7	1
1094	No FluA or B	24.96	7	1
1095	No FluA or B	28.62	7	1
1096	No FluA or B	26.58	7	1
1098	No FluA or B	31.54	7	1
1099	No FluA or B	25.88	7	1
1100	No FluA or B	29.36	7	1
1102	No FluA or B	27.09	7	1
1103	No FluA or B	27.98	7	1
1106	Flu A (H3)	23.01	7	1
1107	No FluA or B	23.51	7	1
1108	No FluA or B	28.06	7	1
1110	No FluA or B	26.69	7	1
1111	No FluA or B	29.21	7	1
1112	No FluA or B	30	7	1
1113	No FluA or B	29.39	7	1
1114	No FluA or B	29.8	7	1
1117	No FluA or B	26.49	7	1
1118	No FluA or B	24.29	7	1
1119	No FluA or B	27.61	7	1
1120	No FluA or B	36.85	7	1
1121	No FluA or B	28.23	7	1
1122	No FluA or B	23.08	7	1
1123	No FluA or B	28.86	7	1
1125	No FluA or B	30.93	7	1
1126	No FluA or B	25.21	7	1
1127	No FluA or B	26.47	7	1
1128	Flu B (Yamagata)	25.92	7	1
1129	No FluA or B	20.15	7	1
1130	No FluA or B	26.01	7	1
1132	Flu B (Yamagata)	28.54	7	1
1133	No FluA or B	27.38	7	1
1134	No FluA or B	25.4	7	1
1136	No FluA or B	30.46	7	1
1137	Flu A (H3)	29.07	7	1
1138	No FluA or B	28.1	7	1
1139	No FluA or B	25.73	7	1
1141	No FluA or B	32.65	7	1
1142	No FluA or B	29.8	7	1
1143	No FluA or B	28.59	7	1
1145	No FluA or B	32.17	7	1
1146	No FluA or B	26.63	7	1
1147	No FluA or B	28.12	7	1
1148	No FluA or B	30.09	7	1
1149	No FluA or B	28.05	7	1
1150	No FluA or B	30.46	7	1
1151	No FluA or B	28.1	7	1
1155	No FluA or B	32.66	7	1
1158	No FluA or B	34.33	7	1
1159	No FluA or B	24.85	7	1
1160	No FluA or B	31.25	7	1
1162	Flu A 09H1	26.06	7	1
1165	No FluA or B	27.21	7	1
1166	No FluA or B	29.68	7	1
1167	No FluA or B	26.18	7	1
1168	No FluA or B	30.61	7	1
1169	No FluA or B	29.01	7	1
1171	No FluA or B	35.03	7	1
1172	No FluA or B	28.2	7	1
1173	No FluA or B	26.17	7	1
1174	No FluA or B	22.02	7	1
1175	No FluA or B	27.32	7	1
1176	No FluA or B	26.39	7	1
1178	Flu A 09H1	27.19	7	1
1179	Flu A 09H1	29.72	7	1
1180	No FluA or B	23	7	1
1181	No FluA or B	31.15	7	1
1182	No FluA or B	32.02	7	1
1184	No FluA or B	30.57	7	1
1185	No FluA or B	23.33	7	1
1186	No FluA or B	26.95	7	1
1187	No FluA or B	27.52	7	1
1188	No FluA or B	26.62	7	1
1189	No FluA or B	33.85	7	1
1190	No FluA or B	25.11	7	1
1192	Flu A 09H1	26.76	7	1
1194	No FluA or B	24.15	7	1
1195	No FluA or B	22.76	7	1
1196	No FluA or B	29.23	7	1
1197	No FluA or B	26.91	7	1
1200	No FluA or B	30.41	7	1
1201	No FluA or B	30.15	7	1
1202	No FluA or B	23.85	7	1
1203	Flu B (Yamagata)	27.01	7	1
1204	No FluA or B	23.78	7	1
1205	No FluA or B	25.47	7	1
1207	No FluA or B	31.4	7	1
1208	No FluA or B	25.84	7	1
1209	No FluA or B	35.25	7	1
1210	No FluA or B	25.97	7	1
1211	No FluA or B	29.6	7	1
1214	No FluA or B	31.32	7	1
1215	No FluA or B	28.66	7	1
1216	No FluA or B	25.87	7	1
1217	No FluA or B	29.76	7	1
1218	No FluA or B	28.71	7	1
1219	No FluA or B	23.34	7	1
1220	No FluA or B	29.97	7	1
1221	No FluA or B	33.32	7	1
1222	No FluA or B	25.47	7	1
1223	No FluA or B	33.21	7	1
1225	No FluA or B	21.71	7	1
1228	No FluA or B	29.33	7	1
1229	No FluA or B	24.48	7	1
1230	No FluA or B	25.68	7	1
1231	No FluA or B	25.11	7	1
1232	No FluA or B	29.49	7	1
1234	No FluA or B	25.3	7	1
1235	No FluA or B	26.63	7	1
1236	No FluA or B	31.06	7	1
1237	No FluA or B	25.28	7	1
1238	No FluA or B	31.59	7	1
1239	No FluA or B	30.35	7	1
1240	No FluA or B	28.05	7	1
1243	No FluA or B	32.45	7	1
1245	No FluA or B	24.86	7	1
1246	Flu B (Yamagata)	25.09	7	1
1247	No FluA or B	28.29	7	1
1249	No FluA or B	24.26	7	1
1251	No FluA or B	27.32	7	1
1252	Flu A (H3)	25.13	7	1
1253	No FluA or B	28.15	7	1
1254	Flu B (Yamagata)	21.98	7	1
1255	Flu B (Yamagata)	21.79	7	1
1256	No FluA or B	27.83	7	1
1257	No FluA or B	31.5	7	1
1258	No FluA or B	26.73	7	1
1259	No FluA or B	27.43	7	1
1260	No FluA or B	26.96	7	1
1263	No FluA or B	22.1	7	1
1266	No FluA or B	24.81	7	1
1268	No FluA or B	33.58	7	1
1269	No FluA or B	25.41	7	1
1270	Flu B (Yamagata)	27.31	7	1
1270	Flu B (Yamagata)	27.31	7	1
1271	No FluA or B	26.35	7	1
1272	No FluA or B	26.02	7	1
1273	No FluA or B	32.94	7	1
1274	Flu B (Yamagata)	24.05	7	1
1275	No FluA or B	26.84	7	1
1276	No FluA or B	29.08	7	1
1278	No FluA or B	30.7	7	1
1279	No FluA or B	28.4	7	1
1280	No FluA or B	32.53	7	1
1281	No FluA or B	30.37	7	1
1282	No FluA or B	25.14	7	1
1284	No FluA or B	29.11	7	1
1285	Flu B (Yamagata)	26.09	7	1
1286	Flu B (Yamagata)	22.7	7	1
1287	No FluA or B	29.5	7	1
1288	No FluA or B	29.62	7	1
1289	No FluA or B	23.63	7	1
1293	No FluA or B	24.63	7	1
1294	No FluA or B	27.65	7	1
1295	No FluA or B	26.81	7	1
1296	No FluA or B	32.27	7	1
1300	No FluA or B	25.07	7	1
1302	No FluA or B	26.1	7	1
1303	No FluA or B	26.42	7	1
1304	No FluA or B	29.08	7	1
1305	No FluA or B	32.79	7	1
1307	No FluA or B	32.4	7	1
1308	No FluA or B	24.53	7	1
1309	No FluA or B	34.07	7	1
1310	No FluA or B	23.15	7	1
1311	No FluA or B	32.84	7	1
1312	No FluA or B	27.31	7	1
1317	No FluA or B	29.42	7	1
1318	No FluA or B	28.07	7	1
1319	No FluA or B	27.2	7	1
1320	Flu B (Yamagata)	25.52	7	1
1322	No FluA or B	33.59	7	1
1324	No FluA or B	27.2	7	1
1325	No FluA or B	30.85	7	1
1326	No FluA or B	25.51	7	1
1327	No FluA or B	30.95	7	1
1328	No FluA or B	26.13	7	1
1330	No FluA or B	26.85	7	1
1332	No FluA or B	28.26	7	1
1333	No FluA or B	31.21	7	1
1334	No FluA or B	24.34	7	1
866	No FluA or B	31.5	7	1
868	No FluA or B	28.64	7	1
869	No FluA or B	30.07	7	1
876	No FluA or B	31.69	7	1
880	No FluA or B	31.61	7	1
883	No FluA or B	31.3	7	1
888	No FluA or B	28.49	7	1
889	No FluA or B	25.19	7	1
890	No FluA or B	26.43	7	1
891	No FluA or B	23.12	7	1
892	No FluA or B	22.14	7	1
893	No FluA or B	27.31	7	1
894	No FluA or B	24.47	7	1
895	No FluA or B	25.54	7	1
896	No FluA or B	22.97	7	1
897	No FluA or B	32.01	7	1
900	No FluA or B	26.75	7	1
901	No FluA or B	26.59	7	1
902	No FluA or B	22.58	7	1
903	No FluA or B	26.39	7	1
904	No FluA or B	28.44	7	1
907	No FluA or B	26.22	7	1
908	No FluA or B	29.42	7	1
909	No FluA or B	30.02	7	1
910	No FluA or B	23.48	7	1
911	No FluA or B	23.17	7	1
914	No FluA or B	28.44	7	1
915	No FluA or B	27.47	7	1
916	No FluA or B	25.33	7	1
919	No FluA or B	32.22	7	1
920	No FluA or B	27.26	7	1
921	No FluA or B	26.18	7	1
922	No FluA or B	21.61	7	1
923	No FluA or B	28.57	7	1
924	Flu A (H3)	28.39	7	1
925	No FluA or B	24.78	7	1
926	No FluA or B	26.22	7	1
928	No FluA or B	22.23	7	1
929	No FluA or B	28.88	7	1
930	No FluA or B	28.71	7	1
933	No FluA or B	29.48	7	1
934	No FluA or B	30.44	7	1
935	No FluA or B	29.63	7	1
937	No FluA or B	34.89	7	1
940	No FluA or B	31.28	7	1
941	Flu A (H3)	27.79	7	1
942	No FluA or B	30.21	7	1
944	No FluA or B	34.25	7	1
945	No FluA or B	25.82	7	1
946	No FluA or B	28.86	7	1
948	Flu A (H3)	26.88	7	1
949	No FluA or B	27.52	7	1
950	No FluA or B	30.4	7	1
951	Flu A (H3)	28.02	7	1
952	No FluA or B	26.1	7	1
953	Flu A (H3)	33.37	7	1
954	No FluA or B	26.88	7	1
956	No FluA or B	31.39	7	1
957	No FluA or B	32.71	7	1
958	No FluA or B	27.23	7	1
961	No FluA or B	32.41	7	1
964	No FluA or B	31.01	7	1
965	No FluA or B	36.21	7	1
966	No FluA or B	27.85	7	1
967	Flu A (H3)	31.2	7	1
971	No FluA or B	29.74	7	1
972	No FluA or B	27.7	7	1
974	No FluA or B	27.79	7	1
975	No FluA or B	29.01	7	1
976	No FluA or B	28.59	7	1
977	No FluA or B	24.69	7	1
983	No FluA or B	28.21	7	1
985	No FluA or B	26.39	7	1
988	No FluA or B	32.49	7	1
989	No FluA or B	36.14	7	1
991	No FluA or B	31.91	7	1
992	No FluA or B	28.59	7	1
993	No FluA or B	30.23	7	1
995	Flu A (H3)	29.36	7	1
998	Flu A (H3)	24.75	7	1
1000-1	No FluA or B	30.52	7	1
1000-2	No FluA or B	26.08	7	1
1002-1	No FluA or B	29.45	7	1
1002-3	Flu A (H3)	28.08	7	1
1002-4	No FluA or B	30.54	7	1
1003-1	No FluA or B	33.51	7	1
1003-2	Flu A (H3)	25.55	7	1
1005-1	No FluA or B	29.76	7	1
1007-1	No FluA or B	36.25	7	1
1007-2	No FluA or B	33.65	7	1
1007-3	No FluA or B	33.84	7	1
1009-1	No FluA or B	33.21	7	1
1009-2	No FluA or B	31.26	7	1
1009-3	No FluA or B	28.84	7	1
1011-1	No FluA or B	31.72	7	1
1011-2	No FluA or B	31.15	7	1
1011-3	No FluA or B	29.07	7	1
1014-1	No FluA or B	27.81	7	1
1014-2	No FluA or B	28.57	7	1
1014-3	No FluA or B	29.93	7	1
1015-1	No FluA or B	35.62	7	1
1015-2	No FluA or B	29.33	7	1
1017-1	No FluA or B	27.1	7	1
1017-2	No FluA or B	33.51	7	1
1019-1	No FluA or B	37.01	7	1
1019-2	No FluA or B	28.48	7	1
1022-2	No FluA or B	30.19	7	1
1022-3	No FluA or B	33.45	7	1
1024-1	No FluA or B	27.5	7	1
1024-2	No FluA or B	33.31	7	1
1024-3	No FluA or B	30.62	7	1
1024-4	No FluA or B	24.15	7	1
1025-1	No FluA or B	30.13	7	1
1025-2	No FluA or B	24.23	7	1
1027-1	No FluA or B	30.76	7	1
1027-2	No FluA or B	30.69	7	1
1027-3	No FluA or B	28.14	7	1
1029-1	No FluA or B	31.38	7	1
1029-2	No FluA or B	28.03	7	1
1029-3	No FluA or B	30.41	7	1
1030-1	No FluA or B	23.72	7	1
1030-2	No FluA or B	27.18	7	1
1030-3	No FluA or B	27.58	7	1
1030-4	No FluA or B	28.39	7	1
1031-1	No FluA or B	24.86	7	1
1031-2	No FluA or B	29.53	7	1
1031-3	No FluA or B	31.54	7	1
1032-1	No FluA or B	29.29	7	1
1032-2	No FluA or B	28.26	7	1
1032-3	No FluA or B	25.37	7	1
1033-1	No FluA or B	33.24	7	1
1033-2	No FluA or B	31.25	7	1
1033-3	Flu A (H3)	25.6	7	1
1035-1	No FluA or B	31.84	7	1
1035-2	No FluA or B	26.63	7	1
1035-3	No FluA or B	26.25	7	1
1036-1	No FluA or B	29.68	7	1
1036-2	No FluA or B	28.71	7	1
1036-3	No FluA or B	28.84	7	1
1037-1	Flu B (Yamagata)	26.2	7	1
1037-2	No FluA or B	28.34	7	1
1039-1	No FluA or B	29.34	7	1
1039-2	No FluA or B	26.91	7	1
1039-3	No FluA or B	29.63	7	1
1042-1	Flu A (H3)	28.32	7	1
1042-2	No FluA or B	28.04	7	1
1042-3	No FluA or B	32.81	7	1
1043-1	No FluA or B	29.46	7	1
1043-2	No FluA or B	24.69	7	1
1043-3	No FluA or B	29.89	7	1
1043-4	No FluA or B	22.46	7	1
1045-1	No FluA or B	29.68	7	1
1045-2	No FluA or B	33.45	7	1
1045-3	No FluA or B	34	7	1
1045-4	No FluA or B	33.48	7	1
1045-5	No FluA or B	33.09	7	1
1045-6	No FluA or B	33.72	7	1
1047-1	No FluA or B	30.57	7	1
1047-2	No FluA or B	30.98	7	1
1047-3	No FluA or B	28.91	7	1
1048-1	Flu A (H3)	27.01	7	1
1048-2	No FluA or B	30.31	7	1
1048-3	No FluA or B	25.6	7	1
1049-1	No FluA or B	30.42	7	1
1049-2	No FluA or B	27.67	7	1
1049-3	No FluA or B	34.14	7	1
1049-4	No FluA or B	34.61	7	1
1050-1	No FluA or B	22.16	7	1
1050-2	No FluA or B	25.01	7	1
1051-1	No FluA or B	31.82	7	1
1051-2	No FluA or B	30.21	7	1
1051-3	No FluA or B	31.29	7	1
1051-4	No FluA or B	26.3	7	1
1053-1	No FluA or B	33	7	1
1053-2	No FluA or B	27.64	7	1
1055-1	No FluA or B	30.44	7	1
1055-2	No FluA or B	34.33	7	1
1055-3	No FluA or B	30.45	7	1
1056-3	No FluA or B	30.87	7	1
1056-4	No FluA or B	26.05	7	1
1060-1	No FluA or B	30.28	7	1
1060-2	No FluA or B	31.95	7	1
1060-3	No FluA or B	33.59	7	1
1061-1	No FluA or B	28.21	7	1
1061-2	No FluA or B	28.87	7	1
1062-1	No FluA or B	30.24	7	1
1062-3	No FluA or B	26.76	7	1
1062-4	No FluA or B	29.94	7	1
1063-1	No FluA or B	31.41	7	1
1063-2	No FluA or B	27.37	7	1
1063-3	No FluA or B	29.51	7	1
1066-1	No FluA or B	30.93	7	1
1066-2	No FluA or B	27.96	7	1
1066-3	No FluA or B	29.29	7	1
1066-4	No FluA or B	27.82	7	1
1067-1	No FluA or B	28.14	7	1
1067-2	No FluA or B	26.1	7	1
1067-3	No FluA or B	27.06	7	1
1069-1	No FluA or B	28.3	7	1
1069-2	No FluA or B	28.05	7	1
1069-3	No FluA or B	29	7	1
1071-1	No FluA or B	25.3	7	1
1071-2	No FluA or B	26.99	7	1
1071-3	No FluA or B	29.28	7	1
1071-4	No FluA or B	24.61	7	1
1072-1	No FluA or B	28.38	7	1
1072-2	No FluA or B	31.46	7	1
1072-3	No FluA or B	31.73	7	1
1073-1	No FluA or B	26.91	7	1
1073-2	No FluA or B	30.7	7	1
1073-3	No FluA or B	26.01	7	1
1074-1	No FluA or B	32.14	7	1
1074-2	No FluA or B	33.24	7	1
1074-3	No FluA or B	33.2	7	1
1077-1	No FluA or B	24.14	7	1
1077-2	No FluA or B	28.29	7	1
1077-3	No FluA or B	27.77	7	1
1077-4	No FluA or B	26.72	7	1
1078-1	No FluA or B	32.59	7	1
1078-2	No FluA or B	30.93	7	1
1078-3	No FluA or B	28.25	7	1
1079-1	No FluA or B	33.37	7	1
1079-2	No FluA or B	27.1	7	1
1079-3	No FluA or B	34.17	7	1
1080-1	No FluA or B	26.41	7	1
1080-2	No FluA or B	28.1	7	1
1080-3	No FluA or B	27.3	7	1
1081-1	No FluA or B	29.5	7	1
1081-2	No FluA or B	32.43	7	1
1081-3	No FluA or B	28.12	7	1
1081-4	No FluA or B	31.22	7	1
1083-1	No FluA or B	31.38	7	1
1083-2	No FluA or B	24.57	7	1
1086-2	No FluA or B	33.05	7	1
1086-3	No FluA or B	26.88	7	1
1089-1	No FluA or B	28.28	7	1
1089-2	No FluA or B	23.61	7	1
1092-1	No FluA or B	29.09	7	1
1092-2	No FluA or B	25.16	7	1
1092-3	No FluA or B	29.4	7	1
1093-1	No FluA or B	30.68	7	1
1093-2	No FluA or B	29.23	7	1
1093-3	No FluA or B	26.94	7	1
1094-1	No FluA or B	30.24	7	1
1094-2	No FluA or B	24.89	7	1
1096-1	No FluA or B	28.56	7	1
1096-2	No FluA or B	23.86	7	1
1096-3	No FluA or B	24.36	7	1
1098-1	Flu B (Yamagata)	27.2	7	1
1098-2	No FluA or B	29.14	7	1
1098-4	No FluA or B	29.6	7	1
1099-1	No FluA or B	27.5	7	1
1099-2	No FluA or B	33.03	7	1
1099-3	No FluA or B	27.19	7	1
1099-4	No FluA or B	31.36	7	1
1100-2	No FluA or B	27.57	7	1
1100-3	No FluA or B	31.04	7	1
1102-1	No FluA or B	31.86	7	1
1102-2	No FluA or B	31.67	7	1
1102-3	No FluA or B	31.01	7	1
1103-1	No FluA or B	31.63	7	1
1106-1	No FluA or B	29.39	7	1
1106-2	No FluA or B	30.74	7	1
1107-1	No FluA or B	34.99	7	1
1107-2	No FluA or B	26.4	7	1
1107-3	No FluA or B	24.31	7	1
1107-4	No FluA or B	26.7	7	1
1110-1	No FluA or B	32.32	7	1
1110-2	No FluA or B	31.98	7	1
1110-3	No FluA or B	28.04	7	1
1111-1	No FluA or B	27.31	7	1
1111-2	No FluA or B	27.76	7	1
1111-3	No FluA or B	31.05	7	1
1113-1	No FluA or B	34.98	7	1
1113-2	No FluA or B	33.62	7	1
1113-3	No FluA or B	29.06	7	1
1113-4	No FluA or B	28.07	7	1
1113-5	No FluA or B	26.8	7	1
1114-1	No FluA or B	31.27	7	1
1114-2	No FluA or B	29.01	7	1
1114-3	No FluA or B	30.4	7	1
1117-1	No FluA or B	33.55	7	1
1117-2	No FluA or B	27.34	7	1
1117-4	No FluA or B	29.35	7	1
1118-1	No FluA or B	28.55	7	1
1118-2	No FluA or B	26.2	7	1
1118-3	No FluA or B	29.14	7	1
1118-4	No FluA or B	29.58	7	1
1119-1	Flu B (Yamagata)	30.76	7	1
1119-2	No FluA or B	25.7	7	1
1119-3	No FluA or B	29.1	7	1
1120-1	No FluA or B	33.28	7	1
1120-2	No FluA or B	31.05	7	1
1120-3	No FluA or B	31.27	7	1
1121-1	No FluA or B	31.57	7	1
1121-2	No FluA or B	31.61	7	1
1121-3	No FluA or B	27.14	7	1
1122-1	No FluA or B	23.96	7	1
1122-2	No FluA or B	25.16	7	1
1122-3	No FluA or B	24.13	7	1
1123-1	No FluA or B	34.71	7	1
1123-2	No FluA or B	25.83	7	1
1123-4	No FluA or B	24.88	7	1
1125-1	No FluA or B	30.86	7	1
1125-2	No FluA or B	30.18	7	1
1125-3	No FluA or B	29.4	7	1
1125-4	No FluA or B	27.96	7	1
1126-1	No FluA or B	25.58	7	1
1126-2	No FluA or B	26.02	7	1
1126-3	No FluA or B	32.1	7	1
1128-1	No FluA or B	27.64	7	1
1128-2	No FluA or B	24.88	7	1
1128-3	No FluA or B	26.69	7	1
1128-4	No FluA or B	25.85	7	1
1130-1	No FluA or B	31.37	7	1
1130-3	No FluA or B	25.02	7	1
1130-4	No FluA or B	27.8	7	1
1132-1	No FluA or B	29.3	7	1
1132-2	No FluA or B	29.36	7	1
1132-3	No FluA or B	26.71	7	1
1133-1	No FluA or B	32.57	7	1
1133-2	No FluA or B	26.34	7	1
1133-3	No FluA or B	23.11	7	1
1134-1	No FluA or B	27.79	7	1
1134-2	No FluA or B	24.17	7	1
1135-1	No FluA or B	28.99	7	1
1135-2	No FluA or B	26.51	7	1
1135-3	No FluA or B	33.45	7	1
1135-4	No FluA or B	29.12	7	1
1136-1	No FluA or B	34.11	7	1
1136-2	No FluA or B	32.64	7	1
1136-4	No FluA or B	36.03	7	1
1136-5	No FluA or B	33.46	7	1
1136-6	No FluA or B	27.09	7	1
1137-1	Flu A (H3)	32.21	7	1
1137-2	No FluA or B	28.99	7	1
1138-1	No FluA or B	29.46	7	1
1138-2	No FluA or B	28.35	7	1
1138-3	No FluA or B	29.53	7	1
1139-1	No FluA or B	27.48	7	1
1139-2	No FluA or B	25.9	7	1
1139-3	No FluA or B	24.86	7	1
1141-1	No FluA or B	35.86	7	1
1141-2	No FluA or B	34.08	7	1
1142-1	No FluA or B	31.9	7	1
1142-2	No FluA or B	32.41	7	1
1142-3	No FluA or B	27.63	7	1
1143-1	No FluA or B	29.22	7	1
1143-2	No FluA or B	25.29	7	1
1143-3	No FluA or B	28.03	7	1
1145-1	No FluA or B	28.38	7	1
1145-2	No FluA or B	27.1	7	1
1145-3	No FluA or B	33.55	7	1
1146-1	Flu B (Yamagata)	26.83	7	1
1146-2	No FluA or B	28.02	7	1
1147-1	No FluA or B	23.89	7	1
1147-2	No FluA or B	27.13	7	1
1147-3	No FluA or B	26.05	7	1
1147-4	No FluA or B	24.27	7	1
1148-1	No FluA or B	29.42	7	1
1148-2	No FluA or B	28.13	7	1
1149-1	No FluA or B	29.91	7	1
1149-2	No FluA or B	26.71	7	1
1149-3	No FluA or B	30.19	7	1
1149-4	No FluA or B	32.42	7	1
1150-1	No FluA or B	29.42	7	1
1150-2	No FluA or B	24.1	7	1
1151-1	No FluA or B	28.63	7	1
1151-2	No FluA or B	32.87	7	1
1151-3	No FluA or B	28.1	7	1
1155-1	No FluA or B	30.96	7	1
1155-2	No FluA or B	26.97	7	1
1155-3	No FluA or B	32.18	7	1
1155-4	No FluA or B	27.09	7	1
1158-1	No FluA or B	25.22	7	1
1158-2	No FluA or B	23.65	7	1
1160-1	No FluA or B	28.74	7	1
1160-2	No FluA or B	31.38	7	1
1162-1	Flu A 09H1	23.04	7	1
1162-2	Flu A 09H1	29.99	7	1
1162-3	Flu A 09H1	24.71	7	1
1165-1	No FluA or B	25.02	7	1
1165-2	No FluA or B	27.38	7	1
1166-1	No FluA or B	28.33	7	1
1167-1	No FluA or B	30.8	7	1
1167-2	No FluA or B	25.9	7	1
1167-3	No FluA or B	29.08	7	1
1167-4	No FluA or B	28.5	7	1
1168-1	No FluA or B	28.85	7	1
1168-2	No FluA or B	23.15	7	1
1168-3	Flu A 09H1	26.68	7	1
1168-4	Flu A 09H1	27.48	7	1
1171-1	No FluA or B	27.56	7	1
1171-2	No FluA or B	31.72	7	1
1171-3	Flu A (H3)	31.02	7	1
1173-1	No FluA or B	27.22	7	1
1173-2	No FluA or B	26.03	7	1
1173-3	No FluA or B	27.15	7	1
1173-4	No FluA or B	25.55	7	1
1174-1	No FluA or B	29.98	7	1
1174-2	No FluA or B	31.77	7	1
1174-3	No FluA or B	25.72	7	1
1175-1	No FluA or B	29.2	7	1
1175-2	No FluA or B	29.52	7	1
1175-3	No FluA or B	31.57	7	1
1176-1	No FluA or B	23.97	7	1
1176-2	No FluA or B	26.68	7	1
1176-3	No FluA or B	23.5	7	1
1176-4	No FluA or B	25.04	7	1
1176-5	No FluA or B	28.74	7	1
1179-1	No FluA or B	28.46	7	1
1179-2	Flu A 09H1	24.13	7	1
1180-1	No FluA or B	27.46	7	1
1180-2	No FluA or B	25.45	7	1
1181-1	No FluA or B	27.11	7	1
1181-2	No FluA or B	27.97	7	1
1182-1	No FluA or B	32.02	7	1
1182-2	No FluA or B	35.37	7	1
1183-1	No FluA or B	32.24	7	1
1183-2	No FluA or B	26.95	7	1
1185-1	No FluA or B	23.12	7	1
1185-2	No FluA or B	28.42	7	1
1185-3	No FluA or B	26.61	7	1
1186-1	Flu A (H3)	29.86	7	1
1186-2	No FluA or B	31.1	7	1
1186-3	No FluA or B	24.92	7	1
1186-4	Flu A (H3)	21.38	7	1
1187-2	No FluA or B	23.88	7	1
1187-3	No FluA or B	29.03	7	1
1187-4	No FluA or B	27.53	7	1
1188-1	No FluA or B	27.57	7	1
1188-2	No FluA or B	26.76	7	1
1188-3	No FluA or B	31.05	7	1
1189-2	No FluA or B	34.01	7	1
1190-1	No FluA or B	30.83	7	1
1190-2	No FluA or B	26.16	7	1
1190-3	Flu A 09H1	26.12	7	1
1192-1	No FluA or B	25.97	7	1
1192-2	No FluA or B	25.93	7	1
1192-4	No FluA or B	25.28	7	1
1194-1	No FluA or B	25.59	7	1
1194-2	No FluA or B	30.16	7	1
1194-3	No FluA or B	26.52	7	1
1194-4	No FluA or B	24.75	7	1
1195-1	No FluA or B	23.99	7	1
1195-2	No FluA or B	25.91	7	1
1196-1	No FluA or B	28.12	7	1
1196-2	No FluA or B	30.13	7	1
1197-1	No FluA or B	25.4	7	1
1197-2	No FluA or B	24.94	7	1
1197-3	No FluA or B	27.15	7	1
1200-1	No FluA or B	32.04	7	1
1200-2	No FluA or B	33.93	7	1
1200-3	No FluA or B	33.12	7	1
1201-1	No FluA or B	32.88	7	1
1201-2	No FluA or B	29.57	7	1
1201-3	No FluA or B	27.25	7	1
1201-4	No FluA or B	25.09	7	1
1202-1	No FluA or B	27.4	7	1
1202-2	No FluA or B	25.94	7	1
1202-3	No FluA or B	28.56	7	1
1203-1	No FluA or B	24.77	7	1
1203-2	No FluA or B	28.59	7	1
1203-3	No FluA or B	26.04	7	1
1204-1	No FluA or B	30.17	7	1
1204-2	No FluA or B	24.95	7	1
1205-1	No FluA or B	29.12	7	1
1205-2	No FluA or B	31.56	7	1
1205-3	Flu A 09H1	26.67	7	1
1207-1	No FluA or B	32.42	7	1
1207-2	No FluA or B	28.7	7	1
1208-1	No FluA or B	29.32	7	1
1208-2	No FluA or B	29.06	7	1
1208-3	No FluA or B	29.83	7	1
1209-1	No FluA or B	30.01	7	1
1209-2	No FluA or B	33.98	7	1
1209-3	No FluA or B	30.19	7	1
1209-4	No FluA or B	33.51	7	1
1210-1	No FluA or B	30.67	7	1
1210-2	No FluA or B	28.28	7	1
1210-3	No FluA or B	31.14	7	1
1211-1	No FluA or B	32.03	7	1
1211-2	No FluA or B	28.07	7	1
1214-2	No FluA or B	28.66	7	1
1214-3	No FluA or B	27.66	7	1
1215-1	No FluA or B	31.57	7	1
1215-2	No FluA or B	24.37	7	1
1215-3	No FluA or B	30.24	7	1
1216-1	No FluA or B	29.18	7	1
1216-2	No FluA or B	26.34	7	1
1216-3	No FluA or B	29.08	7	1
1216-4	No FluA or B	25.73	7	1
1218-1	No FluA or B	30.13	7	1
1218-2	No FluA or B	25.61	7	1
1218-3	No FluA or B	26.79	7	1
1219-1	No FluA or B	26.41	7	1
1219-2	No FluA or B	23.72	7	1
1219-3	No FluA or B	28.57	7	1
1220-1	Flu A (H3)	27.44	7	1
1220-2	No FluA or B	30.18	7	1
1220-3	No FluA or B	26.8	7	1
1220-6	Flu A (H3)	26.72	7	1
1221-1	No FluA or B	29.07	7	1
1221-2	No FluA or B	27.51	7	1
1221-3	No FluA or B	31.31	7	1
1222-1	No FluA or B	27.23	7	1
1222-2	No FluA or B	29.7	7	1
1225-1	No FluA or B	24.53	7	1
1225-2	No FluA or B	30.03	7	1
1225-3	No FluA or B	28.28	7	1
1225-4	No FluA or B	26.04	7	1
1225-5	No FluA or B	22.56	7	1
1228-1	No FluA or B	24.78	7	1
1228-2	No FluA or B	30.2	7	1
1228-3	Flu B (Yamagata)	23.29	7	1
1229-1	No FluA or B	25.66	7	1
1229-2	No FluA or B	25.39	7	1
1229-3	No FluA or B	25.8	7	1
1229-4	No FluA or B	23.61	7	1
1230-1	No FluA or B	25.19	7	1
1230-2	No FluA or B	25.03	7	1
1230-3	No FluA or B	23.88	7	1
1232-1	No FluA or B	25.57	7	1
1232-2	No FluA or B	28.51	7	1
1232-3	No FluA or B	29.49	7	1
1232-4	No FluA or B	32.82	7	1
1234-1	No FluA or B	28.78	7	1
1234-2	No FluA or B	25.4	7	1
1235-1	No FluA or B	25.3	7	1
1236-1	No FluA or B	30.69	7	1
1236-2	No FluA or B	34.9	7	1
1236-3	No FluA or B	31.25	7	1
1237-1	No FluA or B	23.8	7	1
1237-2	No FluA or B	26.35	7	1
1238-1	No FluA or B	25.09	7	1
1238-2	No FluA or B	28.21	7	1
1238-3	No FluA or B	28.09	7	1
1239-1	No FluA or B	32.29	7	1
1239-3	No FluA or B	34.15	7	1
1239-4	No FluA or B	33.66	7	1
1240-1	No FluA or B	25.54	7	1
1240-2	No FluA or B	24.02	7	1
1240-3	No FluA or B	30.97	7	1
1240-4	No FluA or B	25.44	7	1
1243-1	No FluA or B	29.39	7	1
1243-2	No FluA or B	26.22	7	1
1243-3	No FluA or B	26.85	7	1
1245-1	No FluA or B	29.13	7	1
1245-3	No FluA or B	28.57	7	1
1246-1	No FluA or B	25.22	7	1
1246-2	No FluA or B	27.71	7	1
1246-3	No FluA or B	25.45	7	1
1247-1	No FluA or B	25.09	7	1
1247-2	No FluA or B	30.83	7	1
1247-3	No FluA or B	27.21	7	1
1249-1	No FluA or B	27.31	7	1
1249-2	No FluA or B	25.65	7	1
1249-3	No FluA or B	21.38	7	1
1249-4	No FluA or B	22.42	7	1
1251-1	Flu B (Yamagata)	27.78	7	1
1251-2	No FluA or B	26.29	7	1
1251-3	Flu B (Yamagata)	25.92	7	1
1252-1	No FluA or B	29.4	7	1
1252-2	No FluA or B	28.05	7	1
1252-3	No FluA or B	27.21	7	1
1252-4	No FluA or B	29.07	7	1
1253-1	No FluA or B	29.42	7	1
1253-2	No FluA or B	28.27	7	1
1253-3	No FluA or B	30.5	7	1
1254-1	No FluA or B	23.26	7	1
1255-1	No FluA or B	28.62	7	1
1255-2	No FluA or B	25.34	7	1
1256-1	No FluA or B	31.08	7	1
1256-2	No FluA or B	30.09	7	1
1256-3	No FluA or B	28.38	7	1
1257-1	No FluA or B	26.15	7	1
1257-2	No FluA or B	26.08	7	1
1258-1	No FluA or B	30.02	7	1
1258-2	No FluA or B	30.62	7	1
1258-3	No FluA or B	33.63	7	1
1258-4	No FluA or B	27.38	7	1
1259-1	No FluA or B	23.17	7	1
1259-2	No FluA or B	21.79	7	1
1260-1	No FluA or B	30.34	7	1
1260-2	No FluA or B	26.78	7	1
1260-3	No FluA or B	23.77	7	1
1260-4	No FluA or B	23.4	7	1
1263-1	No FluA or B	22.82	7	1
1263-2	No FluA or B	23.94	7	1
1263-3	No FluA or B	23.38	7	1
1266-1	No FluA or B	27.35	7	1
1266-2	No FluA or B	29.72	7	1
1266-3	No FluA or B	24.42	7	1
1269-4	No FluA or B	27.42	7	1
1270-1	No FluA or B	26.09	7	1
1271-1	No FluA or B	30.01	7	1
1278-1	No FluA or B	31.7	7	1
1279-1	No FluA or B	29.69	7	1
1284-1	Flu B (Yamagata)	28.31	7	1
1284-2	No FluA or B	27.17	7	1
1287-1	No FluA or B	26.25	7	1
1287-2	No FluA or B	23.44	7	1
1287-3	No FluA or B	26.05	7	1
1287-4	No FluA or B	25.89	7	1
1288-1	No FluA or B	27.88	7	1
1288-2	No FluA or B	26.26	7	1
1288-3	No FluA or B	27.45	7	1
1288-4	No FluA or B	27.64	7	1
1288-5	No FluA or B	27.84	7	1
1288-6	No FluA or B	28.9	7	1
1289-1	No FluA or B	26.72	7	1
1289-2	No FluA or B	28.07	7	1
1289-3	No FluA or B	26.86	7	1
1293-1	No FluA or B	31.17	7	1
1293-2	No FluA or B	34.13	7	1
1295-1	No FluA or B	29.15	7	1
1295-2	No FluA or B	26.86	7	1
1295-3	No FluA or B	34.84	7	1
1296-2	No FluA or B	34.14	7	1
1296-4	No FluA or B	26.69	7	1
1300-1	No FluA or B	30.56	7	1
1300-2	No FluA or B	30.96	7	1
1300-3	No FluA or B	29.8	7	1
1302-1	No FluA or B	23.43	7	1
1303-1	No FluA or B	27.5	7	1
1303-2	No FluA or B	29.29	7	1
1303-3	No FluA or B	25.93	7	1
1304-1	No FluA or B	27.57	7	1
1304-2	No FluA or B	30.22	7	1
1307-1	No FluA or B	29.14	7	1
1307-2	No FluA or B	26.24	7	1
1307-3	Flu B (Yamagata)	30.05	7	1
1308-1	No FluA or B	29.04	7	1
1308-2	No FluA or B	27.16	7	1
1308-3	No FluA or B	25.22	7	1
1309-1	No FluA or B	30.67	7	1
1309-2	No FluA or B	28.26	7	1
1309-3	No FluA or B	28.67	7	1
1310-1	No FluA or B	29.2	7	1
1310-2	No FluA or B	23.14	7	1
1310-3	No FluA or B	26.49	7	1
1311-1	No FluA or B	29.78	7	1
1311-2	No FluA or B	25.64	7	1
1311-3	No FluA or B	27.62	7	1
1312-1	No FluA or B	27.05	7	1
1312-2	No FluA or B	30.24	7	1
1312-3	No FluA or B	29.59	7	1
1317-1	No FluA or B	26.1	7	1
1317-2	No FluA or B	30.01	7	1
1317-3	No FluA or B	25.03	7	1
1318-1	No FluA or B	29.99	7	1
1318-2	No FluA or B	23.61	7	1
1318-3	No FluA or B	26.51	7	1
1318-4	No FluA or B	28.58	7	1
1319-1	No FluA or B	28.49	7	1
1319-3	No FluA or B	29.03	7	1
1320-1	Flu B (Yamagata)	27.61	7	1
1320-2	No FluA or B	27.34	7	1
1320-3	No FluA or B	28.27	7	1
1322-1	No FluA or B	30.17	7	1
1322-2	No FluA or B	25.19	7	1
1324-1	No FluA or B	27.21	7	1
1324-2	No FluA or B	28.9	7	1
1325-1	No FluA or B	30.17	7	1
1325-2	No FluA or B	29.45	7	1
1325-3	No FluA or B	26.99	7	1
1325-4	No FluA or B	29.87	7	1
1326-1	No FluA or B	24.73	7	1
1326-2	No FluA or B	24.85	7	1
1330-1	No FluA or B	24.21	7	1
1330-2	No FluA or B	28.75	7	1
1330-3	No FluA or B	24.06	7	1
1330-4	No FluA or B	25.68	7	1
1330-5	No FluA or B	29.41	7	1
1330-6	No FluA or B	22.92	7	1
1332-1	No FluA or B	32.07	7	1
1332-2	No FluA or B	25.03	7	1
1332-3	No FluA or B	27.76	7	1
1333-1	No FluA or B	25.61	7	1
1333-2	No FluA or B	23.6	7	1
1333-3	No FluA or B	24.28	7	1
1334-3	No FluA or B	24.61	7	1
866-1	No FluA or B	33.37	7	1
866-2	No FluA or B	29.48	7	1
867-1	No FluA or B	31.73	7	1
867-2	No FluA or B	26.27	7	1
868-1	No FluA or B	29.26	7	1
868-2	No FluA or B	27.23	7	1
868-3	No FluA or B	28.19	7	1
869-1	No FluA or B	30.64	7	1
869-2	No FluA or B	29.13	7	1
869-3	No FluA or B	26.6	7	1
870-1	No FluA or B	32.4	7	1
870-2	No FluA or B	28.1	7	1
873-1	No FluA or B	27.1	7	1
873-2	No FluA or B	30.27	7	1
873-3	No FluA or B	32.84	7	1
874-1	No FluA or B	25.45	7	1
874-2	No FluA or B	29.07	7	1
874-3	No FluA or B	31.3	7	1
876-2	No FluA or B	31.1	7	1
876-3	No FluA or B	28.02	7	1
877-1	No FluA or B	29.1	7	1
877-2	No FluA or B	26.82	7	1
877-3	No FluA or B	29.13	7	1
878-1	No FluA or B	32.09	7	1
878-2	No FluA or B	33.23	7	1
880-1	No FluA or B	32.2	7	1
880-2	No FluA or B	29.86	7	1
880-3	No FluA or B	33.08	7	1
883-1	No FluA or B	30.31	7	1
883-2	No FluA or B	27.02	7	1
883-3	No FluA or B	27.47	7	1
883-4	No FluA or B	28.52	7	1
884-1	No FluA or B	33.35	7	1
884-2	No FluA or B	29.65	7	1
884-3	No FluA or B	30.53	7	1
885-1	No FluA or B	28.13	7	1
885-2	No FluA or B	26.42	7	1
885-3	No FluA or B	32.07	7	1
886-1	No FluA or B	28.97	7	1
886-2	No FluA or B	26.3	7	1
886-3	No FluA or B	23.42	7	1
887-1	No FluA or B	30.46	7	1
887-2	No FluA or B	24.71	7	1
888-1	No FluA or B	25.24	7	1
888-2	No FluA or B	25.54	7	1
888-3	No FluA or B	29.07	7	1
889-1	No FluA or B	31.36	7	1
889-2	No FluA or B	25.6	7	1
889-3	No FluA or B	30.23	7	1
889-4	No FluA or B	27.6	7	1
890-1	No FluA or B	31.72	7	1
891-1	No FluA or B	24.28	7	1
891-2	No FluA or B	25.6	7	1
891-3	No FluA or B	26.16	7	1
892-1	No FluA or B	22.4	7	1
892-2	No FluA or B	24.66	7	1
892-3	No FluA or B	26.29	7	1
893-1	No FluA or B	28.08	7	1
893-2	No FluA or B	23.4	7	1
893-3	No FluA or B	25.8	7	1
894-1	No FluA or B	28.49	7	1
894-2	No FluA or B	25.51	7	1
894-3	No FluA or B	26.24	7	1
894-4	No FluA or B	30.08	7	1
894-5	No FluA or B	21.6	7	1
894-6	No FluA or B	23.08	7	1
895-1	No FluA or B	25.72	7	1
895-2	No FluA or B	24.62	7	1
895-3	No FluA or B	24.29	7	1
896-1	No FluA or B	27.06	7	1
896-2	No FluA or B	30.68	7	1
896-3	No FluA or B	21.83	7	1
897-1	No FluA or B	22.56	7	1
897-3	No FluA or B	28.65	7	1
899-1	No FluA or B	26.37	7	1
899-2	No FluA or B	21.72	7	1
899-3	No FluA or B	30.47	7	1
900-1	No FluA or B	21.42	7	1
900-2	No FluA or B	25.32	7	1
901-1	No FluA or B	28.86	7	1
901-2	No FluA or B	24.95	7	1
901-3	No FluA or B	32.66	7	1
901-4	No FluA or B	28.48	7	1
902-1	No FluA or B	30.83	7	1
902-2	No FluA or B	30.27	7	1
902-3	No FluA or B	25.42	7	1
902-4	No FluA or B	27.43	7	1
902-5	No FluA or B	29.41	7	1
903-1	No FluA or B	28.18	7	1
903-2	No FluA or B	30.49	7	1
903-3	No FluA or B	28.62	7	1
907-1	No FluA or B	26.82	7	1
907-2	No FluA or B	24.29	7	1
908-2	No FluA or B	28.51	7	1
909-1	No FluA or B	30.35	7	1
910-1	No FluA or B	22.15	7	1
910-2	No FluA or B	22.14	7	1
910-3	No FluA or B	22.98	7	1
910-4	No FluA or B	28.01	7	1
910-5	No FluA or B	21.58	7	1
910-6	No FluA or B	29.66	7	1
911-1	No FluA or B	28.94	7	1
911-2	No FluA or B	24.16	7	1
911-3	No FluA or B	27.98	7	1
915-1	No FluA or B	30.68	7	1
915-2	No FluA or B	29.36	7	1
918-1	No FluA or B	28.33	7	1
918-2	No FluA or B	31.72	7	1
918-3	No FluA or B	35.2	7	1
919-1	No FluA or B	28.39	7	1
920-1	No FluA or B	26.46	7	1
920-2	No FluA or B	26.65	7	1
920-3	No FluA or B	29.3	7	1
920-4	No FluA or B	32.26	7	1
921-1	No FluA or B	31.3	7	1
921-2	No FluA or B	34.89	7	1
921-3	No FluA or B	30.7	7	1
922-1	Flu A (H3)	29.01	7	1
922-2	No FluA or B	27.44	7	1
922-3	No FluA or B	29.28	7	1
923-1	No FluA or B	26.21	7	1
[truncated: 129 more rows]

## Sheet: All Data
ID	Result	Ct	Day 0 or 7	Adequate?				Mean CT Value or Adequacy	St Dev	Count*	Confidence Int	Lower Bound	Upper Bound
654-3	Inconclusive	38.12	0	0			Day 0	29.5984	3.41484	1508	0.172491	29.4259	29.7709
669-7	Inconclusive	39.22	0	0			Day 7	29.5027	3.45593	1794	0.160027	29.3427	29.6627
751-1	Inconclusive	40.94	0	0			Day 0	0.96135	0.192819	1630	0.00936758	0.951982	0.970717
815-3	Inconclusive	42.69	0	0			Day 7	0.965679	0.182101	1923	0.00814411	0.957535	0.973823
450-2	Inconclusive		0	0
604-3	Inconclusive		0	0
607-1	Inconclusive		0	0
616-3	Inconclusive		0	0
641-1	Inconclusive		0	0
669-4	Inconclusive		0	0
672-3	Inconclusive		0	0
723-1	Inconclusive		0	0
723-2	Inconclusive		0	0
723-3	Inconclusive		0	0
772-4	Inconclusive		0	0
803-1	Inconclusive		0	0
807-3	Inconclusive		0	0
814-1	Inconclusive		0	0
815-2	Inconclusive		0	0
826-2	Inconclusive		0	0
830-5	Inconclusive		0	0
836-1	Inconclusive		0	0
836-2	Inconclusive		0	0
838-3	Inconclusive		0	0
839-2	Inconclusive		0	0
850-4	Inconclusive		0	0
851-1	Inconclusive		0	0
855-2	Inconclusive		0	0
855-3	Inconclusive		0	0
1019-3	Inconclusive		0	0
1022-1	Inconclusive		0	0
1029-3	Inconclusive		0	0
1045-2	Inconclusive		0	0
1045-3	Inconclusive		0	0
1072-2	Inconclusive		0	0
1086-1	Inconclusive		0	0
1107-3	Inconclusive		0	0
1107-4	Inconclusive		0	0
1125-2	Inconclusive		0	0
1125-3	Inconclusive		0	0
1128-2	Inconclusive		0	0
1130-4	Inconclusive		0	0
1142-2	Inconclusive		0	0
1160-2	Inconclusive		0	0
1182-2	Inconclusive		0	0
1189-1	Inconclusive		0	0
1209-1	Inconclusive		0	0
1210-2	Inconclusive		0	0
1214-1	Inconclusive		0	0
1220-4	Inconclusive		0	0
1243-3	Inconclusive		0	0
1273-2	Inconclusive		0	0
1295-1	Inconclusive		0	0
1296-2	Inconclusive		0	0
1302-2	Inconclusive		0	0
1318-1	Inconclusive		0	0
1332-3	Inconclusive		0	0
880-2	Inconclusive		0	0
888-3	Inconclusive		0	0
901-3	Inconclusive		0	0
908-2	Inconclusive		0	0
909-1	Inconclusive		0	0
921-2	Inconclusive		0	0
643-2	Flu A (H3)	28.71	0	1
679-1	Flu A (H3)	29.17	0	1
669-3	Flu A (H3)	31.06	0	1
1002-1	Flu A (H3)	30.75	0	1
1002-3	Flu A (H3)	26.34	0	1
1002-4	Flu A (H3)	25.58	0	1
1007-3	Flu A (H3)	34.65	0	1
1025-2	Flu A (H3)	31.17	0	1
1031-1	Flu A (H3)	27.4	0	1
1031-3	Flu A (H3)	27.4	0	1
1032-1	Flu A (H3)	28.18	0	1
1033-1	Flu A (H3)	33.58	0	1
1033-2	Flu A (H3)	26.8	0	1
1033-3	Flu A (H3)	24.38	0	1
1048-1	Flu A (H3)	27.26	0	1
1048-3	Flu A (H3)	28.17	0	1
1079-3	Flu A (H3)	30.83	0	1
1081-1	Flu A (H3)	33.36	0	1
1147-1	Flu A (H3)	29.89	0	1
1155-1	Flu A (H3)	30.11	0	1
1186-4	Flu A (H3)	24.44	0	1
1208-1	Flu A (H3)	26.73	0	1
1208-3	Flu A (H3)	27.98	0	1
1236-2	Flu A (H3)	34.9	0	1
942-2	Flu A (H3)	30.15	0	1
942-3	Flu A (H3)	30.07	0	1
944-3	Flu A (H3)	24.84	0	1
944-4	Flu A (H3)	23.25	0	1
970-1	Flu A (H3)	33.31	0	1
667-2	Flu A (Unable to Subtype)	33.24	0	1
1126-2	Flu A 09H1	22.02	0	1
1175-1	Flu A 09H1	25.68	0	1
1194-4	Flu A 09H1	26.83	0	1
1205-3	Flu A 09H1	25.87	0	1
726-3	Flu B (Yamagata)	24.38	0	1
1036-2	Flu B (Yamagata)	31.42	0	1
1072-1	Flu B (Yamagata)	30.1	0	1
1110-1	Flu B (Yamagata)	27.25	0	1
1259-1	Flu B (Yamagata)	24.4	0	1
1271-3	Flu B (Yamagata)	25.14	0	1
1284-1	Flu B (Yamagata)	27.46	0	1
1317-1	Flu B (Yamagata)	27.85	0	1
468-3	No FluA or B	20.09	0	1
712-3	No FluA or B	22.82	0	1
471-2	No FluA or B	23.28	0	1
725-6	No FluA or B	23.66	0	1
782-3	No FluA or B	23.98	0	1
518-2	No FluA or B	24.35	0	1
734-2	No FluA or B	24.54	0	1
455-2	No FluA or B	24.62	0	1
731-2	No FluA or B	24.67	0	1
725-1	No FluA or B	24.72	0	1
840-3	No FluA or B	24.79	0	1
636-2	No FluA or B	24.99	0	1
681-3	No FluA or B	25.07	0	1
647-3	No FluA or B	25.2	0	1
724-3	No FluA or B	25.21	0	1
822-2	No FluA or B	25.22	0	1
765-3	No FluA or B	25.42	0	1
618-2	No FluA or B	25.45	0	1
500-1	No FluA or B	25.5	0	1
849-2	No FluA or B	25.52	0	1
721-3	No FluA or B	25.59	0	1
513-2	No FluA or B	25.62	0	1
595-3	No FluA or B	25.66	0	1
626-1	No FluA or B	25.75	0	1
706-3	No FluA or B	25.76	0	1
725-5	No FluA or B	25.85	0	1
758-4	No FluA or B	25.92	0	1
455-3	No FluA or B	26.02	0	1
749-1	No FluA or B	26.02	0	1
738-2	No FluA or B	26.04	0	1
726-1	No FluA or B	26.06	0	1
738-5	No FluA or B	26.13	0	1
550-3	No FluA or B	26.19	0	1
596-3	No FluA or B	26.29	0	1
823-2	No FluA or B	26.37	0	1
644-2	No FluA or B	26.4	0	1
610-5	No FluA or B	26.45	0	1
849-1	No FluA or B	26.45	0	1
832-3	No FluA or B	26.46	0	1
575-3	No FluA or B	26.48	0	1
706-2	No FluA or B	26.53	0	1
760-2	No FluA or B	26.57	0	1
764-2	No FluA or B	26.57	0	1
754-6	No FluA or B	26.61	0	1
546-3	No FluA or B	26.62	0	1
550-2	No FluA or B	26.7	0	1
754-1	No FluA or B	26.72	0	1
754-4	No FluA or B	26.72	0	1
863-2	No FluA or B	26.73	0	1
514-2	No FluA or B	26.75	0	1
845-3	No FluA or B	26.78	0	1
730-3	No FluA or B	26.83	0	1
744-3	No FluA or B	26.84	0	1
814-2	No FluA or B	26.9	0	1
749-2	No FluA or B	26.96	0	1
843-3	No FluA or B	27	0	1
624-1	No FluA or B	27.05	0	1
713-2	No FluA or B	27.07	0	1
575-5	No FluA or B	27.09	0	1
733-2	No FluA or B	27.09	0	1
463-3	No FluA or B	27.11	0	1
513-1	No FluA or B	27.11	0	1
738-1	No FluA or B	27.11	0	1
626-2	No FluA or B	27.13	0	1
752-1	No FluA or B	27.16	0	1
844-3	No FluA or B	27.17	0	1
694-4	No FluA or B	27.18	0	1
820-2	No FluA or B	27.18	0	1
701-1	No FluA or B	27.2	0	1
744-1	No FluA or B	27.23	0	1
777-3	No FluA or B	27.23	0	1
604-4	No FluA or B	27.25	0	1
758-1	No FluA or B	27.25	0	1
509-2	No FluA or B	27.27	0	1
602-2	No FluA or B	27.27	0	1
525-2	No FluA or B	27.31	0	1
752-3	No FluA or B	27.31	0	1
778-2	No FluA or B	27.32	0	1
649-1	No FluA or B	27.34	0	1
763-2	No FluA or B	27.35	0	1
626-3	No FluA or B	27.36	0	1
730-1	No FluA or B	27.37	0	1
706-1	No FluA or B	27.38	0	1
624-2	No FluA or B	27.39	0	1
505-2	No FluA or B	27.4	0	1
809-2	No FluA or B	27.42	0	1
499-4	No FluA or B	27.47	0	1
461-2	No FluA or B	27.52	0	1
591-2	No FluA or B	27.52	0	1
847-4	No FluA or B	27.52	0	1
796-2	No FluA or B	27.53	0	1
601-2	No FluA or B	27.56	0	1
610-1	No FluA or B	27.58	0	1
618-3	No FluA or B	27.58	0	1
716-1	No FluA or B	27.58	0	1
758-3	No FluA or B	27.63	0	1
592-1	No FluA or B	27.65	0	1
716-4	No FluA or B	27.65	0	1
748-2	No FluA or B	27.67	0	1
790-2	No FluA or B	27.69	0	1
511-1	No FluA or B	27.72	0	1
565-3	No FluA or B	27.72	0	1
857-3	No FluA or B	27.73	0	1
738-3	No FluA or B	27.74	0	1
825-4	No FluA or B	27.76	0	1
813-1	No FluA or B	27.79	0	1
703-1	No FluA or B	27.81	0	1
825-2	No FluA or B	27.82	0	1
517-2	No FluA or B	27.83	0	1
754-2	No FluA or B	27.87	0	1
716-3	No FluA or B	27.93	0	1
612-2	No FluA or B	27.99	0	1
593-2	No FluA or B	28	0	1
778-3	No FluA or B	28	0	1
698-3	No FluA or B	28.01	0	1
739-2	No FluA or B	28.01	0	1
843-2	No FluA or B	28.01	0	1
844-2	No FluA or B	28.02	0	1
454-3	No FluA or B	28.03	0	1
525-6	No FluA or B	28.04	0	1
742-2	No FluA or B	28.04	0	1
624-5	No FluA or B	28.09	0	1
669-1	No FluA or B	28.11	0	1
476-3	No FluA or B	28.13	0	1
758-2	No FluA or B	28.13	0	1
528-2	No FluA or B	28.14	0	1
649-3	No FluA or B	28.15	0	1
803-2	No FluA or B	28.16	0	1
790-3	No FluA or B	28.17	0	1
505-3	No FluA or B	28.21	0	1
819-3	No FluA or B	28.21	0	1
721-5	No FluA or B	28.22	0	1
764-3	No FluA or B	28.23	0	1
457-1	No FluA or B	28.26	0	1
610-2	No FluA or B	28.27	0	1
626-4	No FluA or B	28.29	0	1
565-1	No FluA or B	28.31	0	1
555-1	No FluA or B	28.32	0	1
539-3	No FluA or B	28.35	0	1
556-1	No FluA or B	28.35	0	1
702-1	No FluA or B	28.35	0	1
697-3	No FluA or B	28.36	0	1
596-4	No FluA or B	28.37	0	1
724-2	No FluA or B	28.37	0	1
739-3	No FluA or B	28.37	0	1
820-3	No FluA or B	28.37	0	1
450-1	No FluA or B	28.4	0	1
556-2	No FluA or B	28.4	0	1
847-3	No FluA or B	28.4	0	1
499-3	No FluA or B	28.41	0	1
721-1	No FluA or B	28.45	0	1
463-2	No FluA or B	28.46	0	1
713-2	No FluA or B	28.5	0	1
498-1	No FluA or B	28.51	0	1
809-3	No FluA or B	28.51	0	1
771-3	No FluA or B	28.52	0	1
848-2	No FluA or B	28.53	0	1
546-1	No FluA or B	28.54	0	1
468-1	No FluA or B	28.57	0	1
487-3	No FluA or B	28.58	0	1
577-2	No FluA or B	28.63	0	1
706-4	No FluA or B	28.63	0	1
471-1	No FluA or B	28.66	0	1
725-3	No FluA or B	28.66	0	1
823-1	No FluA or B	28.67	0	1
644-3	No FluA or B	28.68	0	1
798-4	No FluA or B	28.68	0	1
482-1	No FluA or B	28.72	0	1
706-5	No FluA or B	28.72	0	1
537-1	No FluA or B	28.75	0	1
570-3	No FluA or B	28.75	0	1
859-3	No FluA or B	28.78	0	1
764-1	No FluA or B	28.79	0	1
721-2	No FluA or B	28.8	0	1
862-3	No FluA or B	28.8	0	1
565-2	No FluA or B	28.81	0	1
697-2	No FluA or B	28.9	0	1
738-4	No FluA or B	28.9	0	1
730-2	No FluA or B	28.91	0	1
727-2	No FluA or B	28.95	0	1
505-1	No FluA or B	28.96	0	1
561-2	No FluA or B	28.96	0	1
688-1	No FluA or B	28.97	0	1
622-1	No FluA or B	28.98	0	1
636-1	No FluA or B	29	0	1
610-4	No FluA or B	29.01	0	1
663-3	No FluA or B	29.01	0	1
560-1	No FluA or B	29.03	0	1
624-4	No FluA or B	29.03	0	1
721-4	No FluA or B	29.03	0	1
701-2	No FluA or B	29.04	0	1
555-3	No FluA or B	29.06	0	1
644-1	No FluA or B	29.08	0	1
649-2	No FluA or B	29.08	0	1
768-2	No FluA or B	29.08	0	1
560-3	No FluA or B	29.09	0	1
620-3	No FluA or B	29.09	0	1
839-3	No FluA or B	29.09	0	1
634-1	No FluA or B	29.1	0	1
591-1	No FluA or B	29.11	0	1
511-2	No FluA or B	29.12	0	1
546-2	No FluA or B	29.13	0	1
537-2	No FluA or B	29.14	0	1
444-1	No FluA or B	29.15	0	1
513-3	No FluA or B	29.15	0	1
671-1	No FluA or B	29.2	0	1
748-1	No FluA or B	29.2	0	1
732-1	No FluA or B	29.23	0	1
667-3	No FluA or B	29.24	0	1
862-2	No FluA or B	29.24	0	1
785-2	No FluA or B	29.25	0	1
819-1	No FluA or B	29.26	0	1
821-1	No FluA or B	29.26	0	1
580-2	No FluA or B	29.27	0	1
525-3	No FluA or B	29.28	0	1
585-4	No FluA or B	29.28	0	1
517-3	No FluA or B	29.29	0	1
663-4	No FluA or B	29.3	0	1
577-3	No FluA or B	29.31	0	1
620-1	No FluA or B	29.31	0	1
728-2	No FluA or B	29.31	0	1
574-3	No FluA or B	29.34	0	1
776-3	No FluA or B	29.37	0	1
694-3	No FluA or B	29.38	0	1
499-2	No FluA or B	29.39	0	1
713-1	No FluA or B	29.4	0	1
745-1	No FluA or B	29.4	0	1
594-3	No FluA or B	29.43	0	1
760-1	No FluA or B	29.43	0	1
679-2	No FluA or B	29.44	0	1
847-2	No FluA or B	29.44	0	1
737-2	No FluA or B	29.45	0	1
631-3	No FluA or B	29.5	0	1
812-3	No FluA or B	29.5	0	1
499-1	No FluA or B	29.51	0	1
651-1	No FluA or B	29.54	0	1
457-2	No FluA or B	29.55	0	1
709-4	No FluA or B	29.56	0	1
713-3	No FluA or B	29.6	0	1
464-2	No FluA or B	29.61	0	1
631-2	No FluA or B	29.63	0	1
726-2	No FluA or B	29.63	0	1
577-1	No FluA or B	29.64	0	1
712-1	No FluA or B	29.64	0	1
522-1	No FluA or B	29.65	0	1
529-1	No FluA or B	29.65	0	1
768-1	No FluA or B	29.66	0	1
482-2	No FluA or B	29.69	0	1
525-4	No FluA or B	29.69	0	1
539-2	No FluA or B	29.7	0	1
829-3	No FluA or B	29.7	0	1
615-4	No FluA or B	29.71	0	1
737-1	No FluA or B	29.75	0	1
744-2	No FluA or B	29.77	0	1
809-1	No FluA or B	29.78	0	1
862-4	No FluA or B	29.78	0	1
783-3	No FluA or B	29.79	0	1
561-1	No FluA or B	29.85	0	1
622-3	No FluA or B	29.86	0	1
589-1	No FluA or B	29.89	0	1
843-1	No FluA or B	29.93	0	1
536-2	No FluA or B	29.97	0	1
454-1	No FluA or B	29.98	0	1
857-1	No FluA or B	30	0	1
464-1	No FluA or B	30.04	0	1
815-1	No FluA or B	30.04	0	1
550-1	No FluA or B	30.05	0	1
725-4	No FluA or B	30.09	0	1
752-2	No FluA or B	30.09	0	1
595-1	No FluA or B	30.1	0	1
631-1	No FluA or B	30.1	0	1
816-1	No FluA or B	30.13	0	1
817-3	No FluA or B	30.13	0	1
575-2	No FluA or B	30.17	0	1
671-3	No FluA or B	30.17	0	1
739-1	No FluA or B	30.17	0	1
795-2	No FluA or B	30.17	0	1
742-1	No FluA or B	30.18	0	1
690-2	No FluA or B	30.19	0	1
476-1	No FluA or B	30.21	0	1
485-1	No FluA or B	30.22	0	1
588-3	No FluA or B	30.24	0	1
589-3	No FluA or B	30.24	0	1
730-4	No FluA or B	30.24	0	1
585-2	No FluA or B	30.25	0	1
500-2	No FluA or B	30.27	0	1
800-1	No FluA or B	30.28	0	1
830-2	No FluA or B	30.28	0	1
585-3	No FluA or B	30.29	0	1
751-3	No FluA or B	30.29	0	1
749-3	No FluA or B	30.3	0	1
731-1	No FluA or B	30.31	0	1
793-2	No FluA or B	30.32	0	1
832-2	No FluA or B	30.33	0	1
602-3	No FluA or B	30.34	0	1
442-2	No FluA or B	30.35	0	1
716-2	No FluA or B	30.4	0	1
777-1	No FluA or B	30.4	0	1
544-1	No FluA or B	30.42	0	1
850-3	No FluA or B	30.42	0	1
517-1	No FluA or B	30.44	0	1
595-2	No FluA or B	30.45	0	1
635-2	No FluA or B	30.45	0	1
478-2	No FluA or B	30.47	0	1
838-1	No FluA or B	30.48	0	1
748-3	No FluA or B	30.49	0	1
765-1	No FluA or B	30.49	0	1
776-2	No FluA or B	30.49	0	1
518-1	No FluA or B	30.5	0	1
572-3	No FluA or B	30.51	0	1
819-2	No FluA or B	30.53	0	1
801-2	No FluA or B	30.54	0	1
783-2	No FluA or B	30.55	0	1
525-5	No FluA or B	30.56	0	1
478-1	No FluA or B	30.57	0	1
829-1	No FluA or B	30.59	0	1
720-1	No FluA or B	30.6	0	1
825-3	No FluA or B	30.6	0	1
462-1	No FluA or B	30.61	0	1
572-2	No FluA or B	30.61	0	1
596-5	No FluA or B	30.63	0	1
544-2	No FluA or B	30.64	0	1
862-1	No FluA or B	30.64	0	1
602-1	No FluA or B	30.65	0	1
802-2	No FluA or B	30.65	0	1
522-3	No FluA or B	30.66	0	1
795-3	No FluA or B	30.68	0	1
800-3	No FluA or B	30.69	0	1
609-2	No FluA or B	30.71	0	1
522-2	No FluA or B	30.73	0	1
575-6	No FluA or B	30.74	0	1
863-1	No FluA or B	30.76	0	1
575-1	No FluA or B	30.79	0	1
708-1	No FluA or B	30.8	0	1
785-3	No FluA or B	30.8	0	1
574-1	No FluA or B	30.81	0	1
630-4	No FluA or B	30.81	0	1
603-3	No FluA or B	30.83	0	1
702-2	No FluA or B	30.83	0	1
478-3	No FluA or B	30.86	0	1
785-1	No FluA or B	30.87	0	1
830-1	No FluA or B	30.87	0	1
808-2	No FluA or B	30.91	0	1
461-1	No FluA or B	31	0	1
529-2	No FluA or B	31.01	0	1
555-4	No FluA or B	31.01	0	1
669-6	No FluA or B	31.02	0	1
650-3	No FluA or B	31.03	0	1
683-1	No FluA or B	31.04	0	1
855-1	No FluA or B	31.05	0	1
745-2	No FluA or B	31.06	0	1
814-3	No FluA or B	31.07	0	1
455-1	No FluA or B	31.09	0	1
589-2	No FluA or B	31.1	0	1
850-2	No FluA or B	31.1	0	1
851-3	No FluA or B	31.12	0	1
608-1	No FluA or B	31.13	0	1
603-2	No FluA or B	31.14	0	1
844-1	No FluA or B	31.15	0	1
596-2	No FluA or B	31.17	0	1
639-2	No FluA or B	31.18	0	1
661-1	No FluA or B	31.2	0	1
705-1	No FluA or B	31.21	0	1
610-3	No FluA or B	31.24	0	1
592-2	No FluA or B	31.25	0	1
694-1	No FluA or B	31.25	0	1
613-1	No FluA or B	31.26	0	1
633-1	No FluA or B	31.27	0	1
848-3	No FluA or B	31.27	0	1
462-3	No FluA or B	31.28	0	1
797-3	No FluA or B	31.34	0	1
722-2	No FluA or B	31.35	0	1
830-3	No FluA or B	31.37	0	1
588-4	No FluA or B	31.4	0	1
608-2	No FluA or B	31.41	0	1
782-1	No FluA or B	31.41	0	1
679-3	No FluA or B	31.5	0	1
511-3	No FluA or B	31.51	0	1
539-1	No FluA or B	31.54	0	1
624-3	No FluA or B	31.55	0	1
596-1	No FluA or B	31.66	0	1
852-3	No FluA or B	31.7	0	1
679-5	No FluA or B	31.74	0	1
640-1	No FluA or B	31.78	0	1
860-2	No FluA or B	31.81	0	1
612-3	No FluA or B	31.85	0	1
796-4	No FluA or B	31.85	0	1
838-2	No FluA or B	31.85	0	1
672-2	No FluA or B	31.87	0	1
646-3	No FluA or B	31.9	0	1
462-2	No FluA or B	31.91	0	1
708-2	No FluA or B	31.91	0	1
821-2	No FluA or B	31.93	0	1
783-1	No FluA or B	31.94	0	1
800-2	No FluA or B	31.94	0	1
575-4	No FluA or B	31.98	0	1
798-1	No FluA or B	31.98	0	1
822-1	No FluA or B	32	0	1
574-2	No FluA or B	32.01	0	1
615-3	No FluA or B	32.02	0	1
702-3	No FluA or B	32.03	0	1
782-2	No FluA or B	32.05	0	1
807-2	No FluA or B	32.05	0	1
689-2	No FluA or B	32.06	0	1
485-2	No FluA or B	32.07	0	1
778-1	No FluA or B	32.09	0	1
778-4	No FluA or B	32.09	0	1
818-2	No FluA or B	32.09	0	1
802-3	No FluA or B	32.1	0	1
537-3	No FluA or B	32.13	0	1
865-1	No FluA or B	32.13	0	1
725-2	No FluA or B	32.14	0	1
829-2	No FluA or B	32.14	0	1
733-1	No FluA or B	32.17	0	1
643-3	No FluA or B	32.18	0	1
816-4	No FluA or B	32.18	0	1
832-1	No FluA or B	32.18	0	1
852-2	No FluA or B	32.18	0	1
476-2	No FluA or B	32.19	0	1
612-1	No FluA or B	32.19	0	1
801-1	No FluA or B	32.19	0	1
859-1	No FluA or B	32.21	0	1
487-1	No FluA or B	32.22	0	1
690-1	No FluA or B	32.22	0	1
847-1	No FluA or B	32.24	0	1
604-2	No FluA or B	32.25	0	1
498-2	No FluA or B	32.27	0	1
749-4	No FluA or B	32.3	0	1
461-3	No FluA or B	32.33	0	1
525-1	No FluA or B	32.35	0	1
685-2	No FluA or B	32.36	0	1
851-2	No FluA or B	32.38	0	1
651-2	No FluA or B	32.4	0	1
657-2	No FluA or B	32.41	0	1
663-1	No FluA or B	32.42	0	1
663-2	No FluA or B	32.42	0	1
762-2	No FluA or B	32.42	0	1
577-4	No FluA or B	32.45	0	1
634-2	No FluA or B	32.45	0	1
836-3	No FluA or B	32.46	0	1
703-2	No FluA or B	32.48	0	1
780-2	No FluA or B	32.48	0	1
848-1	No FluA or B	32.48	0	1
734-1	No FluA or B	32.49	0	1
745-4	No FluA or B	32.52	0	1
754-3	No FluA or B	32.52	0	1
609-1	No FluA or B	32.53	0	1
514-3	No FluA or B	32.55	0	1
682-1	No FluA or B	32.55	0	1
630-1	No FluA or B	32.57	0	1
718-3	No FluA or B	32.57	0	1
720-3	No FluA or B	32.57	0	1
865-2	No FluA or B	32.59	0	1
852-1	No FluA or B	32.63	0	1
570-2	No FluA or B	32.65	0	1
773-4	No FluA or B	32.66	0	1
687-2	No FluA or B	32.67	0	1
536-3	No FluA or B	32.68	0	1
682-3	No FluA or B	32.69	0	1
793-1	No FluA or B	32.72	0	1
488-1	No FluA or B	32.76	0	1
509-3	No FluA or B	32.76	0	1
582-3	No FluA or B	32.8	0	1
450-3	No FluA or B	32.81	0	1
487-2	No FluA or B	32.82	0	1
514-1	No FluA or B	32.83	0	1
687-3	No FluA or B	32.83	0	1
765-2	No FluA or B	32.85	0	1
795-1	No FluA or B	32.87	0	1
825-1	No FluA or B	32.87	0	1
733-4	No FluA or B	32.88	0	1
860-1	No FluA or B	32.9	0	1
613-3	No FluA or B	32.92	0	1
588-2	No FluA or B	32.93	0	1
620-2	No FluA or B	32.98	0	1
633-2	No FluA or B	32.99	0	1
607-2	No FluA or B	33.03	0	1
727-1	No FluA or B	33.05	0	1
588-1	No FluA or B	33.06	0	1
808-1	No FluA or B	33.06	0	1
504-3	No FluA or B	33.08	0	1
594-1	No FluA or B	33.11	0	1
796-1	No FluA or B	33.11	0	1
580-3	No FluA or B	33.12	0	1
504-1	No FluA or B	33.15	0	1
670-1	No FluA or B	33.16	0	1
697-1	No FluA or B	33.16	0	1
779-1	No FluA or B	33.16	0	1
808-3	No FluA or B	33.17	0	1
661-3	No FluA or B	33.18	0	1
829-4	No FluA or B	33.18	0	1
724-1	No FluA or B	33.19	0	1
509-1	No FluA or B	33.22	0	1
776-1	No FluA or B	33.23	0	1
790-1	No FluA or B	33.23	0	1
639-1	No FluA or B	33.24	0	1
788-1	No FluA or B	33.24	0	1
615-1	No FluA or B	33.26	0	1
816-3	No FluA or B	33.26	0	1
535-1	No FluA or B	33.27	0	1
817-1	No FluA or B	33.29	0	1
468-2	No FluA or B	33.3	0	1
556-3	No FluA or B	33.3	0	1
624-6	No FluA or B	33.33	0	1
859-2	No FluA or B	33.35	0	1
570-1	No FluA or B	33.37	0	1
616-2	No FluA or B	33.38	0	1
622-2	No FluA or B	33.39	0	1
742-3	No FluA or B	33.42	0	1
812-2	No FluA or B	33.49	0	1
720-2	No FluA or B	33.51	0	1
850-1	No FluA or B	33.54	0	1
535-2	No FluA or B	33.62	0	1
633-3	No FluA or B	33.65	0	1
687-1	No FluA or B	33.72	0	1
598-3	No FluA or B	33.73	0	1
839-1	No FluA or B	33.75	0	1
841-1	No FluA or B	33.77	0	1
777-2	No FluA or B	33.78	0	1
857-2	No FluA or B	33.78	0	1
738-6	No FluA or B	33.79	0	1
662-2	No FluA or B	33.81	0	1
718-2	No FluA or B	33.84	0	1
555-2	No FluA or B	33.89	0	1
720-4	No FluA or B	33.89	0	1
689-3	No FluA or B	33.9	0	1
708-3	No FluA or B	33.94	0	1
572-1	No FluA or B	34	0	1
641-3	No FluA or B	34	0	1
650-1	No FluA or B	34	0	1
844-4	No FluA or B	34.01	0	1
457-3	No FluA or B	34.03	0	1
798-2	No FluA or B	34.04	0	1
772-3	No FluA or B	34.07	0	1
604-1	No FluA or B	34.16	0	1
544-3	No FluA or B	34.17	0	1
647-2	No FluA or B	34.17	0	1
631-4	No FluA or B	34.18	0	1
672-1	No FluA or B	34.21	0	1
586-1	No FluA or B	34.22	0	1
643-1	No FluA or B	34.23	0	1
572-4	no FluA or B	34.25	0	1
601-1	No FluA or B	34.25	0	1
722-1	No FluA or B	34.25	0	1
582-1	No FluA or B	34.26	0	1
442-1	No FluA or B	34.29	0	1
670-2	No FluA or B	34.31	0	1
603-1	No FluA or B	34.34	0	1
504-2	No FluA or B	34.42	0	1
762-1	No FluA or B	34.43	0	1
560-2	No FluA or B	34.48	0	1
608-3	No FluA or B	34.52	0	1
615-2	No FluA or B	34.54	0	1
594-2	No FluA or B	34.56	0	1
826-3	No FluA or B	34.58	0	1
616-1	No FluA or B	34.62	0	1
803-3	No FluA or B	34.62	0	1
536-1	No FluA or B	34.63	0	1
698-2	No FluA or B	34.67	0	1
718-1	No FluA or B	34.67	0	1
773-2	No FluA or B	34.67	0	1
585-1	No FluA or B	34.68	0	1
646-2	No FluA or B	34.68	0	1
712-2	No FluA or B	34.69	0	1
463-1	No FluA or B	34.71	0	1
640-3	No FluA or B	34.72	0	1
683-3	No FluA or B	34.72	0	1
781-3	No FluA or B	34.72	0	1
818-3	No FluA or B	34.77	0	1
709-3	No FluA or B	34.79	0	1
630-2	No FluA or B	34.85	0	1
454-2	No FluA or B	34.86	0	1
669-5	No FluA or B	34.86	0	1
816-2	No FluA or B	34.87	0	1
780-1	No FluA or B	34.89	0	1
682-2	No FluA or B	34.9	0	1
646-1	No FluA or B	35	0	1
772-2	No FluA or B	35	0	1
820-1	No FluA or B	35.03	0	1
613-4	No FluA or B	35.05	0	1
653-2	No FluA or B	35.05	0	1
688-3	No FluA or B	35.06	0	1
679-4	No FluA or B	35.07	0	1
810-2	No FluA or B	35.08	0	1
705-2	No FluA or B	35.09	0	1
798-6	No FluA or B	35.09	0	1
667-1	No FluA or B	35.14	0	1
771-2	No FluA or B	35.14	0	1
809-4	No FluA or B	35.14	0	1
772-1	No FluA or B	35.18	0	1
613-2	No FluA or B	35.2	0	1
670-3	No FluA or B	35.22	0	1
528-1	No FluA or B	35.24	0	1
798-5	No FluA or B	35.24	0	1
840-1	No FluA or B	35.32	0	1
845-2	No FluA or B	35.32	0	1
685-1	No FluA or B	35.33	0	1
826-1	No FluA or B	35.33	0	1
719-1	No FluA or B	35.34	0	1
654-1	No FluA or B	35.35	0	1
669-2	No FluA or B	35.37	0	1
781-1	No FluA or B	35.4	0	1
683-2	No FluA or B	35.43	0	1
698-1	No FluA or B	35.46	0	1
830-4	No FluA or B	35.46	0	1
780-3	No FluA or B	35.49	0	1
754-5	No FluA or B	35.56	0	1
630-3	No FluA or B	35.57	0	1
688-2	No FluA or B	35.65	0	1
661-2	No FluA or B	35.66	0	1
681-1	No FluA or B	35.66	0	1
745-3	No FluA or B	35.72	0	1
598-1	No FluA or B	35.77	0	1
703-3	No FluA or B	35.77	0	1
709-1	No FluA or B	35.9	0	1
797-1	No FluA or B	35.99	0	1
773-1	No FluA or B	36.01	0	1
593-3	No FluA or B	36.02	0	1
709-2	No FluA or B	36.02	0	1
675-2	No FluA or B	36.05	0	1
841-2	No FluA or B	36.09	0	1
671-2	No FluA or B	36.1	0	1
593-1	No FluA or B	36.13	0	1
845-1	No FluA or B	36.14	0	1
771-1	No FluA or B	36.17	0	1
840-2	No FluA or B	36.19	0	1
582-2	No FluA or B	36.2	0	1
675-1	No FluA or B	36.25	0	1
580-1	No FluA or B	36.33	0	1
650-2	No FluA or B	36.34	0	1
679-6	No FluA or B	36.35	0	1
529-3	No FluA or B	36.4	0	1
766-2	No FluA or B	36.41	0	1
665-1	No FluA or B	36.56	0	1
647-1	No FluA or B	36.59	0	1
641-2	No FluA or B	36.62	0	1
635-1	No FluA or B	36.63	0	1
633-4	No FluA or B	36.67	0	1
763-3	No FluA or B	36.73	0	1
797-4	No FluA or B	36.78	0	1
662-1	No FluA or B	36.8	0	1
681-2	No FluA or B	36.89	0	1
817-2	No FluA or B	36.9	0	1
653-1	No FluA or B	36.92	0	1
797-2	No FluA or B	37	0	1
499-5	No FluA or B	37.02	0	1
728-1	No FluA or B	37.02	0	1
798-3	No FluA or B	37.1	0	1
781-2	No FluA or B	37.17	0	1
810-1	No FluA or B	37.17	0	1
821-3	No FluA or B	37.18	0	1
802-1	No FluA or B	37.2	0	1
733-3	No FluA or B	37.22	0	1
657-1	No FluA or B	37.28	0	1
640-2	No FluA or B	37.29	0	1
689-1	No FluA or B	37.35	0	1
665-2	No FluA or B	37.43	0	1
818-1	No FluA or B	37.43	0	1
763-1	No FluA or B	37.45	0	1
654-2	No FluA or B	37.53	0	1
766-1	No FluA or B	37.55	0	1
773-3	No FluA or B	37.6	0	1
722-3	No FluA or B	37.69	0	1
807-1	No FluA or B	37.76	0	1
706-6	No FluA or B	37.82	0	1
653-3	No FluA or B	37.95	0	1
1000-1	No FluA or B	27.31	0	1
1000-2	No FluA or B	28.48	0	1
1002-2	No FluA or B	32.89	0	1
1003-1	No FluA or B	34.33	0	1
1003-2	No FluA or B	29.35	0	1
1005-1	No FluA or B	33.62	0	1
1007-1	No FluA or B	34.51	0	1
1007-2	No FluA or B	32.35	0	1
1009-1	No FluA or B	31.04	0	1
1009-2	No FluA or B	28.41	0	1
1009-3	No FluA or B	30.48	0	1
1011-1	No FluA or B	33.29	0	1
1011-2	No FluA or B	33.15	0	1
1011-3	No FluA or B	34.7	0	1
1014-1	No FluA or B	32.85	0	1
1014-2	No FluA or B	31.05	0	1
1014-3	No FluA or B	29.67	0	1
1015-1	No FluA or B	30.08	0	1
1015-2	No FluA or B	28.24	0	1
1017-1	No FluA or B	27.25	0	1
1017-2	No FluA or B	26.63	0	1
1019-1	No FluA or B	37.42	0	1
1019-2	No FluA or B	30.01	0	1
1019-3	No FluA or B	34	0	1
1021-1	No FluA or B	28.86	0	1
1022-2	No FluA or B	27.53	0	1
1022-3	No FluA or B	32.67	0	1
1024-1	No FluA or B	27.84	0	1
1024-2	No FluA or B	26.43	0	1
1024-3	No FluA or B	25.02	0	1
1024-4	No FluA or B	26.66	0	1
1025-1	No FluA or B	29.88	0	1
1027-1	No FluA or B	29.15	0	1
1027-2	No FluA or B	32.58	0	1
1027-3	No FluA or B	29.06	0	1
1029-1	No FluA or B	30.87	0	1
1029-2	No FluA or B	25.37	0	1
1030-1	No FluA or B	25.84	0	1
1030-2	No FluA or B	26.85	0	1
1030-3	No FluA or B	27.35	0	1
1030-4	No FluA or B	27.62	0	1
1031-2	No FluA or B	26.35	0	1
1032-2	No FluA or B	29.62	0	1
1032-3	No FluA or B	27.03	0	1
1035-1	No FluA or B	29.38	0	1
1035-2	No FluA or B	25.07	0	1
1035-3	No FluA or B	24.59	0	1
1036-1	No FluA or B	27.62	0	1
1036-3	No FluA or B	27.8	0	1
1037-1	No FluA or B	31.59	0	1
1037-2	No FluA or B	28.39	0	1
1039-1	No FluA or B	29.27	0	1
1039-2	No FluA or B	29.16	0	1
1039-3	No FluA or B	28.33	0	1
1042-1	No FluA or B	36.84	0	1
1042-2	No FluA or B	27.67	0	1
1042-3	No FluA or B	27.27	0	1
1043-1	No FluA or B	28.23	0	1
1043-2	No FluA or B	27.47	0	1
1043-3	No FluA or B	26.86	0	1
1043-4	No FluA or B	25.63	0	1
1045-1	No FluA or B	27.93	0	1
1045-4	No FluA or B	31.43	0	1
1045-5	No FluA or B	32.22	0	1
1045-6	No FluA or B	26.37	0	1
1047-1	No FluA or B	26.22	0	1
1047-2	No FluA or B	31.14	0	1
1047-3	No FluA or B	27.82	0	1
1048-2	No FluA or B	29.65	0	1
1049-1	No FluA or B	30.32	0	1
1049-2	No FluA or B	31.58	0	1
1049-3	No FluA or B	26.95	0	1
1049-4	No FluA or B	31.54	0	1
1050-1	No FluA or B	21.59	0	1
1050-2	No FluA or B	23.89	0	1
1051-1	No FluA or B	30.45	0	1
1051-2	No FluA or B	30.68	0	1
1051-3	No FluA or B	32.06	0	1
1051-4	No FluA or B	27.92	0	1
1053-1	No FluA or B	28.88	0	1
1053-2	No FluA or B	26.54	0	1
1055-1	No FluA or B	28.13	0	1
1055-2	No FluA or B	23.47	0	1
1055-3	No FluA or B	33.04	0	1
1056-1	No FluA or B	33.54	0	1
1056-3	No FluA or B	30.24	0	1
1056-4	No FluA or B	26.86	0	1
1060-1	No FluA or B	29.8	0	1
1060-2	No FluA or B	27.83	0	1
1060-3	No FluA or B	34.1	0	1
1061-1	No FluA or B	30.12	0	1
1061-2	No FluA or B	31.83	0	1
1062-1	No FluA or B	30.15	0	1
1062-2	No FluA or B	28.94	0	1
1062-3	No FluA or B	28.66	0	1
1062-4	No FluA or B	33.36	0	1
1063-1	No FluA or B	27.6	0	1
1063-2	No FluA or B	31.27	0	1
1063-3	No FluA or B	30.3	0	1
1066-1	No FluA or B	28.52	0	1
1066-2	No FluA or B	29.37	0	1
1066-3	No FluA or B	30.24	0	1
1066-4	No FluA or B	27.06	0	1
1067-1	No FluA or B	28.42	0	1
1067-2	No FluA or B	29.72	0	1
1067-3	No FluA or B	25.79	0	1
1069-1	No FluA or B	28.7	0	1
1069-2	No FluA or B	29.11	0	1
1069-3	No FluA or B	28	0	1
1071-1	No FluA or B	31.06	0	1
1071-2	No FluA or B	24.84	0	1
1071-3	No FluA or B	29.27	0	1
1071-4	No FluA or B	25.62	0	1
1072-3	No FluA or B	29.78	0	1
1073-1	No FluA or B	26.96	0	1
1073-2	No FluA or B	29.4	0	1
1073-3	No FluA or B	26.38	0	1
1074-1	No FluA or B	33.61	0	1
1074-2	No FluA or B	33.9	0	1
1074-3	No FluA or B	33.23	0	1
1077-1	No FluA or B	30.07	0	1
1077-2	No FluA or B	30.32	0	1
1077-3	No FluA or B	29.9	0	1
1077-4	No FluA or B	26.14	0	1
1078-1	No FluA or B	32.42	0	1
1078-2	No FluA or B	27.95	0	1
1078-3	No FluA or B	28.93	0	1
1079-1	No FluA or B	33.09	0	1
1079-2	No FluA or B	28.12	0	1
1080-1	No FluA or B	32.77	0	1
1080-2	No FluA or B	31	0	1
1080-3	No FluA or B	30.23	0	1
1081-2	No FluA or B	32.49	0	1
1081-3	No FluA or B	28.48	0	1
1081-4	No FluA or B	29.24	0	1
1083-1	No FluA or B	34.33	0	1
1083-2	No FluA or B	32.26	0	1
1086-2	No FluA or B	31.59	0	1
1086-3	No FluA or B	29.28	0	1
1089-1	No FluA or B	30.77	0	1
1089-2	No FluA or B	28.15	0	1
1092-1	No FluA or B	29.28	0	1
1092-2	No FluA or B	26.01	0	1
1092-3	No FluA or B	27.04	0	1
1093-1	No FluA or B	29.77	0	1
1093-2	No FluA or B	27.2	0	1
1093-3	No FluA or B	23.66	0	1
1094-1	No FluA or B	27.01	0	1
1094-2	No FluA or B	26.16	0	1
1096-1	No FluA or B	31.43	0	1
1096-2	No FluA or B	28.2	0	1
1096-3	No FluA or B	26.22	0	1
1098-1	No FluA or B	27.76	0	1
1098-2	No FluA or B	25.84	0	1
1098-4	No FluA or B	28.32	0	1
1099-1	No FluA or B	30.29	0	1
1099-2	No FluA or B	29.47	0	1
1099-3	No FluA or B	25.56	0	1
1099-4	No FluA or B	32.31	0	1
1100-2	No FluA or B	27.33	0	1
1100-3	No FluA or B	31.68	0	1
1102-1	No FluA or B	33.05	0	1
1102-2	No FluA or B	31.72	0	1
1102-3	No FluA or B	31.51	0	1
1103-1	No FluA or B	35.31	0	1
1106-1	No FluA or B	28.61	0	1
1106-2	No FluA or B	26.89	0	1
1107-1	No FluA or B	32.17	0	1
1107-2	No FluA or B	28.32	0	1
1110-2	No FluA or B	30.3	0	1
1110-3	No FluA or B	29.91	0	1
1111-1	No FluA or B	24.14	0	1
1111-2	No FluA or B	28.86	0	1
1111-3	No FluA or B	24.07	0	1
1113-1	No FluA or B	33.99	0	1
1113-2	No FluA or B	29.88	0	1
1113-3	No FluA or B	27.15	0	1
1113-4	No FluA or B	26.94	0	1
1113-5	No FluA or B	23.25	0	1
1114-1	No FluA or B	29.35	0	1
1114-2	No FluA or B	27.28	0	1
1114-3	No FluA or B	27.38	0	1
1117-1	No FluA or B	32.09	0	1
1117-2	No FluA or B	28.91	0	1
1117-3	No FluA or B	31.77	0	1
1117-4	No FluA or B	29.01	0	1
1118-1	No FluA or B	28.74	0	1
1118-2	No FluA or B	28.15	0	1
1118-3	No FluA or B	26.71	0	1
1118-4	No FluA or B	27.76	0	1
1119-1	No FluA or B	33.98	0	1
1119-2	No FluA or B	24.86	0	1
1119-3	No FluA or B	27.62	0	1
1120-1	No FluA or B	34.23	0	1
1120-2	No FluA or B	31.24	0	1
1120-3	No FluA or B	29.52	0	1
1121-1	No FluA or B	32.33	0	1
1121-2	No FluA or B	29.45	0	1
1121-3	No FluA or B	29.2	0	1
1122-1	No FluA or B	26.01	0	1
1122-2	No FluA or B	23.21	0	1
1122-3	No FluA or B	23.54	0	1
1123-1	No FluA or B	36.17	0	1
1123-2	No FluA or B	31.63	0	1
1123-4	No FluA or B	25.01	0	1
1125-1	No FluA or B	29.65	0	1
1125-4	No FluA or B	24.98	0	1
1126-1	No FluA or B	27.86	0	1
1126-3	No FluA or B	26.02	0	1
1128-1	No FluA or B	30.73	0	1
1128-3	No FluA or B	24.95	0	1
1130-1	No FluA or B	32.19	0	1
1130-2	No FluA or B	23.32	0	1
1130-3	No FluA or B	26.69	0	1
1132-1	No FluA or B	30.15	0	1
1132-2	No FluA or B	33.5	0	1
1132-3	No FluA or B	24.13	0	1
1133-1	No FluA or B	30.98	0	1
1133-2	No FluA or B	25.24	0	1
1133-3	No FluA or B	25.23	0	1
1134-1	No FluA or B	27.48	0	1
1134-2	No FluA or B	30.08	0	1
1135-1	No FluA or B	28.98	0	1
1135-2	No FluA or B	30.76	0	1
1135-3	No FluA or B	29.39	0	1
1135-4	No FluA or B	26.48	0	1
1136-1	No FluA or B	32.83	0	1
1136-2	No FluA or B	30.78	0	1
1136-3	No FluA or B	30.46	0	1
1136-4	No FluA or B	27.14	0	1
1136-5	No FluA or B	33.72	0	1
1136-6	No FluA or B	30.07	0	1
1137-1	No FluA or B	32.07	0	1
1137-2	No FluA or B	28.12	0	1
1138-1	No FluA or B	28.33	0	1
1138-2	No FluA or B	27.28	0	1
1138-3	No FluA or B	30.04	0	1
1139-1	No FluA or B	29.27	0	1
1139-2	No FluA or B	27.75	0	1
1139-3	No FluA or B	23.95	0	1
1141-1	No FluA or B	34.89	0	1
1141-2	No FluA or B	33.45	0	1
1142-1	No FluA or B	28.35	0	1
1142-3	No FluA or B	26.96	0	1
1143-1	No FluA or B	30.65	0	1
1143-2	No FluA or B	28.32	0	1
1143-3	No FluA or B	32.83	0	1
1145-1	No FluA or B	27.24	0	1
1145-2	No FluA or B	28.52	0	1
1145-3	No FluA or B	27.79	0	1
1146-1	No FluA or B	23.49	0	1
1146-2	No FluA or B	29.54	0	1
1147-2	No FluA or B	25.76	0	1
1147-3	No FluA or B	25.29	0	1
1147-4	No FluA or B	28.37	0	1
1148-1	No FluA or B	27.87	0	1
1148-2	No FluA or B	25.76	0	1
1149-1	No FluA or B	26.48	0	1
1149-2	No FluA or B	26.11	0	1
1149-3	No FluA or B	27.31	0	1
1149-4	No FluA or B	31.59	0	1
1150-1	No FluA or B	32.27	0	1
1150-2	No FluA or B	23.74	0	1
1151-1	No FluA or B	29.05	0	1
1151-2	No FluA or B	26.66	0	1
1151-3	No FluA or B	27.05	0	1
1155-2	No FluA or B	28.2	0	1
1155-3	No FluA or B	29.16	0	1
1155-4	No FluA or B	31.33	0	1
1158-1	No FluA or B	23	0	1
1158-2	No FluA or B	26.62	0	1
1160-1	No FluA or B	33.57	0	1
1160-3	No FluA or B	31.13	0	1
1162-1	No FluA or B	23.59	0	1
1162-2	No FluA or B	36.46	0	1
1162-3	No FluA or B	25.62	0	1
1165-1	No FluA or B	26.67	0	1
1165-2	No FluA or B	28.08	0	1
1166-1	No FluA or B	26.09	0	1
1167-1	No FluA or B	33.62	0	1
1167-2	No FluA or B	26.31	0	1
1167-3	No FluA or B	28.1	0	1
1167-4	No FluA or B	28.72	0	1
1168-1	No FluA or B	28.27	0	1
1168-2	No FluA or B	29.78	0	1
1168-3	No FluA or B	29.73	0	1
1168-4	No FluA or B	27.02	0	1
1171-1	No FluA or B	27.44	0	1
1171-2	No FluA or B	32.12	0	1
1171-3	No FluA or B	26.55	0	1
1173-1	No FluA or B	26.38	0	1
1173-2	No FluA or B	25.4	0	1
1173-3	No FluA or B	27.26	0	1
1173-4	No FluA or B	25.28	0	1
1174-1	No FluA or B	27.05	0	1
1174-2	No FluA or B	25.55	0	1
1174-3	No FluA or B	23.17	0	1
1175-2	No FluA or B	28.99	0	1
1175-3	No FluA or B	27.96	0	1
1176-1	No FluA or B	27.71	0	1
1176-2	No FluA or B	29.67	0	1
1176-3	No FluA or B	24.58	0	1
1176-4	No FluA or B	23.07	0	1
1176-5	No FluA or B	28.09	0	1
1179-1	No FluA or B	30.6	0	1
1179-2	No FluA or B	26.15	0	1
1180-1	No FluA or B	26.42	0	1
1180-2	No FluA or B	23.38	0	1
1181-1	No FluA or B	26.15	0	1
1181-2	No FluA or B	28.83	0	1
1182-1	No FluA or B	28.51	0	1
1183-1	No FluA or B	30.9	0	1
1183-2	No FluA or B	30.06	0	1
1185-1	No FluA or B	28.48	0	1
1185-2	No FluA or B	26.46	0	1
1185-3	No FluA or B	26.06	0	1
1186-1	No FluA or B	32.27	0	1
1186-2	No FluA or B	29.12	0	1
1186-3	No FluA or B	27.65	0	1
1187-1	No FluA or B	31.67	0	1
1187-2	No FluA or B	26.08	0	1
1187-3	No FluA or B	31.87	0	1
1187-4	No FluA or B	29.84	0	1
1188-1	No FluA or B	29.12	0	1
1188-2	No FluA or B	26.88	0	1
1188-3	No FluA or B	29.62	0	1
1189-2	No FluA or B	27.05	0	1
1190-1	No FluA or B	29.4	0	1
1190-2	No FluA or B	31.95	0	1
1190-3	No FluA or B	24.51	0	1
1192-1	No FluA or B	24.52	0	1
1192-2	No FluA or B	26.35	0	1
1192-3	No FluA or B	25.99	0	1
1192-4	No FluA or B	30.17	0	1
1194-1	No FluA or B	25.79	0	1
1194-2	No FluA or B	29.74	0	1
1194-3	No FluA or B	29.08	0	1
1195-1	No FluA or B	25.8	0	1
1195-2	No FluA or B	27.54	0	1
1196-1	No FluA or B	30.91	0	1
1196-2	No FluA or B	27.85	0	1
1197-1	No FluA or B	29.04	0	1
1197-2	No FluA or B	22.53	0	1
1197-3	No FluA or B	27.16	0	1
1200-1	No FluA or B	32.92	0	1
1200-2	No FluA or B	28.73	0	1
1200-3	No FluA or B	30.47	0	1
1201-1	No FluA or B	27.47	0	1
1201-2	No FluA or B	29.12	0	1
1201-3	No FluA or B	28.01	0	1
1201-4	No FluA or B	28.02	0	1
1202-1	No FluA or B	24.65	0	1
1202-2	No FluA or B	26.21	0	1
1202-3	No FluA or B	23.7	0	1
1203-1	No FluA or B	26.29	0	1
1203-2	No FluA or B	27.74	0	1
1203-3	No FluA or B	27.25	0	1
1204-1	No FluA or B	28.89	0	1
1204-2	No FluA or B	25.39	0	1
1205-1	No FluA or B	31.52	0	1
1205-2	No FluA or B	33.35	0	1
1207-1	No FluA or B	29.88	0	1
1207-2	No FluA or B	28.79	0	1
1208-2	No FluA or B	30.53	0	1
1209-2	No FluA or B	32.2	0	1
1209-3	No FluA or B	32.28	0	1
1209-4	No FluA or B	33.63	0	1
1210-1	No FluA or B	32.38	0	1
1210-3	No FluA or B	33.53	0	1
1211-1	No FluA or B	30.78	0	1
1211-2	No FluA or B	30.52	0	1
1211-3	No FluA or B	26.69	0	1
1211-3	No FluA or B	24.1	0	1
1214-1	No FluA or B	34.1	0	1
1214-2	No FluA or B	28.23	0	1
1214-3	No FluA or B	29.4	0	1
1215-1	No FluA or B	29.74	0	1
1215-2	No FluA or B	26.87	0	1
1215-3	No FluA or B	31.22	0	1
1216-1	No FluA or B	28.06	0	1
1216-2	No FluA or B	26.42	0	1
1216-3	No FluA or B	26.12	0	1
1216-4	No FluA or B	24.09	0	1
1218-1	No FluA or B	31.07	0	1
1218-2	No FluA or B	28.37	0	1
1218-3	No FluA or B	26.04	0	1
1219-1	No FluA or B	27.93	0	1
1219-2	No FluA or B	24.4	0	1
1219-3	No FluA or B	24.76	0	1
1220-1	No FluA or B	25.31	0	1
1220-2	No FluA or B	32.25	0	1
1220-3	No FluA or B	27.07	0	1
1220-5	No FluA or B	28.47	0	1
1220-6	No FluA or B	27.72	0	1
1221-1	No FluA or B	26.98	0	1
1221-2	No FluA or B	31.6	0	1
1221-3	No FluA or B	25.92	0	1
1222-1	No FluA or B	28.85	0	1
1222-2	No FluA or B	31.09	0	1
1225-1	No FluA or B	27.31	0	1
1225-2	No FluA or B	27.35	0	1
1225-3	No FluA or B	26.97	0	1
1225-4	No FluA or B	24.86	0	1
1225-5	No FluA or B	25.5	0	1
1228-1	No FluA or B	23.98	0	1
1228-2	No FluA or B	28.19	0	1
1228-3	No FluA or B	26.02	0	1
1229-1	No FluA or B	27.62	0	1
1229-2	No FluA or B	25.22	0	1
1229-3	No FluA or B	25.49	0	1
1229-4	No FluA or B	19.64	0	1
1230-1	No FluA or B	21.94	0	1
1230-2	No FluA or B	27.19	0	1
1230-3	No FluA or B	21.19	0	1
1232-1	No FluA or B	30.33	0	1
1232-2	No FluA or B	27.24	0	1
1232-3	No FluA or B	34.52	0	1
1232-4	No FluA or B	32.05	0	1
1234-1	No FluA or B	26.63	0	1
1234-2	No FluA or B	26.33	0	1
1234-3	No FluA or B	34.13	0	1
1235-1	No FluA or B	25.42	0	1
1236-1	No FluA or B	32.42	0	1
1236-3	No FluA or B	31.53	0	1
1237-1	No FluA or B	17.53	0	1
1237-2	No FluA or B	25.45	0	1
1238-1	No FluA or B	28.67	0	1
1238-2	No FluA or B	30.7	0	1
1238-3	No FluA or B	28.74	0	1
1239-1	No FluA or B	31	0	1
1239-2	No FluA or B	35.82	0	1
1239-3	No FluA or B	32.12	0	1
1239-4	No FluA or B	27.64	0	1
1240-1	No FluA or B	26.73	0	1
1240-2	No FluA or B	27.04	0	1
1240-3	No FluA or B	27.97	0	1
1240-4	No FluA or B	26.56	0	1
1243-1	No FluA or B	31.12	0	1
1243-2	No FluA or B	28.55	0	1
1245-1	No FluA or B	30.91	0	1
1245-2	No FluA or B	32.41	0	1
1245-3	No FluA or B	29	0	1
1246-1	No FluA or B	28.13	0	1
1246-2	No FluA or B	29.02	0	1
1246-3	No FluA or B	26.35	0	1
1247-1	No FluA or B	23.67	0	1
1247-2	No FluA or B	28.96	0	1
1247-3	No FluA or B	26.64	0	1
1249-1	No FluA or B	27.26	0	1
1249-2	No FluA or B	29.59	0	1
1249-3	No FluA or B	21.7	0	1
1249-4	No FluA or B	22.92	0	1
1251-1	No FluA or B	26.25	0	1
1251-2	No FluA or B	29.08	0	1
1251-3	No FluA or B	28.21	0	1
1252-1	No FluA or B	34.91	0	1
1252-2	No FluA or B	27.12	0	1
1252-3	No FluA or B	25.13	0	1
1252-4	No FluA or B	32.55	0	1
1253-1	No FluA or B	31.26	0	1
1253-2	No FluA or B	26.22	0	1
1253-3	No FluA or B	30.84	0	1
1254-1	No FluA or B	25.49	0	1
1255-1	No FluA or B	26.24	0	1
1255-2	No FluA or B	26.93	0	1
1256-1	No FluA or B	37.24	0	1
1256-2	No FluA or B	26.53	0	1
1256-3	No FluA or B	27.57	0	1
1257-1	No FluA or B	26.12	0	1
1257-2	No FluA or B	26.05	0	1
1257-3	No FluA or B	25.82	0	1
1258-1	No FluA or B	30.53	0	1
1258-2	No FluA or B	27.1	0	1
1258-3	No FluA or B	30.4	0	1
1258-4	No FluA or B	29.06	0	1
1259-2	No FluA or B	27.32	0	1
1260-1	No FluA or B	27.1	0	1
1260-2	No FluA or B	27.71	0	1
1260-3	No FluA or B	27.03	0	1
1260-4	No FluA or B	24.64	0	1
1263-1	No FluA or B	22.5	0	1
1263-2	No FluA or B	22.32	0	1
1263-3	No FluA or B	25.42	0	1
1266-1	No FluA or B	29.66	0	1
1266-2	No FluA or B	30.22	0	1
1266-3	No FluA or B	23.99	0	1
1268-1	No FluA or B	26.72	0	1
1268-2	No FluA or B	27.91	0	1
1268-3	No FluA or B	23.96	0	1
1269-1	No FluA or B	27.34	0	1
1269-2	No FluA or B	25.19	0	1
1269-3	No FluA or B	23.27	0	1
1270-1	No FluA or B	27.91	0	1
1270-2	No FluA or B	30.03	0	1
1270-2	No FluA or B	31.18	0	1
1270-2	No FluA or B	31.18	0	1
1270-2	No FluA or B	31.18	0	1
1271-2	No FluA or B	25.81	0	1
1272-1	No FluA or B	27.22	0	1
1272-2	No FluA or B	29.6	0	1
1272-3	No FluA or B	27.97	0	1
1272-4	No FluA or B	27.02	0	1
1272-5	No FluA or B	24.97	0	1
1273-1	No FluA or B	30.68	0	1
1273-3	No FluA or B	32.91	0	1
1273-4	No FluA or B	32.34	0	1
1274-1	No FluA or B	26.61	0	1
1274-2	No FluA or B	27.34	0	1
1274-3	No FluA or B	21.7	0	1
1275-1	No FluA or B	28.2	0	1
1275-2	No FluA or B	33.87	0	1
1275-3	No FluA or B	21.06	0	1
1276-1	No FluA or B	26.06	0	1
1276-2	No FluA or B	23.31	0	1
1276-3	No FluA or B	28.47	0	1
1276-4	No FluA or B	34.14	0	1
1276-5	No FluA or B	29.06	0	1
1276-6	No FluA or B	29.89	0	1
1278-2	No FluA or B	29.05	0	1
1278-3	No FluA or B	35.13	0	1
1278-4	No FluA or B	33.19	0	1
1279-2	No FluA or B	21.78	0	1
1279-3	No FluA or B	30.68	0	1
1280-1	No FluA or B	28.9	0	1
1280-2	No FluA or B	30.24	0	1
1282-1	No FluA or B	30.11	0	1
1282-2	No FluA or B	23.97	0	1
1284-2	No FluA or B	27.44	0	1
1287-1	No FluA or B	26.22	0	1
1287-2	No FluA or B	28.22	0	1
1287-3	No FluA or B	21.76	0	1
1287-4	No FluA or B	25.39	0	1
1288-1	No FluA or B	27.11	0	1
1288-2	No FluA or B	27.85	0	1
1288-3	No FluA or B	27.1	0	1
1288-4	No FluA or B	27.55	0	1
1288-5	No FluA or B	30.58	0	1
1288-6	No FluA or B	23.7	0	1
1289-1	No FluA or B	24.18	0	1
1289-2	No FluA or B	31.24	0	1
1289-3	No FluA or B	26.66	0	1
1293-1	No FluA or B	28.84	0	1
1293-2	No FluA or B	34.01	0	1
1295-2	No FluA or B	25.35	0	1
1295-3	No FluA or B	28.58	0	1
1296-1	No FluA or B	32.13	0	1
1296-3	No FluA or B	26.37	0	1
1296-4	No FluA or B	27.23	0	1
1300-1	No FluA or B	28.17	0	1
1300-2	No FluA or B	25.1	0	1
1300-3	No FluA or B	29.37	0	1
1302-1	No FluA or B	20.67	0	1
1303-1	No FluA or B	25.63	0	1
1303-2	No FluA or B	27.02	0	1
1303-3	No FluA or B	25.16	0	1
1304-1	No FluA or B	30.65	0	1
1304-2	No FluA or B	35.46	0	1
1307-1	No FluA or B	33.18	0	1
1307-2	No FluA or B	30.22	0	1
1307-3	No FluA or B	27.88	0	1
1308-1	No FluA or B	27.38	0	1
1308-2	No FluA or B	25.03	0	1
1308-3	No FluA or B	23.94	0	1
1309-1	No FluA or B	25.75	0	1
1309-2	No FluA or B	28.62	0	1
1309-3	No FluA or B	33.09	0	1
1310-1	No FluA or B	30.12	0	1
1310-2	No FluA or B	23.4	0	1
1310-3	No FluA or B	25.26	0	1
1311-1	No FluA or B	30.12	0	1
1311-2	No FluA or B	25.02	0	1
1311-3	No FluA or B	26	0	1
1312-1	No FluA or B	28.08	0	1
1312-2	No FluA or B	30.08	0	1
1312-3	No FluA or B	27.46	0	1
1317-2	No FluA or B	28.86	0	1
1317-3	No FluA or B	27.96	0	1
1318-2	No FluA or B	25.76	0	1
1318-3	No FluA or B	26.95	0	1
1318-4	No FluA or B	28.94	0	1
1319-1	No FluA or B	28.08	0	1
1319-2	No FluA or B	33.22	0	1
1319-3	No FluA or B	28.14	0	1
1320-1	No FluA or B	28.79	0	1
1320-2	No FluA or B	25.29	0	1
1320-3	No FluA or B	21.81	0	1
1322-1	No FluA or B	29.08	0	1
1322-2	No FluA or B	27.6	0	1
1324-1	No FluA or B	27.3	0	1
1324-2	No FluA or B	30.02	0	1
1325-1	No FluA or B	27.79	0	1
1325-2	No FluA or B	29.27	0	1
1325-3	No FluA or B	25.98	0	1
1325-4	No FluA or B	28.32	0	1
1326-1	No FluA or B	26.49	0	1
1326-2	No FluA or B	24.02	0	1
1330-1	No FluA or B	24.77	0	1
1330-2	No FluA or B	29.41	0	1
1330-3	No FluA or B	28.87	0	1
1330-4	No FluA or B	28.09	0	1
1330-5	No FluA or B	27.25	0	1
1330-6	No FluA or B	23.88	0	1
1332-1	No FluA or B	28.25	0	1
1332-2	No FluA or B	27.25	0	1
1333-1	No FluA or B	25.56	0	1
1333-2	No FluA or B	27.62	0	1
1333-3	No FluA or B	23.16	0	1
1334-1	No FluA or B	27.38	0	1
1334-2	No FluA or B	23.05	0	1
1334-3	No FluA or B	25.15	0	1
1335-1	No FluA or B	26.02	0	1
1339-1	No FluA or B	31.81	0	1
1339-2	No FluA or B	28.72	0	1
1339-3	No FluA or B	32.17	0	1
1339-4	No FluA or B	23.16	0	1
866-1	No FluA or B	33.93	0	1
866-2	No FluA or B	26.53	0	1
867-1	No FluA or B	30.04	0	1
867-2	No FluA or B	30.04	0	1
868-1	No FluA or B	24.05	0	1
868-2	No FluA or B	23.61	0	1
868-3	No FluA or B	25.2	0	1
869-1	No FluA or B	33.44	0	1
869-2	No FluA or B	27.27	0	1
869-3	No FluA or B	28.12	0	1
870-1	No FluA or B	34.42	0	1
870-2	No FluA or B	27.14	0	1
873-1	No FluA or B	26.09	0	1
873-2	No FluA or B	28.77	0	1
873-3	No FluA or B	31.7	0	1
874-1	No FluA or B	28.25	0	1
874-2	No FluA or B	27.36	0	1
874-3	No FluA or B	29.64	0	1
876-1	No FluA or B	31.41	0	1
876-2	No FluA or B	32.79	0	1
876-3	No FluA or B	29.04	0	1
877-1	No FluA or B	26.46	0	1
877-2	No FluA or B	28.34	0	1
877-3	No FluA or B	26.97	0	1
878-1	No FluA or B	33.41	0	1
878-2	No FluA or B	30.3	0	1
880-1	No FluA or B	30.8	0	1
880-3	No FluA or B	30.6	0	1
883-1	No FluA or B	26.36	0	1
883-2	No FluA or B	28.4	0	1
883-3	No FluA or B	30.15	0	1
883-4	No FluA or B	28.15	0	1
884-1	No FluA or B	27.56	0	1
884-2	No FluA or B	31.91	0	1
884-3	No FluA or B	27.43	0	1
885-1	No FluA or B	28.42	0	1
885-2	No FluA or B	25.23	0	1
885-3	No FluA or B	25.75	0	1
886-1	No FluA or B	28.21	0	1
886-2	No FluA or B	24.44	0	1
886-3	No FluA or B	21.09	0	1
887-1	No FluA or B	26.91	0	1
887-2	No FluA or B	30.9	0	1
888-1	No FluA or B	25.6	0	1
888-2	No FluA or B	29.45	0	1
889-1	No FluA or B	31.67	0	1
889-2	No FluA or B	24.6	0	1
889-3	No FluA or B	27.95	0	1
889-4	No FluA or B	26.73	0	1
890-1	No FluA or B	28.69	0	1
891-1	No FluA or B	24.46	0	1
891-2	No FluA or B	28.18	0	1
891-3	No FluA or B	25.43	0	1
892-1	No FluA or B	27.82	0	1
892-2	No FluA or B	24.4	0	1
892-3	No FluA or B	26.15	0	1
893-1	No FluA or B	26.44	0	1
893-2	No FluA or B	24.71	0	1
893-3	No FluA or B	31.25	0	1
894-1	No FluA or B	23.02	0	1
894-2	No FluA or B	24.27	0	1
894-3	No FluA or B	25.6	0	1
894-4	No FluA or B	28.74	0	1
894-5	No FluA or B	26.2	0	1
894-6	No FluA or B	26.42	0	1
895-1	No FluA or B	27.38	0	1
895-2	No FluA or B	25.04	0	1
895-3	No FluA or B	24.81	0	1
896-1	No FluA or B	25.15	0	1
896-2	No FluA or B	24.25	0	1
896-3	No FluA or B	21.22	0	1
897-1	No FluA or B	23.8	0	1
897-2	No FluA or B	33.53	0	1
897-3	No FluA or B	27.8	0	1
899-1	No FluA or B	25.94	0	1
899-2	No FluA or B	21.17	0	1
899-3	No FluA or B	24.3	0	1
900-1	No FluA or B	23.87	0	1
900-2	No FluA or B	28.66	0	1
901-1	No FluA or B	28.05	0	1
901-2	No FluA or B	26.39	0	1
901-4	No FluA or B	28.2	0	1
902-1	No FluA or B	28.38	0	1
902-2	No FluA or B	32.35	0	1
902-3	No FluA or B	30.25	0	1
902-4	No FluA or B	35.21	0	1
902-5	No FluA or B	28.97	0	1
903-1	No FluA or B	28.05	0	1
903-2	No FluA or B	30.08	0	1
903-3	No FluA or B	25.87	0	1
907-1	No FluA or B	25.42	0	1
907-2	No FluA or B	24.17	0	1
908-1	No FluA or B	31.85	0	1
909-2	No FluA or B	23.17	0	1
910-1	No FluA or B	21.68	0	1
910-2	No FluA or B	27.28	0	1
910-3	No FluA or B	24.45	0	1
910-4	No FluA or B	26.7	0	1
910-5	No FluA or B	22.27	0	1
910-6	No FluA or B	27.01	0	1
911-1	No FluA or B	31.57	0	1
911-2	No FluA or B	29.14	0	1
911-3	No FluA or B	30.12	0	1
915-1	No FluA or B	27.02	0	1
915-2	No FluA or B	30.57	0	1
918-1	No FluA or B	29.97	0	1
918-2	No FluA or B	27.13	0	1
918-3	No FluA or B	28.76	0	1
919-1	No FluA or B	28.77	0	1
920-1	No FluA or B	27.21	0	1
920-2	No FluA or B	26.38	0	1
920-3	No FluA or B	27.05	0	1
920-4	No FluA or B	28.91	0	1
921-1	No FluA or B	31.39	0	1
921-3	No FluA or B	29.32	0	1
922-1	No FluA or B	30.07	0	1
922-2	No FluA or B	29.91	0	1
922-3	No FluA or B	27.95	0	1
923-1	No FluA or B	26.75	0	1
923-2	No FluA or B	23.62	0	1
925-1	No FluA or B	25.72	0	1
925-2	No FluA or B	30.01	0	1
925-3	No FluA or B	23.72	0	1
928-1	No FluA or B	27.7	0	1
928-2	No FluA or B	24.32	0	1
928-3	No FluA or B	22.83	0	1
929-1	No FluA or B	30.62	0	1
929-2	No FluA or B	28.09	0	1
929-3	No FluA or B	31.04	0	1
933-1	No FluA or B	29.71	0	1
933-2	No FluA or B	27.54	0	1
933-3	No FluA or B	30.62	0	1
933-4	No FluA or B	25.28	0	1
933-5	No FluA or B	28.56	0	1
934-1	No FluA or B	33.69	0	1
934-2	No FluA or B	31.11	0	1
937-1	No FluA or B	32.89	0	1
937-2	No FluA or B	35.16	0	1
939-1	No FluA or B	31.29	0	1
939-2	No FluA or B	32.91	0	1
940-1	No FluA or B	34.8	0	1
940-2	No FluA or B	33.15	0	1
940-3	No FluA or B	31.39	0	1
940-4	No FluA or B	30.22	0	1
941-1	No FluA or B	30.72	0	1
941-2	No FluA or B	29.23	0	1
941-3	No FluA or B	27.52	0	1
941-4	No FluA or B	27.51	0	1
942-1	No FluA or B	30.56	0	1
944-1	No FluA or B	32.56	0	1
944-2	No FluA or B	26.82	0	1
945-1	No FluA or B	27.35	0	1
945-2	No FluA or B	31.42	0	1
946-1	No FluA or B	30.14	0	1
946-2	No FluA or B	34.8	0	1
946-3	No FluA or B	30.22	0	1
946-4	No FluA or B	28.22	0	1
946-5	No FluA or B	26.72	0	1
948-1	No FluA or B	26.82	0	1
948-2	No FluA or B	27.13	0	1
948-3	No FluA or B	27.31	0	1
949-1	No FluA or B	31.85	0	1
949-2	No FluA or B	30.78	0	1
950-1	No FluA or B	30.99	0	1
950-2	No FluA or B	31.31	0	1
950-3	No FluA or B	31.17	0	1
951-1	No FluA or B	27.24	0	1
951-2	No FluA or B	25.75	0	1
952-1	No FluA or B	32.95	0	1
952-2	No FluA or B	34.95	0	1
952-3	No FluA or B	26.77	0	1
953-1	No FluA or B	29.54	0	1
953-2	No FluA or B	33.31	0	1
953-3	No FluA or B	28.26	0	1
954-1	No FluA or B	30.17	0	1
954-2	No FluA or B	27.14	0	1
954-3	No FluA or B	28.17	0	1
954-4	No FluA or B	23.71	0	1
954-5	No FluA or B	26.02	0	1
957-1	No FluA or B	31.44	0	1
957-2	No FluA or B	35.13	0	1
957-3	No FluA or B	33.55	0	1
958-1	No FluA or B	28.16	0	1
958-2	No FluA or B	31.75	0	1
958-3	No FluA or B	28.14	0	1
959-1	No FluA or B	32.41	0	1
959-2	No FluA or B	30.27	0	1
959-3	No FluA or B	27.18	0	1
961-1	No FluA or B	35.62	0	1
961-2	No FluA or B	30.9	0	1
961-3	No FluA or B	32.77	0	1
961-4	No FluA or B	25.13	0	1
964-1	No FluA or B	33.55	0	1
964-2	No FluA or B	34.13	0	1
964-3	No FluA or B	31.67	0	1
965-1	No FluA or B	35.55	0	1
965-2	No FluA or B	31.08	0	1
965-3	No FluA or B	32.58	0	1
966-1	No FluA or B	30.68	0	1
966-2	No FluA or B	32.62	0	1
966-3	No FluA or B	24.38	0	1
967-1	No FluA or B	34.25	0	1
967-2	No FluA or B	29.15	0	1
967-3	No FluA or B	27.24	0	1
970-2	No FluA or B	29.82	0	1
974-1	No FluA or B	27.44	0	1
974-2	No FluA or B	30.77	0	1
974-3	No FluA or B	31.12	0	1
975-1	No FluA or B	29.32	0	1
975-2	No FluA or B	27.88	0	1
975-3	No FluA or B	33.6	0	1
975-4	No FluA or B	25.25	0	1
977-1	No FluA or B	33.87	0	1
977-2	No FluA or B	29.6	0	1
977-3	No FluA or B	26.07	0	1
983-1	No FluA or B	33.04	0	1
983-2	No FluA or B	28.12	0	1
983-3	No FluA or B	34.45	0	1
985-1	No FluA or B	30.97	0	1
985-2	No FluA or B	30.21	0	1
985-3	No FluA or B	27.36	0	1
988-1	No FluA or B	29.4	0	1
988-2	No FluA or B	31.59	0	1
988-3	No FluA or B	31.55	0	1
989-1	No FluA or B	25.96	0	1
989-2	No FluA or B	33.53	0	1
989-3	No FluA or B	31.59	0	1
991-1	No FluA or B	27.06	0	1
991-2	No FluA or B	29.18	0	1
991-3	No FluA or B	24.24	0	1
992-1	No FluA or B	32.53	0	1
992-2	No FluA or B	26.76	0	1
992-3	No FluA or B	29.17	0	1
992-4	No FluA or B	31.07	0	1
993-1	No FluA or B	31.2	0	1
993-2	No FluA or B	31.07	0	1
993-3	No FluA or B	37.17	0	1
993-4	No FluA or B	31.08	0	1
995-1	No FluA or B	31.38	0	1
995-2	No FluA or B	23.64	0	1
995-3	No FluA or B	31.33	0	1
998-1	No FluA or B	34.44	0	1
998-2	No FluA or B	29.68	0	1
998-3	No FluA or B	30.17	0	1
802-1	Inconclusive	38.02	7	0
640-2	Inconclusive	38.16	7	0
795-3	Inconclusive	39.11	7	0
788-1	Inconclusive	39.26	7	0
797-1	Inconclusive	41.13	7	0
454-2	Inconclusive		7	0
487-2	Inconclusive		7	0
580-2	Inconclusive		7	0
609-1	Inconclusive		7	0
616-1	Inconclusive		7	0
624-5	Inconclusive		7	0
631-4	Inconclusive		7	0
641-1	Inconclusive		7	0
654-2	Inconclusive		7	0
665-1	Inconclusive		7	0
672-1	Inconclusive		7	0
675-1	Inconclusive		7	0
679-6	Inconclusive		7	0
688-2	Inconclusive		7	0
703-2	Inconclusive		7	0
719-1	Inconclusive		7	0
723-3	Inconclusive		7	0
749-1	Inconclusive		7	0
751-1	Inconclusive		7	0
778-1	Inconclusive		7	0
798-5	Inconclusive		7	0
815	Inconclusive		7	0
815-3	Inconclusive		7	0
823	Inconclusive		7	0
826-1	Inconclusive		7	0
826-3	Inconclusive		7	0
829-2	Inconclusive		7	0
829-4	Inconclusive		7	0
836-2	Inconclusive		7	0
838-3	Inconclusive		7	0
840	Inconclusive		7	0
840-2	Inconclusive		7	0
841-1	Inconclusive		7	0
850-2	Inconclusive		7	0
855-2	Inconclusive		7	0
1015	Inconclusive		7	0
1022	Inconclusive		7	0
1053	Inconclusive		7	0
1135	Inconclusive		7	0
1183	Inconclusive		7	0
918	Inconclusive		7	0
959	Inconclusive		7	0
1022-1	Inconclusive		7	0
1056-1	Inconclusive		7	0
1086-1	Inconclusive		7	0
1136-3	Inconclusive		7	0
1160-3	Inconclusive		7	0
1187-1	Inconclusive		7	0
1189-1	Inconclusive		7	0
1220-4	Inconclusive		7	0
1234-3	Inconclusive		7	0
1239-2	Inconclusive		7	0
1296-1	Inconclusive		7	0
1296-3	Inconclusive		7	0
1302-2	Inconclusive		7	0
1319-2	Inconclusive		7	0
876-1	Inconclusive		7	0
897-2	Inconclusive		7	0
908-1	Inconclusive		7	0
909-2	Inconclusive		7	0
946-3	Inconclusive		7	0
665-2	Flu A (H3)	31.82	7	1
662-1	Flu A (H3)	32.37	7	1
643-1	Flu A (H3)	33.08	7	1
1021	Flu A (H3)	30.41	7	1
1048	Flu A (H3)	22.26	7	1
1056	Flu A (H3)	26.43	7	1
1066	Flu A (H3)	27.85	7	1
1081	Flu A (H3)	23.01	7	1
1082	Flu A (H3)	27.96	7	1
1106	Flu A (H3)	23.01	7	1
1137	Flu A (H3)	29.07	7	1
1252	Flu A (H3)	25.13	7	1
924	Flu A (H3)	28.39	7	1
941	Flu A (H3)	27.79	7	1
948	Flu A (H3)	26.88	7	1
951	Flu A (H3)	28.02	7	1
953	Flu A (H3)	33.37	7	1
967	Flu A (H3)	31.2	7	1
995	Flu A (H3)	29.36	7	1
998	Flu A (H3)	24.75	7	1
1002-3	Flu A (H3)	28.08	7	1
1003-2	Flu A (H3)	25.55	7	1
1033-3	Flu A (H3)	25.6	7	1
1042-1	Flu A (H3)	28.32	7	1
1048-1	Flu A (H3)	27.01	7	1
1137-1	Flu A (H3)	32.21	7	1
1171-3	Flu A (H3)	31.02	7	1
1186-1	Flu A (H3)	29.86	7	1
1186-4	Flu A (H3)	21.38	7	1
1220-1	Flu A (H3)	27.44	7	1
1220-6	Flu A (H3)	26.72	7	1
922-1	Flu A (H3)	29.01	7	1
940-4	Flu A (H3)	27.74	7	1
941-1	Flu A (H3)	29.71	7	1
941-3	Flu A (H3)	28.87	7	1
941-4	Flu A (H3)	28.2	7	1
942-1	Flu A (H3)	29.41	7	1
944-2	Flu A (H3)	28.06	7	1
948-1	Flu A (H3)	25.62	7	1
948-3	Flu A (H3)	25.44	7	1
951-1	Flu A (H3)	28.37	7	1
951-2	Flu A (H3)	28.05	7	1
964-3	Flu A (H3)	32.07	7	1
966-3	Flu A (H3)	27.11	7	1
977-3	Flu A (H3)	24.22	7	1
998-1	Flu A (H3)	31.33	7	1
650-1	Flu A (Unable to Subtype)	34.63	7	1
1162	Flu A 09H1	26.06	7	1
1178	Flu A 09H1	27.19	7	1
1179	Flu A 09H1	29.72	7	1
1192	Flu A 09H1	26.76	7	1
1162-1	Flu A 09H1	23.04	7	1
1162-2	Flu A 09H1	29.99	7	1
1162-3	Flu A 09H1	24.71	7	1
1168-3	Flu A 09H1	26.68	7	1
1168-4	Flu A 09H1	27.48	7	1
1179-2	Flu A 09H1	24.13	7	1
1190-3	Flu A 09H1	26.12	7	1
1205-3	Flu A 09H1	26.67	7	1
738-5	Flu B (Yamagata)	25.1	7	1
730-2	Flu B (Yamagata)	29.45	7	1
720-2	Flu B (Yamagata)		7	1
1128	Flu B (Yamagata)	25.92	7	1
1132	Flu B (Yamagata)	28.54	7	1
1203	Flu B (Yamagata)	27.01	7	1
1246	Flu B (Yamagata)	25.09	7	1
1254	Flu B (Yamagata)	21.98	7	1
1255	Flu B (Yamagata)	21.79	7	1
1270	Flu B (Yamagata)	27.31	7	1
1270	Flu B (Yamagata)	27.31	7	1
1274	Flu B (Yamagata)	24.05	7	1
1285	Flu B (Yamagata)	26.09	7	1
1286	Flu B (Yamagata)	22.7	7	1
1320	Flu B (Yamagata)	25.52	7	1
1037-1	Flu B (Yamagata)	26.2	7	1
1098-1	Flu B (Yamagata)	27.2	7	1
1119-1	Flu B (Yamagata)	30.76	7	1
1146-1	Flu B (Yamagata)	26.83	7	1
1228-3	Flu B (Yamagata)	23.29	7	1
1251-1	Flu B (Yamagata)	27.78	7	1
1251-3	Flu B (Yamagata)	25.92	7	1
1284-1	Flu B (Yamagata)	28.31	7	1
1307-3	Flu B (Yamagata)	30.05	7	1
1320-1	Flu B (Yamagata)	27.61	7	1
832-2	No FluA or B	16.16	7	1
670-3	No FluA or B	21.34	7	1
468-3	No FluA or B	23.37	7	1
681-3	No FluA or B	23.68	7	1
739-3	No FluA or B	24.23	7	1
471-2	No FluA or B	24.25	7	1
849	No FluA or B	24.27	7	1
546-2	No FluA or B	24.3	7	1
626-1	No FluA or B	24.35	7	1
649-3	No FluA or B	24.37	7	1
782-3	No FluA or B	24.9	7	1
738-1	No FluA or B	24.93	7	1
758-2	No FluA or B	25.05	7	1
525-6	No FluA or B	25.15	7	1
758-4	No FluA or B	25.42	7	1
725-6	No FluA or B	25.46	7	1
505-3	No FluA or B	25.51	7	1
731-2	No FluA or B	25.68	7	1
525-5	No FluA or B	25.69	7	1
624-2	No FluA or B	25.69	7	1
518-2	No FluA or B	25.75	7	1
725-3	No FluA or B	25.76	7	1
765-3	No FluA or B	25.83	7	1
730-3	No FluA or B	26	7	1
738-3	No FluA or B	26.01	7	1
575-5	No FluA or B	26.05	7	1
663-4	No FluA or B	26.06	7	1
843-3	No FluA or B	26.09	7	1
832	No FluA or B	26.1	7	1
550-2	No FluA or B	26.13	7	1
572-2	No FluA or B	26.16	7	1
471-1	No FluA or B	26.18	7	1
730-1	No FluA or B	26.22	7	1
706-6	No FluA or B	26.33	7	1
809-1	No FluA or B	26.34	7	1
701-1	No FluA or B	26.35	7	1
749-4	No FluA or B	26.39	7	1
843-1	No FluA or B	26.44	7	1
513-2	No FluA or B	26.49	7	1
706-5	No FluA or B	26.53	7	1
626-4	No FluA or B	26.54	7	1
724-3	No FluA or B	26.57	7	1
585-4	No FluA or B	26.58	7	1
798-6	No FluA or B	26.61	7	1
744-1	No FluA or B	26.62	7	1
525-3	No FluA or B	26.63	7	1
610-3	No FluA or B	26.64	7	1
525-4	No FluA or B	26.65	7	1
706-2	No FluA or B	26.65	7	1
537-2	No FluA or B	26.67	7	1
476-3	No FluA or B	26.7	7	1
511-1	No FluA or B	26.71	7	1
726-2	No FluA or B	26.71	7	1
610-1	No FluA or B	26.75	7	1
732-1	No FluA or B	26.77	7	1
829-3	No FluA or B	26.78	7	1
849-2	No FluA or B	26.79	7	1
768-1	No FluA or B	26.85	7	1
764-2	No FluA or B	26.88	7	1
636-2	No FluA or B	26.9	7	1
716-2	No FluA or B	26.94	7	1
739-2	No FluA or B	26.95	7	1
708-3	No FluA or B	27.02	7	1
795-2	No FluA or B	27.02	7	1
644-2	No FluA or B	27.04	7	1
754-2	No FluA or B	27.06	7	1
595-3	No FluA or B	27.07	7	1
843	No FluA or B	27.07	7	1
487-3	No FluA or B	27.08	7	1
758-1	No FluA or B	27.09	7	1
594-3	No FluA or B	27.11	7	1
727-2	No FluA or B	27.13	7	1
738-2	No FluA or B	27.14	7	1
754-6	No FluA or B	27.14	7	1
778-2	No FluA or B	27.16	7	1
734-2	No FluA or B	27.24	7	1
498-1	No FluA or B	27.27	7	1
624-4	No FluA or B	27.3	7	1
694-4	No FluA or B	27.3	7	1
593-3	No FluA or B	27.32	7	1
847-3	No FluA or B	27.32	7	1
513-1	No FluA or B	27.34	7	1
514-2	No FluA or B	27.35	7	1
742-2	No FluA or B	27.35	7	1
730-4	No FluA or B	27.37	7	1
476-1	No FluA or B	27.43	7	1
626-2	No FluA or B	27.53	7	1
499-3	No FluA or B	27.55	7	1
706-1	No FluA or B	27.55	7	1
733-4	No FluA or B	27.59	7	1
725-1	No FluA or B	27.6	7	1
624-1	No FluA or B	27.63	7	1
796-4	No FluA or B	27.64	7	1
731-1	No FluA or B	27.7	7	1
639-2	No FluA or B	27.73	7	1
612-2	No FluA or B	27.74	7	1
646-3	No FluA or B	27.74	7	1
849-1	No FluA or B	27.74	7	1
463-3	No FluA or B	27.75	7	1
748-2	No FluA or B	27.77	7	1
620-3	No FluA or B	27.82	7	1
528-2	No FluA or B	28.05	7	1
565-3	No FluA or B	28.05	7	1
499-4	No FluA or B	28.06	7	1
529-2	No FluA or B	28.06	7	1
802-3	No FluA or B	28.07	7	1
712-3	No FluA or B	28.08	7	1
754-1	No FluA or B	28.11	7	1
679-5	No FluA or B	28.12	7	1
809-2	No FluA or B	28.13	7	1
610-5	No FluA or B	28.15	7	1
706-3	No FluA or B	28.16	7	1
749-3	No FluA or B	28.16	7	1
626-3	No FluA or B	28.17	7	1
716-4	No FluA or B	28.18	7	1
845-3	No FluA or B	28.19	7	1
505-2	No FluA or B	28.2	7	1
764-3	No FluA or B	28.22	7	1
565-1	No FluA or B	28.24	7	1
585-3	No FluA or B	28.24	7	1
809-3	No FluA or B	28.27	7	1
860-2	No FluA or B	28.28	7	1
463-2	No FluA or B	28.31	7	1
464-1	No FluA or B	28.31	7	1
468-1	No FluA or B	28.31	7	1
820-2	No FluA or B	28.31	7	1
844-4	No FluA or B	28.31	7	1
613-1	No FluA or B	28.33	7	1
817-3	No FluA or B	28.33	7	1
588-2	No FluA or B	28.35	7	1
500-1	No FluA or B	28.4	7	1
535-1	No FluA or B	28.4	7	1
726-3	No FluA or B	28.4	7	1
749-2	No FluA or B	28.41	7	1
593-2	No FluA or B	28.43	7	1
782-2	No FluA or B	28.43	7	1
610-4	No FluA or B	28.47	7	1
716-1	No FluA or B	28.49	7	1
607-2	No FluA or B	28.51	7	1
544-1	No FluA or B	28.52	7	1
733-2	No FluA or B	28.52	7	1
844-3	No FluA or B	28.52	7	1
505-1	No FluA or B	28.54	7	1
737-2	No FluA or B	28.54	7	1
455-2	No FluA or B	28.55	7	1
649-1	No FluA or B	28.57	7	1
482-2	No FluA or B	28.6	7	1
468-2	No FluA or B	28.62	7	1
602-3	No FluA or B	28.63	7	1
509-2	No FluA or B	28.67	7	1
604-2	No FluA or B	28.67	7	1
721-3	No FluA or B	28.67	7	1
663-3	No FluA or B	28.69	7	1
725-4	No FluA or B	28.71	7	1
592-1	No FluA or B	28.72	7	1
499-2	No FluA or B	28.76	7	1
622-1	No FluA or B	28.77	7	1
822-2	No FluA or B	28.78	7	1
848-3	No FluA or B	28.79	7	1
679-2	No FluA or B	28.81	7	1
442-2	No FluA or B	28.82	7	1
517-2	No FluA or B	28.82	7	1
577-4	No FluA or B	28.87	7	1
529-1	No FluA or B	28.9	7	1
454-3	No FluA or B	28.91	7	1
455-1	No FluA or B	28.92	7	1
575-4	No FluA or B	29.01	7	1
702-3	No FluA or B	29.01	7	1
728-1	No FluA or B	29.04	7	1
455-3	No FluA or B	29.05	7	1
844-2	No FluA or B	29.06	7	1
517-3	No FluA or B	29.09	7	1
585-2	No FluA or B	29.1	7	1
857-2	No FluA or B	29.11	7	1
560-1	No FluA or B	29.12	7	1
798-1	No FluA or B	29.12	7	1
821-3	No FluA or B	29.12	7	1
539-2	No FluA or B	29.15	7	1
758-3	No FluA or B	29.15	7	1
631-3	No FluA or B	29.16	7	1
511-2	No FluA or B	29.18	7	1
739-1	No FluA or B	29.18	7	1
594-1	No FluA or B	29.2	7	1
745-1	No FluA or B	29.2	7	1
821-1	No FluA or B	29.21	7	1
852-1	No FluA or B	29.21	7	1
603-2	No FluA or B	29.22	7	1
608-2	No FluA or B	29.22	7	1
848	No FluA or B	29.22	7	1
596-4	No FluA or B	29.23	7	1
777-3	No FluA or B	29.23	7	1
560-3	No FluA or B	29.24	7	1
603-3	No FluA or B	29.25	7	1
843-2	No FluA or B	29.25	7	1
721-1	No FluA or B	29.26	7	1
859-1	No FluA or B	29.26	7	1
708-1	No FluA or B	29.27	7	1
765-1	No FluA or B	29.3	7	1
610-2	No FluA or B	29.31	7	1
776-3	No FluA or B	29.31	7	1
754-4	No FluA or B	29.33	7	1
701-2	No FluA or B	29.35	7	1
851-2	No FluA or B	29.37	7	1
550-1	No FluA or B	29.38	7	1
649-2	No FluA or B	29.39	7	1
841	No FluA or B	29.39	7	1
842	No FluA or B	29.39	7	1
592-2	No FluA or B	29.42	7	1
596-3	No FluA or B	29.42	7	1
522-1	No FluA or B	29.43	7	1
844	No FluA or B	29.43	7	1
790-2	No FluA or B	29.45	7	1
478-3	No FluA or B	29.49	7	1
783-2	No FluA or B	29.49	7	1
500-2	No FluA or B	29.51	7	1
537-3	No FluA or B	29.56	7	1
574-3	No FluA or B	29.57	7	1
624-3	No FluA or B	29.58	7	1
613-2	No FluA or B	29.6	7	1
[truncated: 1,554 more rows]
